# Supplementary material for: Unsupervised feature extraction using deep learning empowers discovery of genetic determinants of the electrocardiogram
Source: Genome Med. 2025 Oct 9;17:118. doi: 10.1186/s13073-025-01510-z (PMC12512816; doi:10.1186/s13073-025-01510-z)
Supplement: Supplementary file 2 — Additional file 2: GWAS regions. This file contains the significant regions from the LF GWAS analysis, including the prioritised genes based on the different selection methods and the top SNP for each region. [file 13073_2025_1510_MOESM2_ESM.csv]

Latent Factor	Chromosome	Region Start (bp)	Region End (bp)	Selected gene	PoPS gene 1	PoPS gene 2	PoPS gene 3	V2G gene 1	V2G gene 2	V2G gene 3	Magma	Nearest protein coding gene	Overlap with ECG parameters	Top SNPs cojo
17	1	2727459	3727459	PRDM16	ARHGEF16	TP73	PRDM16	PRDM16	ACTRT2	ARHGEF16		ARHGEF16		1:3227459_CAT_C
6	1	5779370	6789835	RNF207	RNF207	HES3	ICMT	RNF207	RPL22	ICMT	RNF207, RPL22	RNF207	QTc Interval, QT Interval	rs846111, rs846109
13	1	5779370	6782950	RNF207	ICMT	RNF207	DNAJC11	RNF207	RPL22	ICMT		RNF207	QTc Interval, QT Interval	rs846111, rs846110
5	1	5779370	6779370	RNF207	RNF207	ICMT	HES3	RNF207	RPL22	ICMT		RNF207	QTc Interval, QT Interval	rs846111
15	1	5779370	6779370	RNF207	RPL22	ACOT7	RNF207	RNF207	RPL22	ICMT		RNF207	QTc Interval, QT Interval	rs846111
14	1	15826935	16826935	CLCNKA	EPHA2	HSPB7	C1orf64	HSPB7	CLCNKA	CLCNKB		C1orf64		rs1763619
2	1	25893505	26893505	TRIM63	FAM110D	RPS6KA1	PAQR7	SLC30A2	CNKSR1	TRIM63	FAM110D, SLC30A2	PDIK1L		rs61775418
9	1	40750961	41750961	KCNQ4	KCNQ4	NFYC	RIMS3	RIMS3	KCNQ4	PPT1		KCNQ4	QTc Interval, QT Interval	rs116015634
17	1	40750961	41750961	KCNQ4	CTPS1	ZMPSTE24	ZNF684	RIMS3	KCNQ4	PPT1		KCNQ4	QTc Interval, QT Interval	rs116015634
3	1	46678146	47678146	MOB3C	MOB3C	LRRC41	CYP4X1	EFCAB14	MKNK1	MOB3C		TEX38		rs111762885
16	1	54226088	55226088	SSBP3-CYB5RL	ACOT11	MROH7	DIO1	MRPL37	SSBP3	CYB5RL		CYB5RL		rs702496
13	1	54242618	55242618	SSBP3-CYB5RL	SSBP3	DIO1	CYB5RL	MRPL37	SSBP3	CYB5RL		CYB5RL		rs562408
4	1	61386744	62386744	NFIA	NFIA	TM2D1	INADL	INADL	TM2D1	NFIA		TM2D1	QRS duration	rs4915740
6	1	61403521	62403521	NFIA	NFIA	INADL	TM2D1	INADL	TM2D1	NFIA		TM2D1	QRS duration	rs754345297
17	1	61403521	62403521	NFIA	NFIA	INADL	TM2D1	INADL	TM2D1	NFIA		TM2D1	QRS duration	rs754345297
6	1	66506399	67506399	SGIP1	SGIP1	WDR78	TCTEX1D1	SGIP1	TCTEX1D1	INSL5		SGIP1	QT Interval	rs10789208
11	1	74036774	75036774	TNNI3K	LRRIQ3	LRRC53	TNNI3K	LRRIQ3		TNNI3K		LRRIQ3		rs182602028
14	1	78052106	79052106	NEXN	PTGFR	FUBP1	FAM73A	DNAJB4	NEXN	GIPC2		FAM73A		rs598988
6	1	111962949	113060237	KCND3	KCND3	RAP1A	OVGP1	KCND3	FAM212B	DDX20		KCND3	PQ Interval	rs776293589, rs116532272
3	1	111962949	113060237	KCND3	ADORA3	KCND3	WDR77	KCND3	FAM212B	DDX20		KCND3	PQ Interval	rs776293589, rs116532272
1	1	112030430	113030430	KCND3	DDX20	WNT2B	KCND3	KCND3	FAM212B	DDX20		KCND3	PQ Interval	rs75013985
3	1	115794054	116794054	CASQ2	CASQ2	SLC22A15	VANGL1	CASQ2	NHLH2	VANGL1		CASQ2		rs36036073
1	1	154675892	155675892	THBS3	THBS3	MUC1	TRIM46	EFNA1	ADAM15	THBS3		THBS3		rs914615
7	1	161515740	162515740	NOS1AP	SH2D1B	FCRLA	FCGR2B	C1orf226	NOS1AP	OLFML2B		NOS1AP	QTc Interval, QT Interval	rs12036340
9	1	161533890	162668629	NOS1AP	NOS1AP	SH2D1B	OLFML2B	C1orf226	NOS1AP	OLFML2B	NOS1AP	NOS1AP	QTc Interval, QT Interval	rs12143842, rs10918856
15	1	161533890	162533890	NOS1AP	SH2D1B	NOS1AP	FCGR2B	C1orf226	NOS1AP	OLFML2B		NOS1AP	QTc Interval, QT Interval	rs12143842
14	1	161533890	162533890	NOS1AP	SH2D1B	FCRLA	OLFML2B	C1orf226	NOS1AP	OLFML2B		NOS1AP	QTc Interval, QT Interval	rs12143842
13	1	161612910	162612910	NOS1AP	FCGR2B	DDR2	NOS1AP	C1orf226	NOS1AP	OLFML2B		NOS1AP	QTc Interval, QT Interval	rs16857031
6	1	161666646	162666646	NOS1AP	SH2D1B	NOS1AP	DDR2	C1orf226	NOS1AP	OLFML2B		NOS1AP	QTc Interval, QT Interval	rs12567315
6	1	168186134	169186134	ATP1B1 - NME7	DPT	TBX19	NME7	ATP1B1	CCDC181	NME7		ATP1B1	QTc Interval	rs590875
9	1	168187512	169187512	ATP1B1 - NME7	ATP1B1	NME7	SFT2D2	ATP1B1	CCDC181	NME7	ATP1B1	ATP1B1	QTc Interval	rs607484
13	1	168188580	169188580	ATP1B1 - NME7	DPT	ATP1B1	XCL2	ATP1B1	CCDC181	NME7		ATP1B1	QTc Interval	rs512129
15	1	168573384	169573384	ATP1B1 - NME7	ATP1B1	DPT	SLC19A2	ATP1B1	NME7	CCDC181		ATP1B1	QTc Interval	rs1892093
9	1	168771902	169771902	ATP1B1 - NME7	ATP1B1	NME7	SELL	ATP1B1	NME7	CCDC181	ATP1B1	ATP1B1	QTc Interval, QT Interval	rs1591734
7	2	3350354	4350354	DCDC2C - ALLC	TSSC1	RNASEH1	ADI1	DCDC2C	ALLC	COLEC11		DCDC2C		rs78847095
1	2	8222448	9222448	ID2	KIDINS220	MBOAT2	ID2	ID2	RNF144A	CMPK2		ID2	PQ Interval	rs12692359
13	2	12466070	13466070	TRIB2	TRIB2			TRIB2				TRIB2		2:12966070_GA_G
3	2	36108602	37108602	CRIM1 - STRN	CRIM1	FEZ2	STRN	STRN	CRIM1	FEZ2		CRIM1	QRS duration, PQ Interval	rs7556859
14	2	36150012	37150012	CRIM1 - STRN	CRIM1	FEZ2	STRN	STRN	CRIM1	FEZ2		CRIM1	QRS duration	rs3770901
2	2	36161672	37161672	CRIM1 - STRN	CRIM1 - STRN - FEZ2	VIT	FEZ2	STRN	CRIM1	FEZ2		CRIM1	QRS duration	rs2160366
1	2	36713849	37713849	CRIM1 - STRN	PRKD3	EIF2AK2	HEATR5B	STRN	VIT	CEBPZ		STRN	QRS duration, PQ Interval	rs9636428
4	2	54381621	55381621	SPTBN1	EML6	SPTBN1	RTN4	SPTBN1	EML6	CLHC1		EML6		rs2941584
18	2	54446011	55446011	SPTBN1	CLHC1	ACYP2	SPTBN1	SPTBN1	EML6	CLHC1		EML6		rs1821138
1	2	66271863	67294095	MEIS1	MEIS1			MEIS1				MEIS1	PQ Interval	rs10194077, rs115610217
1	2	102926177	103932318	TMEM182	TMEM182	MFSD9	SLC9A4	MFSD9	TMEM182	IL18RAP		TMEM182	PQ Interval	rs2540277, rs878802
4	2	105604335	106604335	FHL2	FHL2	C2orf49	NCK2							rs11891717
19	2	179095117	180095117	TTN	SESTD1	FKBP7	PLEKHA3	TTN	FKBP7	SESTD1		FKBP7	PQ Interval	rs17076
14	2	179134961	180134961	TTN	PLEKHA3	TTN	PRKRA	TTN	FKBP7	SESTD1		FKBP7	PQ Interval	rs33917087
4	2	179186840	180259434	TTN	PLEKHA3	FKBP7	TTN	TTN	FKBP7	SESTD1		FKBP7	PQ Interval	rs199841266, rs6747402
17	2	179339888	180339888	TTN	TTN	CCDC141	FKBP7	TTN	FKBP7	SESTD1		FKBP7	PQ Interval, Ventricular Rate, PP Interval, QTc Interval, QRS number	rs10497529
13	2	198247537	199247537	MARS2	HSPE1	SF3B1	MARS2	PLCL1	BOLL	MARS2	MARS2	PLCL1		rs57862683
13	2	200725810	201725810	AOX1	SPATS2L	SGOL2	AOX1							rs3928462
4	2	219799018	220799018	DES	DES	DNAJB2	STK16	OBSL1	ASIC4	CHPF		CHPF		rs13386459
18	2	219924575	220924575	DES	CHPF	DES	SLC4A3	OBSL1	ASIC4	CHPF		CHPF		rs2129641
14	3	13774293	14774293	SLC6A6 - XPC	SLC6A6	WNT7A	CHCHD4	SLC6A6	XPC	LSM3		LSM3		rs56281979
13	3	13791679	14791679	SLC6A6 - XPC	XPC	CHCHD4	CCDC174	SLC6A6	XPC	LSM3		LSM3		rs11710541
1	3	23953558	24953558	THRB	THRB	NR1D2	NKIRAS1	THRB	RARB	NR1D2		THRB		rs7648757
1	3	38082191	39267315	SCN5A-SCN10A-EXOG	SCN5A	SCN10A	ACVR2B	SCN5A	EXOG	SCN10A	DLEC1	SCN5A	QRS duration	rs6762565, rs71323670, rs73070977, rs41312433, rs7432590, rs6599230, rs6773331, rs6801957
3	3	38087093	39159952	SCN5A-SCN10A-EXOG	SCN5A	WDR48	GORASP1	SCN5A	EXOG	SCN10A	SCN5A	SCN5A	QRS duration	rs62239356, rs11710077, rs55824920
14	3	38121237	39267315	SCN5A-SCN10A-EXOG	SCN5A	EXOG	ACVR2B	SCN5A	EXOG	SCN10A	SCN5A-SCN10A-EXOG	SCN5A	QRS duration, QTc Interval, PQ Interval	rs41312411, rs9832895, rs6801957
10	3	38157899	39157899	SCN5A-SCN10A-EXOG	OXSR1	ACVR2B	DLEC1	SCN5A	EXOG	SCN10A		SCN5A	QRS duration, QTc Interval, PQ Interval, P Duration	rs11710077
13	3	38165823	39165823	SCN5A-SCN10A-EXOG	SCN5A	SCN10A	OXSR1	SCN5A	EXOG	SCN10A	SCN5A	SCN5A	QRS duration, QTc Interval, PQ Interval, P Duration	rs7638275
6	3	38187369	39187369	SCN5A-SCN10A-EXOG	SCN5A	WDR48	SCN11A	SCN5A	EXOG	SCN10A		SCN5A	QRS duration, QTc Interval, PQ Interval, P Duration	rs7373492
18	3	38187369	39187369	SCN5A-SCN10A-EXOG	GORASP1	EXOG	SCN5A	SCN5A	EXOG	SCN10A		SCN5A	QRS duration, QTc Interval, PQ Interval, P Duration	rs7373492
17	3	38278191	39278191	SCN5A-SCN10A-EXOG	SCN5A	EXOG	XYLB	SCN5A	EXOG	SCN10A		SCN5A	QRS duration, QTc Interval, PQ Interval, P Duration	rs7428167
2	3	143447644	144447644	C3orf58	SLC9A9	C3orf58		C3orf58	SLC9A9			C3orf58		rs182967070
17	3	156272055	157272055	CCNL1	TIPARP	CCNL1	PTX3	TIPARP	CCNL1	LEKR1		CCNL1		rs80349135
1	4	86104872	87422723	ARHGAP24	ARHGAP24	MAPK10		ARHGAP24	MAPK10		ARHGAP24	ARHGAP24	PQ Interval	rs6830971, rs2904086
4	4	111050721	112050721	PITX2	PITX2	ELOVL6	ENPEP	PITX2	NEUROG2	ENPEP		PITX2		rs976568
6	4	113907519	114907519	CAMK2D - ANK2	ARSJ	CAMK2D	ANK2	CAMK2D	ARSJ	ANK2		CAMK2D		rs13102179
4	4	113948656	114948656	CAMK2D - ANK2	ANK2	CAMK2D	ARSJ	CAMK2D	ARSJ	ANK2		CAMK2D		rs6829664
1	4	176934709	177934709	SPCS3	WDR17	SPCS3	SPATA4	SPCS3	ASB5	SPATA4		SPCS3		rs381459
2	5	63759995	64759995	ADAMTS6-FAM159B	CWC27	ADAMTS6	RGS7BP	CWC27	ADAMTS6	CENPK		SREK1IP1		rs1433608
3	5	63815448	64815448	ADAMTS6-FAM159B	ADAMTS6	FAM159B	SREK1IP1	CWC27	ADAMTS6	CENPK	FAM159B	SREK1IP1		rs2915440
9	5	99400309	100400309	FAM174A	ST8SIA4	FAM174A		FAM174A	ST8SIA4			FAM174A		rs113510374
1	5	102182145	103182145	GIN1	NUDT12	GIN1	PPIP5K2	PAM	PPIP5K2	GIN1		C5orf30	PQ Interval	rs76160968
3	5	121981429	122981429	PRDM6	PRDM6	PPIC	CSNK1G3	PRDM6	PPIC	CEP120		PRDM6	P axis, P Duration	5:122481429_AAT_A
10	5	153371070	154371070	HAND1-SAP30L	HAND1	GALNT10	CNOT8	SAP30L	HAND1	GALNT10		HAND1	QRS duration	rs62379942
2	5	153371832	154371832	HAND1-SAP30L	HAND1	FAXDC2	LARP1	SAP30L	HAND1	GALNT10		HAND1	QRS duration	rs10054375
4	5	153371832	154371832	HAND1-SAP30L	HAND1	GALNT10	SAP30L	SAP30L	HAND1	GALNT10	HAND1-SAP30L	HAND1	QRS duration	rs10054375
1	5	172117455	173117455	NKX2-5	BNIP1	STC2	DUSP1	BNIP1	NKX2-5	CREBRF		BNIP1	PQ Interval	rs255320
3	5	172143118	173143118	NKX2-5	STC2	ATP6V0E1	NKX2-5	BNIP1	NKX2-5	CREBRF		BNIP1	PQ Interval	rs4868243
7	5	172170247	173170247	NKX2-5	DUSP1	CREBRF	ATP6V0E1	BNIP1	NKX2-5	CREBRF		BNIP1	PQ Interval, QT Interval	rs869236
14	6	2072989	3072989	SERPINB9	SERPINB9	NQO2	RIPK1	GMDS	SERPINB1	MYLK4		WRNIP1		rs1680826
3	6	31880830	32880830	TAP1	EGFL8	TAP1	TNXB							rs3129965
3	6	36123379	37123379	CPNE5 - CDKN1A	CPNE5	BRPF3	ETV7	CDKN1A	RAB44	CPNE5		CDKN1A	QRS duration	rs9470361
4	6	36146768	37146768	CPNE5 - CDKN1A	CDKN1A	RAB44	PI16	CDKN1A	RAB44	CPNE5		CDKN1A	QRS duration	rs146170154
10	6	36146849	37146849	CPNE5 - CDKN1A	CDKN1A	SRSF3	FGD2	CDKN1A	RAB44	CPNE5		CDKN1A	QRS duration	rs3176323
14	6	36147289	37147289	CPNE5 - CDKN1A	KCTD20	PIM1	RAB44	CDKN1A	RAB44	CPNE5	CDKN1A	CDKN1A	QRS duration	rs3176326
17	6	36149593	37149593	CPNE5 - CDKN1A	PIM1	CDKN1A	MTCH1	CDKN1A	RAB44	CPNE5		CDKN1A	QRS duration	rs2376620
4	6	117000563	118000563	VGLL2 - ROS1	VGLL2	KPNA5	DCBLD1	VGLL2	ROS1	GPRC6A		VGLL2		rs12200579
6	6	117028651	118124598	VGLL2 - ROS1	FAM162B	ROS1	GOPC	VGLL2	ROS1	GPRC6A	ROS1	VGLL2	QTc Interval	rs9374640, rs210966
9	6	118153204	119392120	PLN	SLC35F1	PLN	ASF1A	CEP85L	SLC35F1	PLN	SLC35F1 CEP85L PLN	PLN	QTc Interval, QT Interval	rs12210810, rs35029749
13	6	118167522	119167522	PLN	SLC35F1	PLN	CEP85L	CEP85L	SLC35F1	PLN		PLN	QTc Interval, QT Interval, QRS duration	rs11153730
14	6	118337268	119337268	PLN	PLN	FAM184A	SLC35F1	CEP85L	SLC35F1	PLN	PLN	PLN	QTc Interval, QT Interval, QRS duration	rs113127380
7	6	121589704	122589704	GJA1	GJA1	TBC1D32		GJA1	TBC1D32	PKIB		GJA1	PP Interval, QT Interval, Ventricular Rate	rs58730006
9	6	121589704	122589704	GJA1	GJA1	TBC1D32		GJA1	TBC1D32	PKIB		GJA1	PP Interval, QT Interval, Ventricular Rate	rs58730006
3	6	126555655	127555655	RSPO3	RSPO3	CENPW		CENPW	RSPO3			RSPO3		rs853976
17	6	150108914	151108914	LRP11-RAET1E	LRP11	RAET1E	ULBP2	PPP1R14C	IYD	ULBP3		IYD		rs884731
9	7	27683702	28683702	CREB5	HIBADH	CREB5	JAZF1	JAZF1	CREB5	TAX1BP1		JAZF1		rs849140
3	7	34949778	35949778	TBX20	DPY19L1	HERPUD2	TBX20	HERPUD2	TBX20			TBX20	QRS duration	rs2893507
1	7	34961967	35961967	TBX20	TBX20	DPY19L1	HERPUD2	HERPUD2	TBX20			TBX20	QRS duration	rs150260620
15	7	111614906	112614906	LSMEM1	IFRD1	LSMEM1	ZNF277	LSMEM1	IFRD1	DOCK4	LSMEM1	LSMEM1		rs35907650
1	7	115686241	116686241	CAV1	CAV1	CAV2	TES	CAV1	TES	CAV2	CAV1	CAV1	QT Interval	rs3807989
1	7	136300071	137300071	PTN	PTN	CHRM2	DGKI	PTN	CHRM2			PTN		rs1425074
7	7	150161409	151161409	KCNH2	KCNH2	GIMAP5	TMEM176B	KCNH2	AOC1	TMEM176A		KCNH2	QTc Interval, QT Interval	rs7789146
15	8	8763290	9763290	ERI1	ERI1	PPP1R3B	TNKS	MFHAS1	MSRA	ERI1		TNKS	QRS duration	rs7836066
6	8	10908935	11908935	CTSB - DEFB136	XKR6	FAM167A	CTSB	FDFT1	BLK	CTSB		DEFB136		rs4841554
17	8	11281668	12281668	CTSB - DEFB136	BLK	NEIL2	DEFB136	FDFT1	BLK	CTSB	DEFB136	DEFB136		rs4841631
7	8	53000016	54000016	FAM150A	ST18	NPBWR1	FAM150A	RB1CC1	FAM150A	ATP6V1H		FAM150A		rs189648587
15	8	144518354	145518354	PLEC	PLEC	GPAA1	NRBP2	PLEC	PARP10	GRINA		PLEC		rs11786896
2	10	33132306	34132306	NRP1	NRP1	ITGB1	C10ORF68	NRP1	ITGB1			NRP1	R Axis	rs10827240
4	10	64866023	65866023	REEP3	REEP3	NRBF2	JMJD1C	NRBF2	REEP3	JMJD1C		REEP3		rs142517247
12	10	74907649	75907649	VCL	MYOZ1	SYNPO2L	ZSWIM8	VCL	SYNPO2L	CAMK2G		ZSWIM8	PQ Interval, QRS duration	rs4746139
1	10	74921446	75921446	VCL	SYNPO2L	ZSWIM8	SEC24C	VCL	SYNPO2L	CAMK2G	SYNPO2L	ZSWIM8	PQ Interval, QRS duration	rs7394152
3	10	75384820	76384820	VCL	AP3M1	VCL	PLAU	VCL	SYNPO2L	CAMK2G	AP3M1	ZSWIM8	PQ Interval, QRS duration	rs7080130
1	10	97150509	98150509	TCTN3	BLNK	TCTN3	SORBS1	ENTPD1	TCTN3	CC2D2B	TCTN3	TCTN3		rs7074866
1	10	105021705	106021705	SH3PXD2A	CALHM2	PCGF6	INA	SH3PXD2A	OBFC1	WDR96		SH3PXD2A	PQ Interval	rs10748848
4	10	111958010	112958010	RBM20	RBM20	MXI1	PDCD4							rs34005679
10	10	113989010	114989010	TCF7L2	TCF7L2	ACSL5	TECTB	TCF7L2	VTI1A	ZDHHC6		TCF7L2	QRS duration	rs12776791
4	10	113989010	114989010	TCF7L2	TCF7L2	ZDHHC6	VTI1A	TCF7L2	VTI1A	ZDHHC6		TCF7L2	QRS duration	rs12776791
14	10	120924962	121924962	BAG3	BAG3	INPP5F	RGS10	BAG3	MCMBP	INPP5F	BAG3	BAG3		rs117550412
10	11	1984803	2984803	KCNQ1	CD81	KCNQ1	TSSC4	KCNQ1	ASCL2	C11orf21		KCNQ1	QT Interval, QTc Interval	rs2074238
6	11	1984803	2984803	KCNQ1	PHLDA2	IGF2	SLC22A18AS	KCNQ1	ASCL2	C11orf21		KCNQ1	QT Interval, QTc Interval	rs2074238
9	11	1984803	2991604	KCNQ1	IGF2	KCNQ1	CD81	KCNQ1	ASCL2	C11orf21		KCNQ1	QT Interval, QTc Interval	rs2074238, rs11821100
15	11	1990903	2990903	KCNQ1	CDKN1C	IGF2	PHLDA2	KCNQ1	ASCL2	C11orf21		KCNQ1	QT Interval, QTc Interval	11:2490903_AT_A
3	11	2229340	3229340	KCNQ1	KCNQ1	CD81	NAP1L4	KCNQ1	ASCL2	C11orf21		KCNQ1	QT Interval, QTc Interval	rs2283200
4	11	8323173	9323173	AKIP1	ST5	AKIP1	RPL27A	ST5	AKIP1	TRIM66		ST5	T Axis	rs7107867
5	11	34846408	35846408	SLC1A2	PDHX	TRIM44	SLC1A2	SLC1A2	CD44	APIP		SLC1A2		rs566090235
11	11	46870041	47870041	MYBPC3	C1QTNF4	NR1H3	MTCH2	MADD	PACSIN3	MYBPC3		SPI1		rs3729989
13	11	46927159	47927159	MYBPC3	MYBPC3	LRP4	PTPMT1	MADD	PACSIN3	MYBPC3		SPI1		rs368770339
3	11	56127691	56128764	OR8J1*							OR8J1			[]
1	11	84326685	85326685	DLG2	DLG2			DLG2	TMEM126B	TMEM126A		DLG2		rs146461875
13	12	4316779	5316779	CCND2 - KCNA5 - FGF23 - FGF6 - NDUFA9	CCND2	RAD51AP1	KCNA6	GALNT8	NDUFA9	DYRK4		GALNT8		rs140777437
6	12	4362631	5362631	CCND2 - KCNA5 - FGF23 - FGF6 - NDUFA9	KCNA5	FGF23	FGF6	GALNT8	NDUFA9	DYRK4		GALNT8		rs7953399
17	12	24076859	25076859	SOX5 - BCAT1	SOX5	BCAT1		SOX5	BCAT1	LRMP		SOX5	PP Interval, QRS number, QT Interval, Ventricular Rate, PQ Interval	rs1396206
5	12	24114365	25114365	SOX5 - BCAT1	BCAT1			SOX5	BCAT1	LRMP		SOX5	PP Interval, QRS number, QT Interval, Ventricular Rate, PQ Interval	rs4465447
9	12	24262501	25262501	SOX5 - BCAT1	LRMP	CASC1	C12orf77	SOX5	BCAT1	LRMP		SOX5	PP Interval, QRS number, QT Interval, Ventricular Rate	rs11047527
1	12	24301856	25301856	SOX5 - BCAT1	C12orf77	CASC1	BCAT1	SOX5	BCAT1	LRMP		SOX5	PP Interval, QRS number, QT Interval, Ventricular Rate, PQ Interval	rs7973464
9	12	33202829	34202829	SYT10-ALG10	SYT10	ALG10							PP Interval, Ventricular Rate	rs778305574
6	12	56609792	57609792	PTGES3	ZBTB39	NAB2	IL23A	NACA	PTGES3	BAZ2A		PTGES3		rs2958149
10	12	56656053	57656053	PTGES3	PTGES3	ATP5B	TAC3	NACA	PTGES3	BAZ2A		PTGES3		rs80191567
5	12	110205800	111205800	GPN3	GPN3	PPTC7	ANAPC7	ARPC3	GPN3	IFT81		RAD9B		rs1986123
1	12	114293240	115608361	TBX3-TBX5	TBX3	TBX5	RBM19	TBX5	TBX3	RBM19		TBX3	P Duration, PQ Interval	rs883079, rs1061651
6	12	114304898	115304898	TBX3-TBX5	TBX3	TBX5	RBM19	TBX5	TBX3	RBM19		TBX3	P Duration, PQ Interval	rs3825215
2	12	114646670	115646670	TBX3-TBX5	TBX5	TBX3		TBX5	TBX3	RBM19		TBX3	P Duration, PQ Interval, QRS duration	rs7965789
18	12	114646670	115953154	TBX3-TBX5	TBX3	TBX5		TBX5	TBX3	RBM19		TBX3	P Duration, PQ Interval, QRS duration	rs7965789, rs10850428
3	12	114654016	115871181	TBX3-TBX5	TBX5	TBX3		TBX5	TBX3	RBM19		TBX3	P Duration, PQ Interval, QRS duration	12:115154016_AAAAT_A, rs7300371
4	12	114866285	115866285	TBX3-TBX5	TBX3			TBX3	TBX5			TBX3	P Duration, PQ Interval, QRS duration	rs10850404
1	13	21597453	22597453	MICU2	MICU2	LATS2	MRP63	MICU2	ZDHHC20	SAP18		ZDHHC20		rs60181111
14	13	46732741	47732741	KIAA0226L	KIAA0226L	LCP1	ESD	LRCH1	ESD	KIAA0226L		LRCH1		rs1216863
3	13	50261457	51261457	KCNRG	EBPL	KPNA3	TRIM13	DLEU7	RCBTB1	KCNRG		KCNRG		13:50761457_CT_C
13	13	74009346	75009346	KLF12	KLF12			KLF12				KLF12	QRS duration	rs7992314
14	13	74011991	75011991	KLF12	KLF12			KLF12				KLF12	QRS duration	rs17061696
1	14	23368065	24404988	MYH6 - MYH7	MYH6	PABPN1	PPP1R3E	MYH6	MYH7	IL25		MYH7	P Duration, PP Interval, QRS number, Ventricular Rate	rs142992009, rs2754171
17	14	23404988	24404988	MYH6 - MYH7	MYH6	HOMEZ	PPP1R3E	MYH6	MYH7	IL25	IL25	MYH7	P Duration, PP Interval, QRS number, Ventricular Rate, PQ Interval	rs2754171
4	14	71299175	72299175	SIPA1L1	SIPA1L1	PCNX		SIPA1L1	PCNX	RGS6		SIPA1L1	QRS duration	rs2108706
14	15	64996587	65996587	CILP	CILP	PDCD7	IGDCC3	PARP16	CILP	ANKDD1A		CILP		rs2585034
9	15	73165945	74165945	HCN4	HCN4	NEO1	C15orf60	NEO1	HCN4	C15orf59		HCN4	PP Interval, QRS number, Ventricular Rate	rs112762162
13	15	98776257	99776257	PGPEP1L	FAM169B	TTC23	PGPEP1L	IGF1R	PGPEP1L	SYNM		IGF1R		rs67291025
13	16	11181698	12181698	LITAF	LITAF	TNP2	ZC3H7A	LITAF	TXNDC11	SNN		LITAF	QTc Interval	rs12923640
9	16	11187879	12187879	TXNDC11	TXNDC11	GSPT1	RSL1D1	LITAF	TXNDC11	SNN		LITAF	QTc Interval	rs7187498
11	16	57958445	58958445	SETD6-GIN3	SLC38A7	MMP15	GOT2	SETD6	CNOT1	GINS3		SETD6	QTc Interval	rs6499956
13	16	57958445	58958445	SETD6-GIN3	NDRG4	SETD6	CCDC113	SETD6	CNOT1	GINS3	GINS3	SETD6	QTc Interval	rs6499956
6	16	57968090	58968090	SETD6-GIN3	NDRG4	C16orf80	MMP15	SETD6	CNOT1	GINS3		SETD6	QTc Interval	rs56139189
8	16	57969410	58969410	SETD6-GIN3	C16orf80	USB1	SETD6	SETD6	CNOT1	GINS3	no hits	SETD6	QTc Interval	rs12932631
10	16	57970046	58970046	SETD6-GIN3	SETD6	NDRG4	USB1	SETD6	CNOT1	GINS3		SETD6	QTc Interval	rs3890512
16	16	57970046	58970046	SETD6-GIN3	USB1	C16orf80	NDRG4	SETD6	CNOT1	GINS3		SETD6	QTc Interval	rs3890512
9	16	58062845	59062845	SETD6-GIN3	GINS3	GOT2	NDRG4	SETD6	CNOT1	GINS3	SETD6	SETD6	QTc Interval, QT Interval	16:58562845_TA_T
15	16	58062845	59062845	SETD6-GIN3	NDRG4	GOT2	SLC38A7	SETD6	CNOT1	GINS3		SETD6	QTc Interval, QT Interval	16:58562845_TA_T
17	16	58142571	59142571	SETD6-GIN3	GINS3	SETD6	CSNK2A2	SETD6	CNOT1	GINS3		SETD6	QTc Interval, QT Interval	rs34055357
1	17	12135871	13135871	MYOCD-ELAC2	MYOCD	ELAC2	ARHGAP44	MYOCD	ARHGAP44	ELAC2		ARHGAP44	PQ Interval	rs35712872
2	17	27767098	28767098	CORO6	CORO6	SLC6A4	NSRP1	EFCAB5	CORO6	TP53I13		SSH2		17:28267098_CT_C
4	17	28730520	29730520	ATAD5	EVI2B	EVI2A	ATAD5	TEFM	CRLF3	ATAD5		ADAP2		17:29230520_GGT_G
9	17	32801215	33801215	LIG3	LIG3	RAD51D	RFFL	LIG3	CCT6B	RFFL		LIG3	QT Interval	rs978202
7	17	32832177	33832177	RFFL	SLFN5	UNC45B	SLFN12L	LIG3	CCT6B	RFFL		LIG3	QT Interval	rs1003918
3	17	44513271	45513271	MYL4	MYL4	CDC27	GOSR2	GOSR2	RPRML	WNT3		GOSR2	QRS duration	rs17608766
9	17	56422539	56430454	SUPT4H1*							SUPT4H1			[]
6	17	63811683	64811683	PRKCA	PRKCA	APOH	CEP112	PRKCA	APOH	CEP112		PRKCA	QRS duration	rs11658550
14	17	63831156	64831156	PRKCA	PRKCA	CEP112	APOH	PRKCA	APOH	CEP112		PRKCA	QRS duration	rs72843895
7	17	67703546	68953327	KCNJ2	KCNJ2	KCNJ16		KCNJ2	KCNJ16			KCNJ2		rs236586, rs12941598
15	17	67706454	68953784	KCNJ2	KCNJ2	KCNJ16		KCNJ2	KCNJ16			KCNJ2		rs71357746, rs34967867
5	17	67980842	68980842	KCNJ2	KCNJ16	KCNJ2		KCNJ2	KCNJ16			KCNJ2	QTc Interval	rs4793265
14	18	33797753	34797753	FHOD3	FHOD3	TPGS2	KIAA1328	TPGS2	KIAA1328	FHOD3		KIAA1328		rs3809994
1	20	3531439	4531439	RNF24	ADAM33	MAVS	AP5S1	PANK2	RNF24	CDC25B		RNF24		rs6052269
13	20	32633184	33633184	MAP1LC3A	ASIP	MAP1LC3A	ACSS2	ITCH	ACSS2	MAP1LC3A		TP53INP2		rs6088521
6	20	47450079	48450079	DDX27	PTGIS	DDX27	ARFGEF2	KCNB1	DDX27	CSE1L		ZNFX1		rs141658230
3	21	28334807	29334807	ADAMTS5	ADAMTS5			ADAMTS5				ADAMTS5		rs80216780
6	21	29810940	31062428	MAP3K7CL-LTN1-USP16-RWDD2B-CCT8	MAP3K7CL	LTN1	USP16	LTN1	RWDD2B	CCT8	MAP3K7CL-LTN1-USP16-LTN1-RWDD2B-CCT8	RWDD2B		rs62223965, rs112145416
9	21	35321680	36321680	KCNE1	KCNE1	SMIM11	RCAN1	KCNE1	SMIM11	C21orf140	KCNE1		QTc Interval, QT Interval	rs1805128
10	22	37615209	38615209	TRIOBP	H1F0	PLA2G6	SOX10	GCAT	TRIOBP	C22orf23		GCAT		22:38115209_CAAATAAAT_C
