# Supplementary material for: Unsupervised feature extraction using deep learning empowers discovery of genetic determinants of the electrocardiogram
Source: Genome Med. 2025 Oct 9;17:118. doi: 10.1186/s13073-025-01510-z (PMC12512816; doi:10.1186/s13073-025-01510-z)
Supplement: Supplementary file 3 — Additional file 3: Conditional SNPs. This file contains the conditionally independent genetic variants associated to the LFs; these were identified using a chromosome-wide stepwise conditional-joint analysis implemented in the GCTA software (as described in the manuscript). [file 13073_2025_1510_MOESM3_ESM.csv]

LF	Chr	SNP	bp	refA	freq	b	se	p	n	freq_geno	bJ	bJ_se	pJ	LD_r
8	16	rs12932631	58469410	T	0.327496	0.048196	0.00843382	1.1e-08	30795.7	0.327628	0.048196	0.00843815	1.12e-08	0.0
17	1	1:3227459_CAT_C	3227459	C	0.100534	-0.0913684	0.0133032	6.5e-12	30635.4	0.100408	-0.0913684	0.0133132	6.74e-12	0.0
17	1	rs116015634	41250961	T	0.02255	0.196922	0.0268576	2.27e-13	30829.7	0.0224943	0.196922	0.0268806	2.37e-13	0.0
17	1	rs754345297	61903521	T	0.475701	0.0576216	0.0080269	7.04e-13	30504.2	0.47573	0.0576216	0.00803355	7.36e-13	0.0
17	2	rs10497529	179839888	A	0.0376854	0.126929	0.0208249	1.09e-09	31183.7	0.0377744	0.126929	0.020837	1.12e-09	0.0
17	3	rs7428167	38778191	T	0.467026	0.058976	0.00800473	1.74e-13	30732.2	0.466954	0.058976	0.00801167	1.82e-13	0.0
17	3	rs80349135	156772055	A	0.00936536	-0.23512	0.0416075	1.6e-08	30539.8	0.00936833	-0.23512	0.0416286	1.62e-08	0.0
17	6	rs2376620	36649593	G	0.162728	0.0692236	0.0109753	2.84e-10	29878.7	0.162702	0.0692236	0.0109824	2.92e-10	0.0
17	6	rs884731	150608914	T	0.489979	0.0440733	0.00790792	2.5e-08	31389.3	0.490188	0.0440733	0.00791171	2.54e-08	0.0
17	8	rs4841631	11781668	T	0.401476	-0.0517143	0.00819114	2.73e-10	30416.0	0.401547	-0.0517143	0.00819637	2.8e-10	0.0
17	12	rs1396206	24576859	A	0.483276	-0.0534389	0.00809983	4.18e-11	29927.1	0.483313	-0.0534389	0.00810558	4.31e-11	0.0
17	14	rs2754171	23904988	T	0.0135719	-0.258728	0.0343275	4.81e-14	31068.3	0.0135448	-0.258728	0.0343583	5.06e-14	0.0
17	16	rs34055357	58642571	C	0.27045	0.0498924	0.0090187	3.16e-08	30565.9	0.270288	0.0498924	0.00902307	3.21e-08	0.0
14	1	rs1763619	16326935	A	0.343998	0.0493904	0.00818243	1.58e-09	31146.7	0.344239	0.0493904	0.00818708	1.61e-09	0.0
14	1	rs598988	78552106	G	0.288534	-0.0492499	0.00871976	1.62e-08	30152.7	0.288436	-0.0492499	0.00872423	1.65e-08	0.0
14	1	rs12143842	162033890	T	0.248582	0.0613714	0.00903152	1.08e-11	30876.2	0.248691	0.0613714	0.00903812	1.12e-11	0.0
14	2	rs3770901	36650012	C	0.285544	-0.049964	0.00863274	7.13e-09	30954.9	0.285584	-0.049964	0.00863727	7.26e-09	0.0
14	2	rs33917087	179634961	A	0.0220019	-0.160099	0.0264026	1.33e-09	31372.2	0.0220444	-0.160099	0.0264176	1.36e-09	0.0
14	3	rs56281979	14274293	T	0.211467	-0.0601456	0.00958721	3.53e-10	30700.3	0.211476	-0.0601456	0.0095932	3.62e-10	0.0
14	3	rs41312411	38621237	G	0.143393	-0.0915428	0.0112147	3.27e-16	30430.6	0.143314	-0.11447	0.011463	1.75e-23	0.193057
14	3	rs9832895	38661533	T	0.48612	0.0474544	0.00796521	2.56e-09	29691.2	0.486064	0.0655831	0.00813032	7.24e-16	0.0417311
14	3	rs6801957	38767315	T	0.407576	-0.0567309	0.00794394	9.24e-13	30868.5	0.407532	-0.0641594	0.00797534	8.64e-16	0.0
14	6	rs1680826	2572989	G	0.422009	0.0439931	0.00798144	3.55e-08	30290.4	0.421722	0.0439931	0.00798531	3.6e-08	0.0
14	6	rs3176326	36647289	A	0.197907	-0.0946355	0.00985655	7.9e-22	30457.7	0.197943	-0.0946355	0.00987129	9.07e-22	0.0
14	6	rs113127380	118837268	C	0.457995	-0.0868793	0.00782575	1.23e-28	30867.3	0.458032	-0.0868793	0.00784123	1.57e-28	0.0
14	10	rs117550412	121424962	T	0.216628	0.0925032	0.00949137	1.92e-22	30723.1	0.216484	0.0925032	0.00950588	2.22e-22	0.0
14	13	rs1216863	47232741	A	0.318883	0.0534055	0.00836992	1.76e-10	30922.8	0.318881	0.0534055	0.00837529	1.81e-10	0.0
14	13	rs17061696	74511991	C	0.368652	0.0465341	0.00809234	8.9e-09	30877.9	0.368652	0.0465341	0.00809654	9.06e-09	0.0
14	15	rs2585034	65496587	C	0.368988	0.0441994	0.00808006	4.5e-08	30963.3	0.369019	0.0441994	0.00808383	4.56e-08	0.0
14	17	rs72843895	64331156	G	0.388366	-0.0476971	0.00802949	2.85e-09	30728.3	0.3884	-0.0476971	0.00803397	2.9e-09	0.0
14	18	rs3809994	34297753	T	0.381363	0.047195	0.00811173	5.95e-09	30315.2	0.38133	0.047195	0.00811612	6.06e-09	0.0
4	1	rs4915740	61886744	T	0.47604	-0.0969957	0.00788358	8.67e-35	30778.1	0.476081	-0.0969957	0.00790282	1.2599999999999999e-34	0.0
4	2	rs2941584	54881621	T	0.321661	0.076219	0.00845815	2.04e-19	30634.8	0.321849	0.076219	0.00846921	2.27e-19	0.0
4	2	rs11891717	106104335	G	0.425263	-0.0516087	0.00802183	1.25e-10	30443.7	0.425208	-0.0516087	0.00802715	1.28e-10	0.0
4	2	rs199841266	179686840	C	0.0465236	0.122717	0.0185527	3.73e-11	31358.7	0.0465524	0.120862	0.0185676	7.55e-11	0.0157742
4	2	rs6747402	179759434	A	0.490309	0.0509942	0.00786842	9.12e-11	30947.1	0.490178	0.050191	0.0078746	1.84e-10	0.0
4	2	rs13386459	220299018	C	0.389781	-0.046179	0.00805293	9.78e-09	31051.8	0.389778	-0.046179	0.00805706	9.96e-09	0.0
4	4	rs976568	111550721	G	0.345303	-0.0456203	0.00838014	5.21e-08	30171.2	0.345254	-0.0460562	0.00838432	3.95e-08	0.00705895
4	4	rs6829664	114448656	G	0.256001	0.0669394	0.0089951	9.94e-14	31057.1	0.255829	0.0672835	0.00900319	7.82e-14	0.0
4	5	rs10054375	153871832	C	0.362959	-0.0770967	0.008191	4.850000000000001e-21	30818.8	0.363074	-0.0770967	0.00820263	5.5100000000000004e-21	0.0
4	6	rs146170154	36646768	CTA	0.197574	0.0606246	0.0099855	1.27e-09	30294.2	0.197612	0.0606246	0.00999141	1.3e-09	0.0
4	6	rs12200579	117500563	A	0.396432	0.0489662	0.00807123	1.31e-09	30723.2	0.396375	0.0489662	0.00807593	1.33e-09	0.0
4	10	rs142517247	65366023	T	0.443635	0.0461323	0.00808895	1.18e-08	29656.2	0.443764	0.0461323	0.00809325	1.2e-08	0.0
4	10	rs34005679	112458010	T	0.448706	0.0441944	0.00803994	3.87e-08	29955.3	0.448602	0.0447304	0.00804434	2.69e-08	-0.0110781
4	10	rs12776791	114489010	T	0.22051	0.0574657	0.00949347	1.42e-09	30914.2	0.220507	0.0580417	0.00949951	9.96e-10	0.0
4	11	rs7107867	8823173	G	0.474231	-0.0517343	0.00793218	6.93e-11	30520.1	0.474199	-0.0517343	0.00793758	7.14e-11	0.0
4	12	rs10850404	115366285	T	0.272088	0.0885745	0.00884815	1.37e-23	30821.8	0.272219	0.0885745	0.00886238	1.61e-23	0.0
4	14	rs2108706	71799175	G	0.262311	0.0504818	0.00897476	1.86e-08	30731.2	0.262361	0.0504818	0.00897923	1.89e-08	0.0
4	17	17:29230520_GGT_G	29230520	G	0.267055	-0.0492894	0.00887391	2.79e-08	31076.2	0.266848	-0.0492894	0.00887817	2.83e-08	0.0
18	2	rs1821138	54946011	C	0.332026	-0.0466908	0.00843425	3.1e-08	30779.0	0.332208	-0.0466908	0.00843831	3.14e-08	0.0
18	2	rs2129641	220424575	A	0.448927	-0.0445613	0.00803278	2.9e-08	30419.8	0.448897	-0.0445613	0.00803671	2.94e-08	0.0
18	3	rs7373492	38687369	T	0.0168417	-0.17762	0.0308728	8.75e-09	30766.8	0.0168207	-0.17762	0.0308889	8.91e-09	0.0
18	12	rs7965789	115146670	A	0.431321	0.0505301	0.00803492	3.2e-10	30656.4	0.431328	0.0505897	0.00803998	3.13e-10	0.00114914
18	12	rs10850428	115453154	T	0.32859	-0.0546327	0.00845786	1.05e-10	30758.1	0.328459	-0.0546938	0.00846346	1.03e-10	0.0
15	1	rs846111	6279370	C	0.272711	-0.0548979	0.00876944	3.85e-10	30723.6	0.272856	-0.0548979	0.00877489	3.94e-10	0.0
15	1	rs12143842	162033890	T	0.248582	-0.0630651	0.00901277	2.61e-12	30876.2	0.248691	-0.0629299	0.00901979	3.02e-12	-0.00237324
15	1	rs1892093	169073384	C	0.112075	0.0782494	0.0123259	2.18e-10	30995.1	0.112249	0.0780456	0.0123337	2.49e-10	0.0
15	7	rs35907650	112114906	C	0.487714	0.0457636	0.00779013	4.24e-09	30912.0	0.487624	0.0457636	0.00779435	4.32e-09	0.0
15	8	rs7836066	9263290	G	0.139395	0.0622497	0.0112213	2.9e-08	31032.1	0.139386	0.0622497	0.0112267	2.94e-08	0.0
15	8	rs11786896	145018354	T	0.0483441	0.100816	0.0181526	2.8e-08	30920.4	0.0483834	0.100816	0.0181614	2.84e-08	0.0
15	11	11:2490903_AT_A	2490903	A	0.176761	-0.0730796	0.0102899	1.23e-12	30403.6	0.176832	-0.0730796	0.0102983	1.28e-12	0.0
15	16	16:58562845_TA_T	58562845	T	0.249009	0.0633271	0.00913402	4.12e-12	30027.0	0.248879	0.0633271	0.00914118	4.28e-12	0.0
15	17	rs71357746	68206454	CCT	0.48861	0.0597937	0.00778665	1.6e-14	30912.6	0.488727	0.0588201	0.00779583	4.52e-14	-0.0220615
15	17	rs34967867	68453784	A	0.209649	-0.0562213	0.0096043	4.81e-09	30665.5	0.209657	-0.0546278	0.00961183	1.32e-08	0.0
3	1	rs111762885	47178146	C	0.00677542	-0.246483	0.0450559	4.49e-08	30738.0	0.00675391	-0.246483	0.0450771	4.55e-08	0.0
3	1	rs776293589	112462949	T	0.261526	-0.0606592	0.00857136	1.47e-12	29573.4	0.2615	-0.0566498	0.00861305	4.79e-11	0.0912411
3	1	rs116532272	112560237	A	0.0117165	-0.210855	0.0342982	7.86e-10	30819.9	0.0116954	-0.190735	0.0344566	3.1e-08	0.000689586
3	1	rs36036073	116294054	G	0.345952	0.0453525	0.00785635	7.8e-09	30063.4	0.345894	0.0456446	0.00786067	6.37e-09	0.0
3	2	rs7556859	36608602	G	0.438422	-0.0408838	0.00747486	4.51e-08	30524.7	0.438425	-0.0408838	0.0074784	4.58e-08	0.0
3	3	rs62239356	38587093	C	0.240389	-0.0534093	0.00863409	6.18e-10	30839.5	0.240347	-0.0543138	0.00867886	3.9e-10	-0.0837979
3	3	rs11710077	38657899	T	0.201692	0.0505544	0.00915224	3.32e-08	31134.8	0.201693	0.0619512	0.00929508	2.65e-11	0.15553
3	3	rs55824920	38659952	T	0.332124	-0.0781964	0.00781331	1.4e-23	30939.7	0.332337	-0.0892901	0.00793016	2.0800000000000002e-29	0.0
3	5	rs2915440	64315448	T	0.173604	0.0650225	0.00972727	2.32e-11	30919.2	0.173566	0.0650225	0.00973414	2.39e-11	0.0
3	5	5:122481429_AAT_A	122481429	A	0.384058	-0.051902	0.00767822	1.38e-11	30093.2	0.384227	-0.051902	0.00768392	1.43e-11	0.0
3	5	rs4868243	172643118	A	0.160419	-0.0576897	0.0100967	1.11e-08	30580.5	0.160374	-0.0576897	0.0101019	1.12e-08	0.0
3	6	rs3129965	32380830	C	0.194432	0.0514837	0.00928173	2.91e-08	31119.2	0.194408	0.0512068	0.0092863	3.5e-08	-0.00527612
3	6	rs9470361	36623379	A	0.238717	-0.0493082	0.00864559	1.18e-08	30910.8	0.238841	-0.0490574	0.00865012	1.42e-08	0.0
3	6	rs853976	127055655	T	0.480684	0.041908	0.00737866	1.35e-08	30894.8	0.480746	0.041908	0.00738239	1.37e-08	0.0
3	7	rs2893507	35449778	C	0.256101	0.0510029	0.00846064	1.66e-09	30785.2	0.256009	0.0510029	0.00846549	1.69e-09	0.0
3	7	rs7784776	46620145	G	0.388959	-0.050398	0.00757754	2.91e-11	30756.1	0.389055	-0.050398	0.00758286	3.01e-11	0.0
3	10	rs7080130	75884820	A	0.265627	-0.0581391	0.00836282	3.6e-12	30761.6	0.265859	-0.0581391	0.00836925	3.74e-12	0.0
3	11	rs2283200	2729340	T	0.053088	0.0900683	0.0164916	4.72e-08	30713.7	0.0531929	0.0900683	0.0164993	4.79e-08	0.0
3	12	12:115154016_AAAAT_A	115154016	A	0.385501	-0.071123	0.00760263	8.360000000000001e-21	30610.6	0.385301	-0.0709131	0.00761343	1.23e-20	0.00403348
3	12	rs7300371	115371181	T	0.268467	-0.0574542	0.00831803	4.94e-12	30885.1	0.268594	-0.0571429	0.00832438	6.67e-12	0.0
3	13	13:50761457_CT_C	50761457	C	0.461328	-0.0489707	0.00739909	3.63e-11	30851.6	0.461224	-0.0489707	0.00740422	3.74e-11	0.0
3	17	rs17608766	45013271	C	0.146164	-0.0896219	0.0103945	6.58e-18	31097.6	0.14602	-0.0896219	0.0104067	7.19e-18	0.0
3	21	rs80216780	28834807	T	0.173763	-0.0562265	0.00976053	8.38e-09	30697.8	0.173719	-0.0562265	0.00976565	8.53e-09	0.0
12	10	rs4746139	75407649	C	0.138156	-0.0685967	0.0115047	2.48e-09	31240.0	0.138106	-0.0685967	0.0115111	2.53e-09	0.0
5	1	rs846111	6279370	C	0.272711	-0.0641379	0.00884656	4.17e-13	30723.4	0.272856	-0.0641379	0.00885398	4.36e-13	0.0
5	11	rs566090235	35346408	G	0.00437888	0.326713	0.0595837	4.18e-08	30834.4	0.00439727	0.326713	0.0596118	4.24e-08	0.0
5	12	rs4465447	24614365	C	0.489914	0.0439914	0.00782175	1.86e-08	31214.7	0.489865	0.0439914	0.00782559	1.89e-08	0.0
5	12	rs1986123	110705800	G	0.366072	-0.0473586	0.00815085	6.24e-09	30951.7	0.365967	-0.0473586	0.00815516	6.35e-09	0.0
5	17	rs4793265	68480842	G	0.485821	-0.051425	0.00787871	6.71e-11	30765.9	0.485898	-0.051425	0.00788404	6.91e-11	0.0
1	1	rs75013985	112530430	G	0.012435	0.253495	0.0353438	7.38e-13	30806.1	0.0124275	0.253495	0.0353727	7.7e-13	0.0
1	1	rs914615	155175892	A	0.46633	-0.0428071	0.00780347	4.12e-08	31206.1	0.466324	-0.0428071	0.00780711	4.18e-08	0.0
1	2	rs12692359	8722448	C	0.493308	-0.0580505	0.00788737	1.84e-13	30387.8	0.493313	-0.0580505	0.00789427	1.93e-13	0.0
1	2	rs9636428	37213849	T	0.188771	0.0576906	0.00999922	7.95e-09	30883.1	0.188642	0.0576906	0.0100044	8.09e-09	0.0
1	2	rs10194077	66771863	C	0.39742	-0.057486	0.00795781	5.05e-13	31161.7	0.397486	-0.0598601	0.00797577	6.13e-14	0.0536182
1	2	rs115610217	66794095	T	0.030158	0.118011	0.0228246	2.34e-07	31039.6	0.0301424	0.127195	0.0228668	2.66e-08	0.0
1	2	rs2540277	103426177	T	0.0675371	0.080674	0.015599	2.32e-07	30864.2	0.067515	0.11439	0.0162525	1.95e-12	0.279538
1	2	rs878802	103432318	C	0.477202	-0.0445547	0.00783127	1.28e-08	30906.1	0.47721	-0.0605985	0.0081601	1.12e-13	0.0
1	3	rs7648757	24453558	C	0.296415	0.0529418	0.008548	5.89e-10	31025.4	0.296485	0.0529418	0.00855314	6.03e-10	0.0
1	3	rs6762565	38582191	T	0.23834	-0.0946939	0.00919235	6.95e-25	30753.3	0.238289	-0.0610182	0.00998131	9.76e-10	-0.111191
1	3	rs71323670	38625154	C	0.108597	-0.0942974	0.0127399	1.34e-13	30073.6	0.108593	-0.120652	0.0134159	2.4e-19	-0.149356
1	3	rs73070977	38631431	G	0.14568	-0.144208	0.0110484	6.16e-39	30988.4	0.145618	-0.127761	0.0122649	2.08e-25	-0.191401
1	3	rs41312433	38647642	T	0.185458	0.114611	0.0101275	1.0800000000000001e-29	30423.7	0.185413	0.0863801	0.0105833	3.3e-16	0.024832
1	3	rs7432590	38666969	G	0.180782	-0.0861286	0.0102178	3.48e-17	30543.6	0.181004	-0.103385	0.0105474	1.1e-22	-0.177295
1	3	rs6599230	38674712	T	0.198839	0.102325	0.00974853	8.97e-26	31157.8	0.19885	0.0718438	0.0104243	5.5e-12	0.271052
1	3	rs6773331	38684397	A	0.0170475	0.338061	0.0302123	4.59e-29	30823.2	0.0170258	0.189041	0.0316981	2.46e-09	-0.0640914
1	3	rs6801957	38767315	T	0.407576	-0.17765	0.00790519	7.7e-112	30866.3	0.407532	-0.179729	0.00802181	3.51e-111	0.0
1	4	rs6830971	86604872	G	0.24697	0.0839477	0.00902703	1.41e-20	31149.3	0.246955	0.0835049	0.00903971	2.52e-20	0.00816053
1	4	rs2904086	86922723	C	0.219539	0.0579103	0.00946754	9.55e-10	30784.7	0.219564	0.0572004	0.00947345	1.56e-09	0.0
1	4	rs381459	177434709	C	0.240554	-0.0523824	0.00922506	1.36e-08	30415.3	0.240502	-0.0523824	0.0092298	1.38e-08	0.0
1	5	rs76160968	102682145	G	0.0490171	-0.112858	0.0181902	5.49e-10	30652.0	0.0490396	-0.112858	0.0182013	5.63e-10	0.0
1	5	rs255320	172617455	T	0.304221	0.067871	0.00855206	2.08e-15	30514.2	0.30425	0.067871	0.00856074	2.22e-15	0.0
1	7	rs150260620	35461967	A	0.0230434	-0.144243	0.0262001	3.68e-08	30601.4	0.023052	-0.144243	0.0262126	3.74e-08	0.0
1	7	rs3807989	116186241	A	0.408092	-0.0743804	0.00795654	8.9e-21	30868.2	0.408159	-0.0743804	0.00796767	1.01e-20	0.0
1	7	rs1425074	136800071	T	0.403498	0.0557313	0.00811285	6.44e-12	29834.1	0.403513	0.0557313	0.00811913	6.69e-12	0.0
1	10	rs7394152	75421446	T	0.140307	0.0841364	0.0111846	5.37e-14	31314.9	0.140246	0.0841364	0.0111945	5.65e-14	0.0
1	10	rs7074866	97650509	G	0.345686	-0.0544	0.00824395	4.15e-11	30750.1	0.345712	-0.0547884	0.00824986	3.11e-11	-0.0072147
1	10	rs10748848	105521705	A	0.280658	-0.0565613	0.00869786	7.88e-11	30950.6	0.280745	-0.056977	0.00870388	5.9e-11	0.0
1	11	rs146461875	84826685	T	0.00313551	-0.388617	0.0700125	2.85e-08	30865.3	0.0031255	-0.388617	0.0700463	2.89e-08	0.0
1	12	rs7973464	24801856	C	0.127826	0.0998289	0.0117572	2.05e-17	30644.2	0.127853	0.0998289	0.0117708	2.23e-17	0.0
1	12	rs883079	114793240	C	0.264861	-0.0620098	0.0088326	2.21e-12	31113.4	0.264822	-0.0627774	0.00884041	1.24e-12	0.0147717
1	12	rs1061651	115108361	C	0.263561	0.051372	0.0088705	6.98e-09	30961.0	0.263574	0.0523008	0.00887612	3.81e-09	0.0
1	13	rs60181111	22097453	G	0.403588	0.0477524	0.00800411	2.43e-09	30660.9	0.403622	0.0477524	0.00800862	2.48e-09	0.0
1	14	rs142992009	23868065	G	0.00320761	-0.410761	0.0691274	2.81e-09	30946.9	0.0031974	-0.407562	0.0691669	3.81e-09	-0.00589399
1	14	rs2754171	23904988	T	0.0135719	0.266378	0.0337016	2.7e-15	31068.5	0.0135448	0.265209	0.0337355	3.8e-15	0.0
1	17	rs35712872	12635871	G	0.240278	-0.0702194	0.00929768	4.27e-14	29940.2	0.240285	-0.0702194	0.00930638	4.51e-14	0.0
1	20	rs6052269	4031439	G	0.495309	-0.0436026	0.00794033	3.99e-08	30004.4	0.495126	-0.0436026	0.00794419	4.05e-08	0.0
13	1	rs846111	6279370	C	0.272711	-0.0486887	0.00790935	7.47e-10	30723.6	0.272856	-0.0592616	0.00811782	2.87e-13	0.223328
13	1	rs846110	6282950	G	0.0191812	0.111016	0.025608	1.46e-05	30918.6	0.0191684	0.153717	0.0262747	4.9e-09	0.0
13	1	rs562408	54742618	A	0.432609	-0.0813394	0.00718048	9.55e-30	30030.5	0.432608	-0.0813394	0.00719569	1.2500000000000001e-29	0.0
13	1	rs16857031	162112910	G	0.1446	-0.0646952	0.00996477	8.45e-11	31034.0	0.144606	-0.0650613	0.00997148	6.81e-11	-0.00454845
13	1	rs512129	168688580	G	0.264589	-0.0640257	0.0079476	7.88e-16	30989.6	0.264551	-0.0642616	0.00795587	6.62e-16	0.0
13	2	2:12966070_GA_G	12966070	GA	0.497803	0.0426268	0.00703663	1.38e-09	30797.9	0.49789	0.0426268	0.00704071	1.41e-09	0.0
13	2	rs57862683	198747537	A	0.496257	0.0567571	0.0071276	1.68e-15	29990.2	0.496302	0.0569246	0.00713508	1.49e-15	0.00430653
13	2	rs3928462	201225810	C	0.356745	-0.0405182	0.00745955	5.58e-08	29861.0	0.356641	-0.0407741	0.00746318	4.67e-08	0.0
13	3	rs11710541	14291679	C	0.337161	0.0411391	0.00747687	3.75e-08	30519.9	0.337106	0.0411391	0.00748045	3.81e-08	0.0
13	3	rs7638275	38665823	A	0.0173446	-0.331807	0.0268494	4.41e-35	30911.8	0.0173215	-0.331807	0.0269152	6.41e-35	0.0
13	6	rs11153730	118667522	C	0.491812	-0.041704	0.00701987	2.84e-09	30954.4	0.491822	-0.041704	0.00702376	2.89e-09	0.0
13	11	rs368770339	47427159	CAG	0.141912	0.0587233	0.0100281	4.75e-09	31133.8	0.141911	0.0587233	0.0100335	4.84e-09	0.0
13	12	rs140777437	4816779	TA	0.15433	-0.0569909	0.00976896	5.42e-09	30610.4	0.154288	-0.0569909	0.00977423	5.52e-09	0.0
13	13	rs7992314	74509346	A	0.368337	-0.0439276	0.00728959	1.68e-09	30835.5	0.368338	-0.0439276	0.00729376	1.72e-09	0.0
13	15	rs67291025	99276257	G	0.309915	-0.0507565	0.00758511	2.21e-11	30974.4	0.309951	-0.0507565	0.00759047	2.28e-11	0.0
13	16	rs12923640	11681698	G	0.306593	0.0696022	0.00759346	4.91e-20	31052.4	0.306581	0.0696022	0.0076036	5.49e-20	0.0
13	16	rs6499956	58458445	T	0.294625	-0.0902968	0.00770805	1.07e-31	30774.3	0.294795	-0.0902968	0.00772509	1.45e-31	0.0
13	20	rs6088521	33133184	C	0.480049	-0.0426237	0.00721775	3.52e-09	29317.8	0.480094	-0.0426237	0.00722192	3.59e-09	0.0
16	1	rs702496	54726088	A	0.442159	-0.0460657	0.00772668	2.49e-09	30636.1	0.442148	-0.0460657	0.00773103	2.54e-09	0.0
16	16	rs3890512	58470046	C	0.318611	-0.050697	0.00823012	7.28e-10	30676.6	0.318848	-0.050697	0.00823507	7.45e-10	0.0
19	2	rs17076	179595117	G	0.178769	-0.0554578	0.0101043	4.05e-08	31200.2	0.178956	-0.0554578	0.010109	4.11e-08	0.0
9	1	rs116015634	41250961	T	0.02255	0.164074	0.0266934	7.92e-10	30829.8	0.0224943	0.164074	0.0267093	8.1e-10	0.0
9	1	rs12143842	162033890	T	0.248582	-0.128333	0.00913925	8.63e-45	30875.5	0.248691	-0.111834	0.00953413	8.960000000000001e-32	0.274635
9	1	rs10918856	162168629	G	0.202277	-0.099765	0.00985927	4.55e-24	30805.1	0.202309	-0.0659699	0.0102699	1.33e-10	0.00607791
9	1	rs607484	168687512	C	0.264732	-0.0544021	0.00895863	1.26e-09	30995.6	0.264694	-0.0543755	0.00896405	1.31e-09	0.00204489
9	1	rs1591734	169271902	T	0.139618	0.0899325	0.0114346	3.69e-15	30803.9	0.139704	0.0900886	0.0114462	3.53e-15	0.0
9	5	rs113510374	99900309	A	0.000959162	0.726053	0.128194	1.48e-08	30753.1	0.000956085	0.726053	0.128259	1.51e-08	0.0
9	6	rs12210810	118653204	C	0.0543681	0.167368	0.0173291	4.5400000000000005e-22	31307.0	0.0543398	0.138575	0.0177652	6.17e-15	-0.213885
9	6	rs35029749	118892120	C	0.459862	-0.0804078	0.00793092	3.73e-24	30926.5	0.459893	-0.066643	0.00813025	2.47e-16	-0.00600136
9	6	rs58730006	122089704	AT	0.0982813	0.0767221	0.0132992	7.98e-09	30895.2	0.0982578	0.0782962	0.0133099	4.04e-09	0.0
9	7	rs849140	28183702	T	0.408833	0.0457412	0.00807297	1.46e-08	30745.1	0.408753	0.0457412	0.00807705	1.49e-08	0.0
9	11	rs2074238	2484803	T	0.0887653	0.183281	0.0139065	1.15e-39	30817.8	0.0887561	0.172192	0.0140799	2.16e-34	-0.138372
9	11	rs11821100	2491604	T	0.17135	-0.0789118	0.0105545	7.63e-14	30593.4	0.1714	-0.0609285	0.0106658	1.11e-08	0.0
9	12	rs11047527	24762501	C	0.151648	-0.0744548	0.0110545	1.64e-11	30790.8	0.151632	-0.0742611	0.0110625	1.91e-11	0.00312283
9	12	rs778305574	33702829	A	0.301728	-0.0489521	0.00866648	1.62e-08	30603.7	0.301638	-0.0487709	0.0086709	1.86e-08	0.0
9	15	rs112762162	73665945	GA	0.147862	-0.0634964	0.0112435	1.63e-08	30403.7	0.14791	-0.0634964	0.0112492	1.66e-08	0.0
9	16	rs7187498	11687879	T	0.46012	0.0433465	0.00794436	4.86e-08	30892.1	0.460149	0.0433465	0.00794806	4.93e-08	0.0
9	16	16:58562845_TA_T	58562845	T	0.249009	0.0588914	0.00928545	2.26e-10	30027.2	0.248879	0.0588914	0.00929151	2.32e-10	0.0
9	17	rs978202	33301215	T	0.448701	0.0489874	0.00806008	1.22e-09	30129.8	0.448671	0.0489874	0.00806489	1.25e-09	0.0
9	21	rs1805128	35821680	T	0.0141199	-0.275594	0.0335013	1.93e-16	30961.7	0.0141393	-0.275594	0.0335374	2.08e-16	0.0
11	1	rs182602028	74536774	C	0.000632439	-0.906239	0.157575	8.86e-09	30840.2	0.000630415	-0.906239	0.157657	9.02e-09	0.0
11	11	rs3729989	47370041	C	0.135461	0.0630365	0.0115368	4.66e-08	31053.8	0.135464	0.0630365	0.0115422	4.72e-08	0.0
11	16	rs6499956	58458445	T	0.294625	0.058866	0.00869729	1.3e-11	30775.0	0.294795	0.058866	0.00870362	1.35e-11	0.0
2	1	rs61775418	26393505	A	0.118508	0.0876599	0.0121076	4.48e-13	30236.4	0.118512	0.0876599	0.0121179	4.69e-13	0.0
2	2	rs2160366	36661672	T	0.279015	0.0577703	0.00860903	1.94e-11	31065.1	0.27906	0.0577703	0.00861513	2e-11	0.0
2	3	rs182967070	143947644	C	0.0263543	0.144111	0.0243025	3.03e-09	30571.1	0.0262868	0.144111	0.0243161	3.09e-09	0.0
2	5	rs1433608	64259995	T	0.166074	0.0582678	0.0104211	2.25e-08	30808.3	0.166043	0.0582678	0.0104262	2.29e-08	0.0
2	5	rs10054375	153871832	C	0.362959	0.0481553	0.00806321	2.34e-09	30819.2	0.363074	0.0481553	0.00806774	2.39e-09	0.0
2	10	rs10827240	33632306	G	0.0932335	-0.083897	0.0132722	2.59e-10	31106.7	0.0931456	-0.083897	0.0132805	2.66e-10	0.0
2	12	rs7965789	115146670	A	0.431321	0.0677406	0.00784447	5.85e-18	30655.9	0.431328	0.0677406	0.00785388	6.4e-18	0.0
2	17	17:28267098_CT_C	28267098	CT	0.450791	-0.0458129	0.00788411	6.22e-09	30106.5	0.450662	-0.0458129	0.0078884	6.34e-09	0.0
6	1	rs846111	6279370	C	0.272711	0.0812933	0.00877105	1.89e-20	30723.1	0.272856	0.0944286	0.00900139	9.56e-26	0.219324
6	1	rs846109	6289835	T	0.0182834	-0.130529	0.0291263	7.41e-06	30852.8	0.0182734	-0.199085	0.0298592	2.6e-11	0.0
6	1	rs754345297	61903521	T	0.475701	0.0620108	0.00785266	2.86e-15	30504.0	0.47573	0.0615589	0.00786077	4.83e-15	0.00747573
6	1	rs10789208	67006399	G	0.200638	0.0759489	0.00976593	7.43e-15	30672.6	0.200675	0.0753782	0.00977567	1.25e-14	0.0
6	1	rs776293589	112462949	T	0.261526	-0.0763227	0.00906164	3.68e-17	29572.4	0.2615	-0.0690528	0.0091088	3.43e-14	0.0912411
6	1	rs116532272	112560237	A	0.0117165	-0.350095	0.0362398	4.44e-22	30819.6	0.0116954	-0.325405	0.0364399	4.26e-19	0.0
6	1	rs12567315	162166646	A	0.202553	0.0649091	0.00972157	2.44e-11	30750.2	0.202584	0.0652464	0.00972862	1.99e-11	0.00577191
6	1	rs590875	168686134	T	0.264625	-0.0528994	0.00882443	2.04e-09	30986.6	0.264587	-0.0532399	0.00882955	1.64e-09	0.0
6	3	rs7373492	38687369	T	0.0168417	0.264068	0.0303402	3.22e-18	30766.4	0.0168207	0.264068	0.030377	3.53e-18	0.0
6	4	rs13102179	114407519	A	0.257256	-0.0850453	0.00889684	1.19e-21	30991.0	0.257072	-0.0850453	0.0089098	1.3600000000000001e-21	0.0
6	6	rs9374640	117528651	G	0.421662	0.0486851	0.00797045	1.01e-09	30307.1	0.421748	0.0533372	0.00799483	2.53e-11	-0.0701345
6	6	rs210966	117624598	C	0.293641	0.0678837	0.00862141	3.44e-15	30430.4	0.293525	0.0719234	0.00865126	9.28e-17	0.0
6	8	rs4841554	11408935	G	0.341563	-0.0471369	0.00838516	1.89e-08	29697.6	0.341655	-0.0471369	0.00838948	1.93e-08	0.0
6	11	rs2074238	2484803	T	0.0887653	-0.0772598	0.0137255	1.81e-08	30818.7	0.0887561	-0.0772598	0.0137323	1.84e-08	0.0
6	12	rs7953399	4862631	G	0.41617	0.0447501	0.00792889	1.66e-08	30743.9	0.416196	0.0447501	0.00793287	1.69e-08	0.0
6	12	rs2958149	57109792	A	0.278208	-0.0477626	0.00870937	4.16e-08	30832.7	0.278222	-0.0477626	0.00871348	4.22e-08	0.0
6	12	rs3825215	114804898	G	0.24631	-0.0571013	0.00902393	2.49e-10	31057.4	0.246298	-0.0571013	0.0090296	2.55e-10	0.0
6	16	rs56139189	58468090	G	0.346293	-0.0580344	0.00821997	1.66e-12	30684.4	0.346491	-0.0580344	0.00822651	1.73e-12	0.0
6	17	rs11658550	64311683	C	0.418375	-0.0519801	0.00791291	5.06e-11	30810.7	0.418346	-0.0519801	0.00791832	5.22e-11	0.0
6	20	rs141658230	47950079	T	0.0726185	-0.110462	0.0150578	2.2e-13	30732.8	0.0726147	-0.110462	0.0150707	2.31e-13	0.0
6	21	rs62223965	30310940	A	0.0511081	0.12784	0.0176494	4.38e-13	31066.4	0.0510901	0.139602	0.017717	3.28e-15	-0.0776864
6	21	rs112145416	30562428	T	0.100719	0.104054	0.0129817	1.1e-15	30733.6	0.100869	0.11199	0.013034	8.54e-18	0.0
7	1	rs12036340	162015740	G	0.24839	0.0498576	0.00911331	4.48e-08	30731.7	0.248508	0.0498576	0.0091176	4.54e-08	0.0
7	2	rs78847095	3850354	T	0.00261805	0.422531	0.0768674	3.87e-08	30884.5	0.00260979	0.422531	0.0769037	3.92e-08	0.0
7	5	rs869236	172670247	A	0.158302	0.0638463	0.0108804	4.41e-09	30203.8	0.158225	0.0638463	0.0108864	4.5e-09	0.0
7	6	rs58730006	122089704	AT	0.0982813	-0.0768161	0.0131914	5.77e-09	30895.0	0.0982578	-0.0768161	0.0131984	5.88e-09	0.0
7	7	rs7789146	150661409	A	0.173372	0.0851569	0.0103521	1.93e-16	30988.1	0.173319	0.0851569	0.0103632	2.08e-16	0.0
7	8	rs189648587	53500016	A	0.00719959	-0.270483	0.0462242	4.87e-09	31196.3	0.00722492	-0.270483	0.0462488	4.96e-09	0.0
7	17	rs1003918	33332177	A	0.456909	-0.0441672	0.00788846	2.16e-08	30857.5	0.456901	-0.0441672	0.00789234	2.19e-08	0.0
7	17	rs236586	68203546	G	0.490474	0.0618917	0.00782419	2.57e-15	31113.9	0.490601	0.0603263	0.00783411	1.36e-14	-0.0237825
7	17	rs12941598	68453327	A	0.209711	-0.0837877	0.00967683	4.78e-18	30658.8	0.209719	-0.0820259	0.0096912	2.58e-17	0.0
10	3	rs11710077	38657899	T	0.201692	0.0638105	0.00966924	4.13e-11	31134.9	0.201693	0.0638105	0.00967585	4.26e-11	0.0
10	5	rs62379942	153871070	T	0.362912	0.0562847	0.00811054	3.93e-12	30812.0	0.363027	0.0562847	0.00811674	4.08e-12	0.0
10	6	rs3176323	36646849	C	0.30568	-0.0573863	0.00849693	1.44e-11	30584.4	0.305763	-0.0573863	0.00850312	1.49e-11	0.0
10	10	rs12776791	114489010	T	0.22051	-0.056655	0.0093928	1.62e-09	30914.2	0.220507	-0.056655	0.00939817	1.66e-09	0.0
10	11	rs2074238	2484803	T	0.0887653	-0.0861998	0.0137128	3.26e-10	30818.8	0.0887561	-0.0861998	0.0137214	3.34e-10	0.0
10	12	rs80191567	57156053	T	0.272756	0.0590584	0.0089064	3.33e-11	29785.1	0.272742	0.0590584	0.00891282	3.44e-11	0.0
10	16	rs3890512	58470046	C	0.318611	-0.0568667	0.00838867	1.21e-11	30676.5	0.318848	-0.0568667	0.00839481	1.25e-11	0.0
10	22	22:38115209_CAAATAAAT_C	38115209	CAAATAAAT	0.299842	-0.0468029	0.00856353	4.62e-08	30456.4	0.299784	-0.0468029	0.00856759	4.69e-08	0.0
