# Supplementary material for: Unsupervised feature extraction using deep learning empowers discovery of genetic determinants of the electrocardiogram
Source: Genome Med. 2025 Oct 9;17:118. doi: 10.1186/s13073-025-01510-z (PMC12512816; doi:10.1186/s13073-025-01510-z)
Supplement: Supplementary file 4 — Additional file 4: GWAS regions tECG missed by LF. This file contains the significant regions from the traditional ECG parameter GWAS which were not identified by the LFs, including the. [file 13073_2025_1510_MOESM4_ESM.xlsx]

## Sheet: Sheet1
Phenotype	CHROM	SNP	POS	START	END	refA	freq	b	se	P	Associated gene	p-value LF
QRS duration	1	rs116626164	50975227	50475227	51475227	A	0.0160384	-0.185331	0.0292219	2.27e-10	FAF1	8,00E-07
QRS duration	2	rs4853645	192704044	192204044	193204044	T	0.101379	0.0714548	0.0121529	4.11e-09	SDPR	2,00E-04
P axis	5	rs4388219	45780750	45280750	46280750	A	0.378783	0.0524521	0.0084081	4.42e-10	HCN1	2,00E-02
QTc interval	5	rs73299268	137328323	136828323	137828323	G	0.18143	-0.0581299	0.00986294	3.77e-09	FAM13B	1,50E-05
PP interval	7	rs13225631	100505623	100005623	101005623	A	0.486688	0.0512804	0.00780908	5.14e-11	RN7SL549P	1,70E-06
Ventricular rate	7	rs34005963	100501755	100001755	101001755	G	0.486811	-0.0489533	0.00779908	3.46e-10	RN7SL549P	1,40E-06
QTc interval	8	rs1136595	98863930	98363930	99363930	T	0.374988	0.0476801	0.00792237	1.76e-09	LAPTM4B	1,00E-03
PP interval	15	rs112762162	73665945	73165945	74165945	GA	0.147979	0.0727152	0.0111162	6.1e-11	HCN4	1,60E-08
PP interval	15	rs112762162	73665945	73165945	74165945	GA	0.147979	0.0727152	0.0111162	6.1e-11	HCN4	1,60E-08
Ventricular rate	15	rs112762162	73665945	73165945	74165945	GA	0.147962	-0.0662567	0.0110991	2.38e-09	HCN4	1,60E-08
Ventricular rate	15	rs112762162	73665945	73165945	74165945	GA	0.147962	-0.0662567	0.0110991	2.38e-09	HCN4	1,60E-08
QTc interval	17	17:57463523_AT_A	57463523	56963523	57963523	AT	0.469433	-0.0498554	0.00771746	1.05e-10	YPEL2	1,00E-03
QRS duration	18	rs991014	42439886	41939886	42939886	T	0.407517	0.0584805	0.00743566	3.69e-15	SETBP1	6,70E-06
