# Supplementary material for: Unsupervised feature extraction using deep learning empowers discovery of genetic determinants of the electrocardiogram
Source: Genome Med. 2025 Oct 9;17:118. doi: 10.1186/s13073-025-01510-z (PMC12512816; doi:10.1186/s13073-025-01510-z)
Supplement: Supplementary file 5 — Additional file 5: GWAS catalog. This file describes the groupings of the GWAS catalog traits and diseases into categories and groups, which were used to generate Fig. 3 in the Manuscript. [file 13073_2025_1510_MOESM5_ESM.xlsx]

## Sheet: Sheet1
DISEASE/TRAIT	Category	Group
Antipsychotic drug-induced QTc interval change in schizophrenia	ECG related traits	QT interval
Arrhythmia	ECG related traits	Arrhythmia
Atrial fibrillation	ECG related traits	Atrial fibrillation/Flutter
Atrial fibrillation (MTAG)	ECG related traits	Atrial fibrillation/Flutter
Atrial fibrillation/atrial flutter	ECG related traits	Atrial fibrillation/Flutter
Brugada syndrome	ECG related traits	Brugada syndrome
Early onset atrial fibrillation	ECG related traits	Atrial fibrillation/Flutter
Electrocardiogram morphology (amplitude at temporal datapoints)	ECG related traits	ECG traits (unspecified)
Electrocardiographic conduction measures	ECG related traits	Cardiac conduction
Electrocardiographic traits	ECG related traits	ECG traits (unspecified)
Electrocardiographic traits (multivariate)	ECG related traits	ECG traits (unspecified)
Frontal QRS-T angle	ECG related traits	QRS-T angle
Global electrical heterogeneity phenotypes	ECG related traits	ECG traits (unspecified)
Heart rate	ECG related traits	Heart rate
Heart rate in heart failure with reduced ejection fraction	ECG related traits	Heart rate
Heart rate increase in response to exercise	ECG related traits	Heart rate
Heart rate response to exercise	ECG related traits	Heart rate
Heart rate response to recovery post exercise	ECG related traits	Heart rate
Heart rate response to recovery post exercise (10 sec)	ECG related traits	Heart rate
Heart rate response to recovery post exercise (20 sec)	ECG related traits	Heart rate
Heart rate response to recovery post exercise (30 sec)	ECG related traits	Heart rate
Heart rate response to recovery post exercise (40 sec)	ECG related traits	Heart rate
Heart rate response to recovery post exercise (50 sec)	ECG related traits	Heart rate
Heart rate variability traits (pvRSA/HF)	ECG related traits	Heart rate
Heart rate variability traits (RMSSD)	ECG related traits	Heart rate
Heart rate variability traits (SDNN)	ECG related traits	Heart rate
JT interval	ECG related traits	JT interval
JT interval (sulfonylurea treatment interaction)	ECG related traits	JT interval
P wave duration	ECG related traits	P wave duration
P wave terminal force	ECG related traits	P wave terminal force
PR interval	ECG related traits	PR interval
PR interval in Tripanosoma cruzi seropositivity	ECG related traits	PR interval
Prevalent atrial fibrillation	ECG related traits	Atrial fibrillation/Flutter
Pulse rate	ECG related traits	Heart rate
QRS complex (12-leadsum)	ECG related traits	QRS complex
QRS complex (Cornell)	ECG related traits	QRS complex
QRS duration	ECG related traits	QRS duration
QRS duration in Tripanosoma cruzi seropositivity	ECG related traits	QRS duration
QRS interval (sulfonylurea treatment interaction)	ECG related traits	QRS duration
QT dynamics during exercise	ECG related traits	QT interval
QT interval	ECG related traits	QT interval
QT interval (ambient particulate matter interaction)	ECG related traits	QT interval
QTc interval	ECG related traits	QTc interval
Resting heart rate	ECG related traits	Heart rate
RR interval (heart rate)	ECG related traits	Heart rate
RR interval (tricyclic/tetracyclic antidepressant use interaction)	ECG related traits	Heart rate
Spatial QRS-T angle	ECG related traits	QRS-T angle
Supraventricular ectopy	ECG related traits	Supraventricular ectopy
T wave morphology restitution during recovery from exercise	ECG related traits	T-wave morphology
T wave morphology restitution during recovery from exercise (MTAG)	ECG related traits	T-wave morphology
TPE interval (resting)	ECG related traits	TPE interval
Ventricular ectopy	ECG related traits	Ventricular ectopy
TPE interval (response to exercise)	ECG related traits	TPE interval
T wave morphology restitution during exercise (MTAG)	ECG related traits	T-wave morphology
T wave morphology restitution during exercise	ECG related traits	T-wave morphology
Sick sinus syndrome	ECG related traits	Sick sinus syndrome
QT interval in Tripanosoma cruzi seropositivity	ECG related traits	QT interval
QT interval (drug interaction)	ECG related traits	QT interval
QT dynamics during recovery from exercise	ECG related traits	QT interval
QRS complex (Sokolow-Lyon)	ECG related traits	QRS complex
PR segment duration	ECG related traits	PR interval
Postoperative atrial fibrillation in coronary artery bypass grafting surgery	ECG related traits	Atrial fibrillation/Flutter
Long QT syndrome	ECG related traits	Long QT syndrome
Left ventricular QRS voltage	ECG related traits	QRS complex
Incident atrial fibrillation	ECG related traits	Atrial fibrillation/Flutter
Incident atrial fibrillation	ECG related traits	Atrial fibrillation/Flutter
ICD10 I48: Atrial fibrillation and flutter	ECG related traits	Atrial fibrillation/Flutter
Early cardiac repolarization	ECG related traits	Early cardiac repolarization
Cardiac dysrhythmias (time to event)	ECG related traits	Cardiac dysrhythmias
Atrioventricular conduction	ECG related traits	Cardiac conduction
Atrial fibrillation and flutter (PheCode 427.2)	ECG related traits	Atrial fibrillation/Flutter
Aortic stenosis	Cardiac structure and function	Aortic stenosis
Aortic valve stenosis	Cardiac structure and function	Aortic stenosis
B-type natriuretic peptide levels	Cardiac structure and function	BNP
Bicuspid aortic valve without aortic dilation	Cardiac structure and function	BAV
Blood pressure	Cardiac structure and function	Blood pressure
Blood pressure (age interaction)	Cardiac structure and function	Blood pressure
Blood pressure (pleiotropy model 1 DBP adjusted for estimated causal effects x SBP)	Cardiac structure and function	Blood pressure
Blood pressure (pleiotropy model 2 SBP adjusted for estimated causal effects x DBP)	Cardiac structure and function	Blood pressure
Blood pressure (smoking interaction)	Cardiac structure and function	Blood pressure
Calcific aortic valve stenosis	Cardiac structure and function	Valvular heart disease
Cardiac hypertrophy	Cardiac structure and function	Cardiac hypertrophy
Cardiac muscle measurement	Cardiac structure and function	Cardiac muscle measurement
Cardiac troponin-I levels	Cardiac structure and function	Cardiac troponin
Cardiac Troponin-T levels	Cardiac structure and function	Cardiac troponin
Cardiorespiratory fitness slope	Cardiac structure and function	Cardiorespiratory traits
Cardiovascular death, myocardial infarction or stroke in response to clopidogrel treatment	Cardiac structure and function	Cardiovascular death
Cardiovascular delta age (difference between ECG-predicted and chronological age)	Cardiac structure and function	Cardiovascular age
Cardiovascular disease	Cardiac structure and function	Cardiovascular disease
Cardiovascular disease risk factors	Cardiac structure and function	Cardiovascular disease
Cardiovascular heart disease in diabetics	Cardiac structure and function	Cardiovascular disease
Chagas cardiomyopathy in Tripanosoma cruzi seropositivity	Cardiac structure and function	Chagas disease
Change in high-sensitivity cardiac troponin I concentration	Cardiac structure and function	Cardiac troponin
Chronic Chagas Cardiomyopathy in Chagas disease	Cardiac structure and function	Chagas disease
Chronic heart failure	Cardiac structure and function	Heart failure
Congenital heart disease	Cardiac structure and function	Congenital heart disease
Congenital heart disease (anomalies of thoracic arteries and veins)	Cardiac structure and function	Congenital heart disease
Congenital heart disease (inherited effect)	Cardiac structure and function	Congenital heart disease
Congenital heart disease (maternal effect)	Cardiac structure and function	Congenital heart disease
Congenital heart disease (septal defects)	Cardiac structure and function	Congenital heart disease
Congenital left-sided heart lesions	Cardiac structure and function	Congenital heart disease
Congenital left-sided heart lesions (maternal effect)	Cardiac structure and function	Congenital heart disease
Conotruncal heart defects	Cardiac structure and function	Congenital heart disease
Conotruncal heart defects (inherited effects)	Cardiac structure and function	Congenital heart disease
Conotruncal heart defects (maternal effects)	Cardiac structure and function	Congenital heart disease
Conotruncal heart defects with normally related great vessels	Cardiac structure and function	Congenital heart disease
Conotruncal heart defects with normally related great vessels (without 22q.11.2 deletion syndrome)	Cardiac structure and function	Congenital heart disease
Conotruncal heart defects with normally related great vessels in 22q.11.2 deletion syndrome	Cardiac structure and function	Congenital heart disease
Coronary artery calcification	Cardiac structure and function	Coronary artery disease
Coronary artery calcified atherosclerotic plaque (130 HU threshold) in type 2 diabetes	Cardiac structure and function	Coronary artery disease
Coronary artery calcified atherosclerotic plaque (90 or 130 HU threshold) in type 2 diabetes	Cardiac structure and function	Coronary artery disease
Coronary artery calcified atherosclerotic plaque score in type 2 diabetes	Cardiac structure and function	Coronary artery disease
Coronary artery disease	Cardiac structure and function	Coronary artery disease
Coronary artery disease (myocardial infarction, percutaneous transluminal coronary angioplasty, coronary artery bypass grafting, angina or chromic ischemic heart disease)	Cardiac structure and function	Coronary artery disease
Coronary artery disease in diabetes	Cardiac structure and function	Coronary artery disease
Coronary artery disease in dyslipidemia	Cardiac structure and function	Coronary artery disease
Coronary artery disease in hypertension	Cardiac structure and function	Coronary artery disease
Coronary artery disease in type 1 diabetes	Cardiac structure and function	Coronary artery disease
Coronary artery disease or factor VII levels (pleiotropy)	Cardiac structure and function	Coronary artery disease
Coronary artery disease or ischemic stroke	Cardiac structure and function	Coronary artery disease
Coronary artery disease or plasminogen activator inhibitor 1 levels (pleiotropy)	Cardiac structure and function	Coronary artery disease
Coronary atherosclerosis (increased number of diseased vessels) (traffic exposure interaction)	Cardiac structure and function	Coronary artery disease
Coronary atherosclerosis (time to event)	Cardiac structure and function	Coronary artery disease
Coronary heart disease	Cardiac structure and function	Coronary artery disease
Coronary heart disease (SNP X SNP interaction)	Cardiac structure and function	Coronary artery disease
Coronary heart disease x type 2 diabetes interaction	Cardiac structure and function	Coronary artery disease
Diastolic blood pressure	Cardiac structure and function	Blood pressure
Diastolic blood pressure (alcohol consumption interaction)	Cardiac structure and function	Blood pressure
Diastolic blood pressure (baseline)	Cardiac structure and function	Blood pressure
Diastolic blood pressure (cigarette smoking interaction)	Cardiac structure and function	Blood pressure
Diastolic blood pressure (long-term average)	Cardiac structure and function	Blood pressure
Diastolic blood pressure change trajectory	Cardiac structure and function	Blood pressure
Diastolic blood pressure night-to-day ratio in hypertension	Cardiac structure and function	Blood pressure
Diastolic blood pressure variability	Cardiac structure and function	Blood pressure
Diastolic blood pressure x alcohol consumption (light vs heavy) interaction (2df test)	Cardiac structure and function	Blood pressure
Diastolic blood pressure x alcohol consumption interaction (2df test)	Cardiac structure and function	Blood pressure
Diastolic blood pressure x depressive symptoms interaction (1df test)	Cardiac structure and function	Blood pressure
Diastolic blood pressure x depressive symptoms interaction (2df test)	Cardiac structure and function	Blood pressure
Diastolic blood pressure x educational attainment (graduated college) interaction (2df)	Cardiac structure and function	Blood pressure
Diastolic blood pressure x low social support interaction (2df test)	Cardiac structure and function	Blood pressure
Diastolic blood pressure x smoking status (current vs non-current) interaction (1df test)	Cardiac structure and function	Blood pressure
Diastolic blood pressure x smoking status (current vs non-current) interaction (2df test)	Cardiac structure and function	Blood pressure
Diastolic blood pressure x smoking status (ever vs never) interaction (2df test)	Cardiac structure and function	Blood pressure
Echocardiographic traits	Cardiac structure and function	Echocardiographic traits
Heart failure	Cardiac structure and function	Heart failure
Heart failure (multivariate analysis)	Cardiac structure and function	Heart failure
High-sensitivity cardiac troponin I concentration	Cardiac structure and function	Cardiac troponin
High-sensitivity cardiac troponin I concentration (MTAG)	Cardiac structure and function	Cardiac troponin
High-sensitivity cardiac troponin T levels	Cardiac structure and function	Cardiac troponin
High-sensitivity cardiac troponin T levels (MTAG)	Cardiac structure and function	Cardiac troponin
Hypertension	Cardiac structure and function	Blood pressure
Hypertension (SNP x SNP interaction)	Cardiac structure and function	Blood pressure
Hypertrophic cardiomyopathy	Cardiac structure and function	Cardiac hypertrophy
Hypertrophic cardiomyopathy (MTAG)	Cardiac structure and function	Cardiac hypertrophy
Hypertrophic cardiomyopathy (sarcomere negative)	Cardiac structure and function	Cardiac hypertrophy
Hypertrophic cardiomyopathy (sarcomere positive)	Cardiac structure and function	Cardiac hypertrophy
Idiopathic dilated cardiomyopathy	Cardiac structure and function	Dilated cardiomyopathy
Incident myocardial infarction	Cardiac structure and function	Coronary artery disease
Left ventricle systolic dysfunction	Cardiac structure and function	Cardiac imaging
Left atrial active emptying fraction	Cardiac structure and function	Cardiac imaging
Left atrial antero-posterior diameter	Cardiac structure and function	Cardiac imaging
Left atrial total emptying fraction	Cardiac structure and function	Cardiac imaging
Left ventricle diastolic internal dimension	Cardiac structure and function	Cardiac imaging
Left ventricle short axis	Cardiac structure and function	Cardiac imaging
Left ventricle wall thickness	Cardiac structure and function	Cardiac imaging
Left ventricular ejection fraction	Cardiac structure and function	Cardiac imaging
Left ventricular end diastolic mass	Cardiac structure and function	Cardiac imaging
Left ventricular end diastolic mass end diastolic volume ratio	Cardiac structure and function	Cardiac imaging
Left ventricular end-diastolic volume	Cardiac structure and function	Cardiac imaging
Left ventricular end-systolic volume	Cardiac structure and function	Cardiac imaging
Left ventricular global circumferential strain	Cardiac structure and function	Cardiac imaging
Left ventricular global radial strain	Cardiac structure and function	Cardiac imaging
Left ventricular internal dimension in diastole	Cardiac structure and function	Cardiac imaging
Left ventricular internal dimension in systole	Cardiac structure and function	Cardiac imaging
Left ventricular mass	Cardiac structure and function	Cardiac imaging
Left ventricular mass indexed by body surface area	Cardiac structure and function	Cardiac imaging
Left ventricular mass to end-diastolic volume ratio	Cardiac structure and function	Cardiac imaging
Left ventricular obstructive tract defect (inherited effect)	Cardiac structure and function	Cardiac imaging
Left ventricular stroke volume	Cardiac structure and function	Cardiac imaging
Maximum indexed left atrial volume	Cardiac structure and function	Cardiac imaging
Mean arterial pressure	Cardiac structure and function	Blood pressure
Mean arterial pressure (alcohol consumption interaction)	Cardiac structure and function	Blood pressure
Mean arterial pressure x alcohol consumption (light vs heavy) interaction (2df test)	Cardiac structure and function	Blood pressure
Mean arterial pressure x alcohol consumption interaction (2df test)	Cardiac structure and function	Blood pressure
Mean arterial pressure x depressive symptoms interaction (2df test)	Cardiac structure and function	Blood pressure
Mean arterial pressure x educational attainment (some college) interaction (2df)	Cardiac structure and function	Blood pressure
Mean arterial pressure x low social support interaction (1df test)	Cardiac structure and function	Blood pressure
Mean arterial pressure x low social support interaction (2df test)	Cardiac structure and function	Blood pressure
Medication use (antihypertensives)	Cardiac structure and function	Blood pressure
Medication use for hypertension (number of purchases)	Cardiac structure and function	Blood pressure
Mitral valve annular diameter (left ventricle systole)	Cardiac structure and function	Valvular heart disease
Mitral valve prolapse	Cardiac structure and function	Valvular heart disease
Mitral valve prolapse after mitral valve surgery	Cardiac structure and function	Valvular heart disease
Mortality in heart failure	Cardiac structure and function	Mortality in heart failure
Myocardial fractal dimension (slice 2)	Cardiac structure and function	Cardiac imaging
Myocardial fractal dimension (slice 3)	Cardiac structure and function	Cardiac imaging
Myocardial fractal dimension (slice 4)	Cardiac structure and function	Cardiac imaging
Myocardial fractal dimension (slice 5)	Cardiac structure and function	Cardiac imaging
Myocardial fractal dimension (slice 6)	Cardiac structure and function	Cardiac imaging
Myocardial fractal dimension (slice 7)	Cardiac structure and function	Cardiac imaging
Myocardial fractal dimension (slice 8)	Cardiac structure and function	Cardiac imaging
Myocardial infarction	Cardiac structure and function	Myocardial infarction
Myocardial infarction (early onset)	Cardiac structure and function	Myocardial infarction
NT-proBNP levels in acute coronary syndrome	Cardiac structure and function	BNP
Obstructive heart defect	Cardiac structure and function	Obstructive heart defect
Peak velocity of the mitral A-wave	Cardiac structure and function	Cardiac imaging
Predicted heart recovery rate	Cardiac structure and function	Predicted heart recovery rate
Rate of ventricular enlargement	Cardiac structure and function	Cardiac imaging
Response to beta blocker use in hypertension (systolic blood pressure)	Cardiac structure and function	Blood pressure
Right ventricular ejection fraction	Cardiac structure and function	Cardiac imaging
Right ventricular ejection fraction (MTAG)	Cardiac structure and function	Cardiac imaging
Right ventricular end diastolic volume	Cardiac structure and function	Cardiac imaging
Right ventricular end diastolic volume (MTAG)	Cardiac structure and function	Cardiac imaging
Right ventricular end systolic volume	Cardiac structure and function	Cardiac imaging
Right ventricular peak ejection rate	Cardiac structure and function	Cardiac imaging
Right ventricular stroke volume	Cardiac structure and function	Cardiac imaging
Right ventricular stroke volume (MTAG)	Cardiac structure and function	Cardiac imaging
Severe coronary stenosis	Cardiac structure and function	Coronary artery disease
Severe coronary stenosis (family history of CAD interaction)	Cardiac structure and function	Coronary artery disease
Severe coronary stenosis (young age of onset interaction)	Cardiac structure and function	Coronary artery disease
Spontaneous coronary artery dissection	Cardiac structure and function	SCAD
Subclinical atherosclerosis traits (other)	Cardiac structure and function	Cardiovascular disease
Sudden cardiac arrest	Cardiac structure and function	Sudden cardiac arrest
Supranormal left ventricular ejection fraction	Cardiac structure and function	Cardiac imaging
Systolic blood pressure	Cardiac structure and function	Blood pressure
Systolic blood pressure (baseline)	Cardiac structure and function	Blood pressure
Systolic blood pressure (cigarette smoking interaction)	Cardiac structure and function	Blood pressure
Systolic blood pressure (long-term average)	Cardiac structure and function	Blood pressure
Systolic blood pressure (standard GWA)	Cardiac structure and function	Blood pressure
Systolic blood pressure (weighted GWA)	Cardiac structure and function	Blood pressure
Systolic blood pressure and diastolic blood pressure (bivariate analysis)	Cardiac structure and function	Blood pressure
Systolic blood pressure change trajectory	Cardiac structure and function	Blood pressure
Systolic blood pressure in combination therapy (beta blocker and thiazide diuretic)	Cardiac structure and function	Blood pressure
Systolic blood pressure in sickle cell anemia	Cardiac structure and function	Blood pressure
Systolic blood pressure night-to-day ratio in hypertension	Cardiac structure and function	Blood pressure
Systolic blood pressure variability	Cardiac structure and function	Blood pressure
Systolic blood pressure x alcohol consumption (light vs heavy) interaction (2df test)	Cardiac structure and function	Blood pressure
Systolic blood pressure x alcohol consumption interaction (2df test)	Cardiac structure and function	Blood pressure
Systolic blood pressure x educational attainment (graduated college) interaction (2df)	Cardiac structure and function	Blood pressure
Systolic blood pressure x educational attainment (some college) interaction (2df)	Cardiac structure and function	Blood pressure
Systolic blood pressure x smoking status (current vs non-current) interaction (1df test)	Cardiac structure and function	Blood pressure
Systolic blood pressure x smoking status (current vs non-current) interaction (2df test)	Cardiac structure and function	Blood pressure
Systolic blood pressure x smoking status (ever vs never) interaction (2df test)	Cardiac structure and function	Blood pressure
Right ventricular peak atrial filling rate	Cardiac structure and function	Cardiac imaging
Radial peak diastolic strain rate	Cardiac structure and function	Cardiac imaging
Mitral valve annular diameter (left ventricle diastole)	Cardiac structure and function	Valvular heart disease
Longitudinal peak diastolic strain rate	Cardiac structure and function	Cardiac imaging
Left ventricular obstructive tract defect (maternal effect)	Cardiac structure and function	Cardiac imaging
Left ventricular global longitudinal strain (MTAG)	Cardiac structure and function	Cardiac imaging
Left ventricular global longitudinal strain	Cardiac structure and function	Cardiac imaging
Left ventricular global circumferential strain (MTAG)	Cardiac structure and function	Cardiac imaging
Left ventricular fractional shortening	Cardiac structure and function	Cardiac imaging
Left ventricle sphericity index	Cardiac structure and function	Cardiac imaging
Left atrial passive emptying fraction	Cardiac structure and function	Cardiac imaging
Congestive heart failure	Cardiac structure and function	Heart failure
Cardiovascular disease in type 2 diabetes	Cardiac structure and function	Cardiovascular disease
Cardiac valvular disease	Cardiac structure and function	Valvular heart disease
Blood pressure measurement (high sodium intervention)	Cardiac structure and function	Blood pressure
Blood pressure measurement (high sodium and potassium intervention)	Cardiac structure and function	Blood pressure
Blood pressure measurement (cold pressor test)	Cardiac structure and function	Blood pressure
Angina pectoris	Cardiac structure and function	Coronary artery disease
Stable angina pectoris	Cardiac structure and function	Coronary artery disease
Unstable angina pectoris	Cardiac structure and function	Coronary artery disease
