# Supplementary material for: Unsupervised feature extraction using deep learning empowers discovery of genetic determinants of the electrocardiogram
Source: Genome Med. 2025 Oct 9;17:118. doi: 10.1186/s13073-025-01510-z (PMC12512816; doi:10.1186/s13073-025-01510-z)
Supplement: Supplementary file 6 — Additional file 6: Lead SNPs. This file contains the lead SNPs for each of the LF GWAS. [file 13073_2025_1510_MOESM6_ESM.csv]

Latent Factor	Chromosome	SNP rs id	Position (bp)	A1	A2	N	AF1	BETA	SE	P	Z
17	8	rs2409088	8645725	G	C	30608	0.377793	-0.0508679	0.00822654	9.23574219446163e-05	-6.183389371
17	8	rs2979160	8307666	G	A	30453	0.494106	0.0453446	0.00804283	0.001111934	5.63789114
17	8	rs7840344	10726464	T	G	30334	0.375569	0.0439694	0.00828593	0.00498105	5.306513572
17	4	rs71614686	102195447	T	C	30140	0.0735567	0.0811076	0.0155205	0.005747037	5.225836796
17	11	rs3741380	65349063	A	G	30820	0.471009	-0.0408019	0.00795257	0.007998652	-5.130655876
17	12	rs144990632	72218321	T	C	30721	0.0477686	0.0955446	0.0187031	0.008583313	5.108490036
17	4	rs73240538	57167997	T	G	30915	0.0859292	0.0724556	0.0141855	0.00859492	5.107722675
17	20	rs533166755	33647587	T	TGAA	30946	0.183319	-0.0520318	0.0102584	0.009847508	-5.072116509
17	7	rs28521743	42535462	A	G	30539	0.370232	-0.0419722	0.00829949	0.010358045	-5.05720231
17	14	rs555198497	82214245	T	G	30948	0.000823963	-0.691427	0.138764	0.012815987	-4.982754893
17	1	rs2282319	230898494	T	C	31020	0.392247	-0.0403679	0.00815276	0.014265395	-4.951439758
17	4	rs12642307	55952181	C	T	31020	0.278449	-0.0440973	0.00890608	0.014265395	-4.9513703
17	8	8:114493079_GA_G	114493079	G	GA	30959	0.000371459	1.02139	0.20654	0.014630584	4.945240631
17	19	rs780328457	16642237	C	T	30957	0.000969086	-0.625387	0.127955	0.018676659	-4.887554218
17	10	rs12779790	12328010	G	A	30138	0.183572	-0.0510257	0.0104568	0.019327825	-4.87966682
17	4	rs188930892	81643295	A	G	30822	0.00269288	-0.375781	0.0770601	0.019534601	-4.87646655
17	18	rs586327	42489943	G	C	30423	0.353137	0.0405635	0.00836276	0.02165495	4.850491943
17	2	rs565055813	191094642	C	A	30808	0.000584264	0.798751	0.165126	0.022992316	4.837221273
17	8	rs9329221	10240202	T	G	30604	0.451787	0.0389218	0.00805145	0.023254931	4.834135466
17	20	rs775472640	2401510	A	ATGT	30709	0.275082	-0.0430532	0.0089581	0.02598046	-4.806063786
17	14	rs575186371	57278105	G	A	30855	0.000453735	-0.899653	0.187212	0.025981899	-4.805530628
17	18	rs472819	20054211	A	C	30680	0.487679	-0.0380935	0.0079757	0.029166019	-4.776195193
17	10	rs553031144	82123724	T	C	30961	0.000581377	0.786692	0.165128	0.03026403	4.76413449
17	21	rs548277979	34958080	A	G	31011	0.000951275	-0.613579	0.129035	0.031108393	-4.755136203
17	2	rs149601442	63613919	C	T	30871	0.000307732	1.07855	0.227236	0.032165489	4.746387016
17	18	rs6505842	13772838	C	T	30625	0.198824	0.0473279	0.00998037	0.032695181	4.74209874
17	19	rs111481788	18974057	A	G	30758	0.00052019	-0.826464	0.175135	0.03575949	-4.719011049
17	1	rs182825851	182421004	A	G	30921	0.00113192	-0.556209	0.118486	0.039379677	-4.694301436
17	17	rs4907	36909499	T	A	30757	0.0902396	0.0652216	0.0139242	0.040741876	4.68404648
17	10	rs187360994	17368885	T	C	30872	0.000583053	0.772607	0.16513	0.041517165	4.678780355
17	7	rs182129912	45585454	T	C	30884	0.00411216	0.29052	0.0621418	0.041835517	4.675114013
17	5	rs144681949	82272382	A	G	30934	0.00707959	-0.221537	0.0474331	0.042644024	-4.670514894
17	2	rs552307286	176173077	T	A	30931	0.00480101	0.268641	0.05754	0.04290817	4.668769552
17	5	rs1021472	4109057	A	T	30843	0.0618455	-0.0774341	0.0165886	0.042991843	-4.667910493
17	7	rs140497653	10059820	T	C	30904	0.00127815	-0.519105	0.11155	0.045284578	-4.653563424
17	10	rs1660760	54154620	T	A	30850	0.47765	0.037244	0.00800447	0.045360011	4.652900192
17	18	rs116985703	885746	A	G	30800	0.00582792	0.243647	0.0524209	0.046143992	4.647898071
17	1	rs114493422	167606109	A	G	30726	0.0390061	0.0960628	0.0206832	0.046561698	4.644484412
17	12	12:131501811_ACC_A	131501811	A	ACC	30723	0.000325489	1.0277	0.221489	0.047232575	4.639959547
17	5	rs191653659	27600847	G	C	30935	0.00127687	-0.515972	0.11155	0.049474343	-4.625477364
14	6	rs577712992	126073573	C	CAAA	30854	0.391424	0.0437594	0.00798667	0.000656985	5.479054475
14	9	rs11103272	138902775	C	T	30086	0.344346	0.0439748	0.0083378	0.001626664	5.274149056
14	15	rs12903256	85308141	T	G	30955	0.345001	-0.0431638	0.00819755	0.001682889	-5.265451263
14	10	rs10776560	50542358	C	T	31020	0.499404	-0.039767	0.00776797	0.003147851	-5.119355507
14	11	rs144240197	103629834	T	C	30639	0.00280688	-0.371346	0.073732	0.004427083	-5.03642923
14	7	7:131957740_GC_G	131957740	G	GC	30662	0.0117898	-0.179265	0.0362482	0.006440264	-4.945486948
14	1	rs535671756	235485349	A	T	30797	0.00706238	0.227651	0.0466188	0.008583978	4.883244528
14	20	rs573317965	19003523	T	G	30959	0.00138893	-0.511364	0.104734	0.008611204	-4.882502339
14	10	rs79433638	31144878	T	C	30634	0.0566038	0.0826399	0.0169629	0.0089913	4.871802581
14	18	rs676930	42450306	A	C	30861	0.431921	0.038209	0.00786348	0.009541769	4.859044596
14	13	rs74115875	114063903	C	T	31020	0.0231947	0.125332	0.0259757	0.011010425	4.824971031
14	10	rs191494873	69894856	A	G	30494	0.015544	-0.153223	0.0317618	0.011029338	-4.824128355
14	10	rs567253117	64859136	A	G	30998	0.00109684	-0.567024	0.11775	0.011453044	-4.815490446
14	13	13:27910052_TAAG_T	27910052	T	TAAG	30898	0.00148877	-0.486235	0.101273	0.012149506	-4.801230338
14	20	rs6087666	33640242	A	G	31020	0.183124	0.0480876	0.0100458	0.012873896	4.78683629
14	2	rs114181993	76689503	G	T	31020	0.0199065	-0.132884	0.0278625	0.013775233	-4.769277703
14	2	rs2583542	85400977	A	G	30120	0.298456	0.0410879	0.00864527	0.014675115	4.752645088
14	8	rs192829840	90878189	G	A	30908	0.00216772	-0.3974	0.0839719	0.015630053	-4.732535527
14	2	rs189222255	177155424	T	A	30675	0.00619397	0.235695	0.0499349	0.016295348	4.720045499
14	10	rs2799400	130113107	T	C	30115	0.171459	-0.0492665	0.0104447	0.016487828	-4.716889906
14	3	rs143132079	134815211	A	T	30940	0.000549451	0.784585	0.166435	0.016660852	4.714062547
14	12	rs539549748	10292746	G	C	30898	0.000647291	0.722	0.15346	0.017221814	4.704809071
14	4	rs140137429	65355148	A	C	30994	0.00150029	-0.468241	0.0996603	0.017578106	-4.698370364
14	5	rs4618469	161686279	A	G	31020	0.474565	-0.036807	0.00783492	0.017614488	-4.6978144
14	3	rs193036276	173026304	C	A	30928	0.000598163	0.749059	0.159553	0.017843453	4.694734665
14	2	rs529480481	114409990	T	C	30287	0.013174	-0.161776	0.0345314	0.018456263	-4.684895486
14	9	rs556249849	15233276	T	C	31003	0.000887011	0.613103	0.130903	0.018525141	4.683643614
14	5	rs114601412	32955093	T	C	31020	0.0413765	0.0912078	0.0194904	0.018793753	4.679626893
14	5	rs145986779	81249636	A	G	31011	0.00120925	-0.523683	0.112135	0.019435188	-4.670111919
14	12	rs778051932	109990202	TGG	T	29815	0.236659	-0.0434293	0.00934696	0.021482931	-4.646355607
14	1	rs6426786	23470460	T	C	31020	0.401499	-0.0370668	0.00798018	0.021617001	-4.644857635
14	11	rs144023557	113360587	A	G	30606	0.00697576	0.216966	0.0467185	0.021684316	4.644113146
14	10	rs192524318	69477269	A	G	30775	0.0198213	-0.129315	0.0278883	0.02237843	-4.636890739
14	7	7:54008319_CTTTCTGTCTTT_C	54008319	C	CTTTCTGTCTTT	29955	0.135854	0.053683	0.0116034	0.023264897	4.626488788
14	8	rs117152526	108890832	G	A	30710	0.0104201	0.177976	0.0385624	0.024338443	4.615272908
14	10	rs61850855	36239898	T	C	30666	0.00787517	0.203975	0.044208	0.024442349	4.613983894
14	19	rs555423976	15496141	T	C	30890	0.00283263	-0.337172	0.0735304	0.027541869	-4.585477571
14	5	rs188530512	178420817	A	G	30715	0.00358131	-0.300774	0.06563	0.027807296	-4.582873686
14	3	rs188970834	157501176	T	A	30935	0.000323258	0.992835	0.216959	0.028554545	4.576141114
14	3	rs140218513	183486714	T	C	30304	0.0704527	0.0703349	0.0153704	0.028557465	4.575996721
14	7	rs529191190	94707601	C	G	30874	0.000242923	1.14315	0.250503	0.030097035	4.563418402
14	17	rs12938476	43812897	C	T	30985	0.405277	0.0361561	0.00795641	0.032534727	4.544273108
14	4	rs9994842	169997381	T	G	30706	0.350681	-0.0372394	0.00820488	0.033269583	-4.53868917
14	1	rs537964081	7111115	C	G	30685	0.00273749	0.340061	0.0750401	0.034178015	4.531723705
14	6	rs565053860	107834701	G	A	30863	0.000469818	0.816472	0.180203	0.034256746	4.530845768
14	4	4:72954738_ATTC_A	72954738	A	ATTC	30826	0.000713683	-0.662372	0.146332	0.034874182	-4.52650138
14	5	rs183184628	167710995	T	C	30902	0.000809009	0.620841	0.137285	0.035430429	4.522278472
14	2	rs543286672	142634098	C	T	30914	0.00431843	-0.268089	0.0593951	0.036621732	-4.513655167
14	6	rs57366989	139001134	C	T	30092	0.191961	-0.0452153	0.0100175	0.036621732	-4.513631145
14	4	rs11732337	153170677	G	T	30391	0.0117469	0.163868	0.0363198	0.036885844	4.511808986
14	16	rs572318543	57437365	A	T	30898	0.000404557	0.874835	0.194072	0.037492446	4.50778577
14	19	rs534925331	4450022	T	C	30976	0.00111377	-0.526441	0.116901	0.038134599	-4.503306216
14	7	rs201672146	128494922	A	G	31020	0.00359446	0.293535	0.0651887	0.038200734	4.502850954
14	4	rs539157890	146102598	T	C	30826	0.000470382	-0.811219	0.180203	0.038394491	-4.50169531
14	16	rs147015814	54854652	T	C	30925	0.0010671	0.537963	0.119523	0.038477308	4.500916142
14	8	rs375609202	129757055	T	C	30781	0.0134011	0.152536	0.0339373	0.039541135	4.494641589
14	3	rs555330761	8115734	T	G	30967	0.0029709	-0.322018	0.0717206	0.040327894	-4.489895511
14	11	rs189669453	12003413	A	G	31004	0.000870855	0.592692	0.132111	0.040885134	4.486318323
14	17	rs190270998	41309843	T	G	31012	0.00138656	0.469067	0.10474	0.042140748	4.478394119
14	14	rs528105507	34537428	G	A	30881	0.00307633	-0.315985	0.0705867	0.042418971	-4.476551532
14	6	rs375466582	28802553	CAA	C	30104	0.00132873	-0.485919	0.108591	0.042697218	-4.474763102
14	5	rs13189560	28273018	T	C	30975	0.0670864	-0.0696778	0.0155833	0.043297724	-4.471312238
14	2	rs1153735	182867107	T	A	30717	0.226699	0.0417266	0.00933507	0.043534735	4.469875427
14	9	rs139339500	33706325	G	T	30544	0.0074319	0.203946	0.0456615	0.044174472	4.466476134
14	10	rs61837779	10100329	T	C	30875	0.00249393	-0.346793	0.0778521	0.046291563	-4.45451054
14	1	rs35014917	209011755	A	G	30931	0.0105073	-0.170697	0.0383315	0.04651123	-4.453178195
14	7	rs200577239	61749489	T	C	30894	0.000695928	0.65907	0.148023	0.046612326	4.452483736
14	1	rs17100758	78033612	T	C	30694	0.256695	-0.0399849	0.0089882	0.047225832	-4.448599275
14	11	11:121381645_GC_G	121381645	G	GC	30961	0.000565227	0.729367	0.164049	0.047607299	4.446031369
14	6	rs139297535	123215994	A	G	30982	0.00203344	0.384523	0.0865887	0.048654984	4.440798857
14	4	rs1546332	173178060	C	G	30503	0.144773	-0.0492372	0.0110895	0.048794891	-4.439983768
4	12	rs12227600	43206476	T	C	31016	0.144828	-0.0590625	0.0111908	0.00245229	-5.277772813
4	3	rs148980313	123352118	T	C	30936	0.00109904	0.624359	0.118778	0.00268211	5.256520568
4	2	rs188788710	21718705	T	C	30852	0.015072	0.16986	0.0323986	0.002851798	5.242819134
4	8	rs7341602	141306343	T	C	30884	0.422484	0.0416287	0.00796482	0.003019528	5.226571348
4	2	2:129369804_TC_T	129369804	T	TC	30912	0.000970497	0.644965	0.126436	0.005206877	5.101118352
4	15	rs77135039	86120411	C	T	31020	0.0228562	-0.133499	0.0261758	0.005215591	-5.100092452
4	2	rs6761663	56122927	C	T	29883	0.43001	0.0407075	0.00809826	0.006570743	5.026697093
4	11	rs192934811	82770412	T	C	30963	0.00148564	0.506011	0.101065	0.007020452	5.006787711
4	17	rs139781786	60006654	G	A	30871	0.0013605	0.534818	0.106902	0.007066293	5.002881143
4	15	rs1503474	101002738	A	G	30803	0.347223	-0.0412981	0.00827045	0.007282751	-4.993452593
4	9	rs10967418	26580964	G	C	30708	0.107171	0.0636493	0.0127912	0.007803217	4.976022578
4	13	rs71126414	94397189	CA	C	29653	0.255084	0.0459158	0.00924863	0.008062289	4.964605569
4	3	rs571443469	26125784	T	C	30967	0.000904188	0.640369	0.13087	0.010582052	4.893168793
4	13	rs149151604	95809549	G	A	30941	0.0102453	-0.190503	0.0392639	0.012548494	-4.851861379
4	13	rs1330464	94561717	G	A	30431	0.235352	0.0455229	0.00938329	0.012561397	4.851485993
4	12	rs111310580	31845585	A	G	30411	0.00965111	0.195917	0.0405701	0.013758673	4.829098277
4	1	rs72751963	228913562	T	G	30923	0.203764	0.0470259	0.00974557	0.013996655	4.825361677
4	10	rs569819024	46054976	A	G	30925	0.000517381	0.826398	0.17306	0.017469701	4.77521091
4	17	rs561044438	79166534	C	A	30713	0.00317455	0.334407	0.0702934	0.018717776	4.757302962
4	10	rs112354468	7674008	C	G	30937	0.000565666	0.782947	0.165486	0.020642125	4.731197805
4	22	rs532779908	24604292	C	G	30715	0.00444408	0.279357	0.0594854	0.023827064	4.696227982
4	2	rs180897916	140715600	A	C	30979	0.00130734	-0.508968	0.108863	0.025966968	-4.675307497
4	5	rs527887110	121202267	T	C	30847	0.00066457	-0.714796	0.152915	0.02602088	-4.674466207
4	21	rs531718617	36854551	G	C	30927	0.000953859	0.594993	0.12751	0.026949353	4.666245785
4	4	rs187697819	82641028	G	A	30940	0.000565611	-0.770493	0.165488	0.027992976	-4.655884415
4	4	rs190880498	44607666	G	A	30531	0.00129377	-0.51303	0.110231	0.02819295	-4.654135407
4	22	rs559534873	38862409	G	A	30989	0.000758334	-0.664324	0.142836	0.028433329	-4.650956342
4	5	rs186904877	97770004	C	A	30794	0.00467624	-0.268953	0.0579296	0.029270186	-4.642756035
4	6	6:110358586_TG_T	110358586	T	TG	30957	0.00553994	0.243603	0.052513	0.029758858	4.638908461
4	1	rs189624464	162964406	C	A	30888	0.00590844	-0.23842	0.051522	0.03111345	-4.627537751
4	12	rs562759605	10511423	A	C	30845	0.000389042	0.888326	0.191967	0.03111345	4.627493267
4	7	rs59522753	116907843	A	G	30637	0.137383	0.0530119	0.0114815	0.032531702	4.617158037
4	16	rs560502723	86712753	C	T	30854	0.00431062	-0.277669	0.0602557	0.033788981	-4.608178147
4	10	rs72795566	32894728	A	G	30892	0.0989415	0.060785	0.0131972	0.034071665	4.605901252
4	9	rs571408226	12449493	TA	T	30912	0.000857272	-0.618927	0.134522	0.034758226	-4.600935163
4	17	rs9891833	14234191	G	C	30823	0.397658	-0.0370064	0.00805364	0.035485381	-4.594990588
4	2	rs72846132	88917960	T	C	31020	0.0266602	-0.111902	0.0243576	0.035582369	-4.594130785
4	19	rs370843763	5858391	T	C	30856	0.001507	0.465993	0.101619	0.036790248	4.585687716
4	3	rs567599774	111434622	C	G	30996	0.00164537	0.444258	0.0970457	0.037934513	4.577822613
4	2	rs149768086	80397974	C	T	30975	0.00235674	-0.371261	0.0811728	0.038441035	-4.573711884
4	11	rs556040070	61654030	A	G	30724	0.00107408	0.550995	0.120575	0.039078946	4.569728385
4	11	rs516409	125988561	C	T	30625	0.487771	-0.036098	0.00790796	0.039763963	-4.564767652
4	9	rs117290307	104553389	C	A	30822	0.00622932	0.227091	0.0498552	0.041264607	4.555011313
4	2	rs13026405	134450259	A	G	30970	0.147078	-0.0504114	0.0110707	0.041392094	-4.553587397
4	11	rs555790995	87597124	T	C	30973	0.00140445	0.477973	0.105054	0.042098705	4.549783921
4	7	rs550322850	152885753	G	C	30906	0.000663302	0.695001	0.152918	0.042814254	4.544926039
4	10	rs185289460	20340224	C	T	30833	0.0010865	-0.542907	0.119674	0.044246924	-4.536549292
4	4	rs191716685	121174415	A	T	30906	0.00275027	0.340396	0.0752554	0.046482067	4.523210295
4	13	rs112307518	40946974	A	G	30928	0.00231182	-0.370482	0.0820168	0.047457547	-4.517147706
4	1	rs78467953	97817595	T	C	30959	0.00717077	-0.209767	0.0464572	0.047795654	-4.515274274
4	9	rs371591197	31163168	G	A	30969	0.00389099	-0.284332	0.063015	0.04830651	-4.512132032
4	20	rs75364567	15027193	A	G	30872	0.127591	0.0533858	0.0118404	0.048839457	4.508783487
4	3	rs149950413	188606711	A	G	30974	0.00363208	-0.293644	0.0651811	0.04956134	-4.505048243
18	3	rs73840299	53277063	T	C	30679	0.122348	-0.0659538	0.0121108	0.013542499	-5.445866499
18	11	rs533627395	33400147	G	C	30877	0.00137643	-0.560085	0.105758	0.021223357	-5.29591142
18	3	rs332365	66438340	G	T	30167	0.482398	0.0426201	0.00807836	0.021556741	5.275835689
18	10	rs766757583	80461764	A	C	30938	0.000193936	1.49046	0.284435	0.023360879	5.240072424
18	11	rs146846392	102928251	C	T	30620	0.0177988	-0.155483	0.0299599	0.028367085	-5.18970357
18	16	rs35430428	67503807	A	G	31020	0.0204062	-0.144292	0.0279722	0.031849773	-5.158407276
18	12	rs188733198	112279743	G	A	30897	0.00255688	-0.404339	0.0785745	0.033319019	-5.145931568
18	6	rs62621763	41168839	T	C	30976	0.0445829	-0.0973589	0.0192696	0.046267114	-5.052460871
18	16	rs12928503	67377216	T	C	30958	0.0190258	-0.145865	0.0289354	0.04763934	-5.041056975
18	2	rs77380729	16417281	G	A	30938	0.0178421	-0.149768	0.0298313	0.048872256	-5.020498604
18	4	rs3756095	185354298	C	T	30534	0.142841	0.0575302	0.0114468	0.048872256	5.025876227
18	5	rs752600789	20034995	C	T	30887	0.000760838	-0.721944	0.14381	0.048872256	-5.020123774
15	4	rs183190146	182953014	A	G	30768	0.000195008	-1.54682	0.279445	0.001687767	-5.535328956
15	2	rs62159893	127254437	A	C	30908	0.00150446	0.51817	0.100518	0.011346052	5.154997115
15	9	rs112175146	6245971	A	G	30795	0.057282	0.0859306	0.0167383	0.012614644	5.133771052
15	2	rs544563844	201754389	G	A	30873	0.000906941	0.655922	0.12946	0.017865866	5.066599722
15	11	rs184751205	116084151	A	G	30799	0.00079548	-0.700702	0.138384	0.017972094	-5.063461094
15	17	rs111774995	37812983	A	G	30948	0.0106954	0.190839	0.0378532	0.019884411	5.041555271
15	14	rs2614462	99726000	C	G	31020	0.471889	-0.0388931	0.00779979	0.026041306	-4.986429122
15	14	14:91450119_TTC_T	91450119	T	TTC	30888	0.00215294	-0.416496	0.0841116	0.03073688	-4.951707018
15	5	rs551055690	159595846	T	C	30815	0.000259614	1.19565	0.242046	0.032574695	4.939763516
15	5	rs188359627	132250977	A	G	30696	0.00187321	-0.442416	0.0904305	0.040826404	-4.89233168
15	4	4:184213499_GA_G	184213499	G	GA	29836	0.248341	-0.0448232	0.00917628	0.042035767	-4.884680938
15	10	rs542074675	48461195	A	G	30895	0.000922479	0.625715	0.128326	0.043648867	4.875979926
3	7	rs7784776	46620145	G	A	31020	0.388959	-0.050398	0.00757754	2.19412801422262e-06	-6.65097116
3	1	rs554538825	170472474	G	A	30918	0.00300796	0.364341	0.0673703	0.001237213	5.408035885
3	17	rs232138	63693833	T	C	30675	0.418305	-0.0400286	0.00751543	0.001878386	-5.326188921
3	12	rs7298405	71104196	G	A	30581	0.441745	0.0397312	0.00746368	0.001905831	5.323272166
3	5	rs11744866	171934821	T	C	30462	0.334023	0.041754	0.00789963	0.002309319	5.285564007
3	6	rs2142741	11262323	G	A	30177	0.191553	-0.0497449	0.00947377	0.00276256	-5.250803007
3	11	rs7927901	30476363	G	A	30690	0.194021	-0.0489307	0.00932057	0.002770283	-5.249754039
3	20	rs6122011	61156946	T	G	30261	0.409438	-0.039274	0.00758092	0.003882589	-5.180637706
3	2	rs4668103	169603048	A	G	30267	0.251429	-0.0443634	0.00858494	0.004140995	-5.167584165
3	1	1:12076122_GC_G	12076122	G	GC	30785	0.0643982	-0.0765278	0.014947	0.005138544	-5.119943801
3	6	rs9393925	28682442	T	C	31001	0.141673	0.0535847	0.0105158	0.005774646	5.095637041
3	3	rs138976011	178358438	G	A	30898	0.0247427	0.121176	0.0238341	0.006103183	5.084144146
3	10	10:39086695_TCATTCTATTC_T	39086695	T	TCATTCTATTC	30801	0.000454531	-0.873598	0.173205	0.007410104	-5.043722756
3	4	rs571014789	126988704	A	G	30677	0.00179287	-0.436671	0.0875042	0.009376622	-4.990286181
3	7	rs781712728	31481089	T	C	30977	0.000710204	0.688571	0.138206	0.009658742	4.982207719
3	15	rs573165979	70457595	GTGC	G	30742	0.226449	-0.0439329	0.00884921	0.01024087	-4.96461266
3	20	rs4402836	6338026	G	A	30953	0.387701	-0.0373121	0.00755273	0.011201493	-4.940213671
3	12	rs546582934	31022828	G	A	30769	0.00152751	-0.464053	0.094635	0.01239546	-4.903608601
3	1	rs755521895	195509036	C	A	30806	0.00149322	0.463014	0.0946289	0.0129517	4.892944967
3	3	rs9832134	99836722	C	T	30443	0.388989	0.037198	0.00761049	0.013228699	4.887727334
3	18	rs11083293	26166575	C	T	30941	0.373033	0.0372817	0.00764076	0.01366244	4.879318288
3	11	rs1566729	48164721	T	C	30064	0.176424	-0.0476572	0.00977422	0.013844013	-4.875805947
3	3	rs192555871	86065984	C	T	30929	0.00045265	0.84435	0.173209	0.013876483	4.874746693
3	13	rs9569165	55561603	A	C	29869	0.128595	-0.0543362	0.0112121	0.015483229	-4.84621079
3	8	rs190178074	4586289	T	A	31011	0.000773919	-0.640919	0.132334	0.015668016	-4.843192226
3	6	rs3094662	31121945	C	A	31019	0.242964	0.0413598	0.00857109	0.016886045	4.825500607
3	10	10:54151421_AAAG_A	54151421	AAAG	A	30801	0.478994	-0.0357156	0.00740704	0.017165823	-4.821845164
3	11	rs12282173	86979211	T	C	30064	0.402042	-0.036488	0.00759131	0.018339909	-4.80654854
3	9	rs182615356	84584848	G	A	31011	0.00212828	0.38053	0.0793082	0.018915463	4.798116714
3	3	rs79522680	21869933	T	G	30677	0.0099097	-0.178448	0.0372169	0.019158349	-4.79481096
3	11	rs3781845	30508344	C	T	30997	0.187341	-0.0450084	0.00939812	0.019603319	-4.789085477
3	2	rs11124854	42154333	T	C	30846	0.387019	0.0361572	0.00755845	0.020040589	4.783679193
3	20	rs1303575	37128817	G	C	30967	0.20136	-0.0436594	0.00914186	0.020641878	-4.775767732
3	5	rs721719	161562004	T	C	30641	0.206374	-0.0436577	0.00914264	0.020683803	-4.775174348
3	21	rs73174575	16481356	C	T	31020	0.0180045	0.132277	0.0277137	0.020815	4.772982316
3	22	rs73167082	40885499	C	T	30419	0.0784871	-0.0659812	0.0138373	0.021222601	-4.768357989
3	8	rs151185666	24955821	T	C	30804	0.00603818	0.227187	0.0476594	0.021319697	4.766887539
3	11	rs72852208	3408740	T	C	29856	0.0146034	-0.148554	0.0312668	0.022517157	-4.751173769
3	9	rs117575188	84485571	A	G	31001	0.00206445	0.382378	0.0805146	0.02270214	4.749175926
3	4	rs554867824	132974180	A	G	30969	0.00090413	-0.579531	0.122535	0.024357557	-4.729514016
3	4	rs550245058	60181867	C	G	30866	0.000372578	-0.903649	0.1911	0.024412236	-4.728670853
3	6	rs115419839	4044942	G	A	31020	0.0520471	-0.0779585	0.0164893	0.024485493	-4.727823498
3	7	rs2854746	45960645	C	G	30324	0.39787	-0.0360302	0.00762267	0.024542476	-4.726716492
3	3	rs6549266	70102730	C	T	30866	0.457235	-0.0347595	0.00738054	0.026492834	-4.709614744
3	1	rs76908754	9147871	A	G	30211	0.0334315	0.0974341	0.020763	0.028234948	4.692679285
3	6	rs572653245	145897309	T	G	30982	0.00114583	-0.51046	0.108852	0.028536268	-4.689486642
3	9	rs565785531	128572709	A	G	30913	0.00029114	1.01049	0.216001	0.029720805	4.678172786
3	7	rs573139626	4491450	A	G	30864	0.000129601	-1.51417	0.32395	0.030267228	-4.674085507
3	2	rs78857879	56135099	A	G	30784	0.0958128	0.0582884	0.0125247	0.032651038	4.653875941
3	14	rs73277289	69208027	C	T	31012	0.0534954	0.0756854	0.0163469	0.035810016	4.629954303
3	2	rs2287413	211617528	G	C	30745	0.145796	-0.0485521	0.0104933	0.036159877	-4.626961966
3	8	rs530298224	72470748	C	G	30891	0.00100353	0.536985	0.116469	0.038637638	4.610540144
3	13	rs17577918	45321349	C	T	30549	0.124554	0.0518225	0.0112616	0.039975642	4.601699581
3	5	rs200174704	16572138	C	T	30859	0.00183091	-0.396687	0.0863434	0.040945615	-4.59429441
3	19	19:682611_CT_C	682611	C	CT	30898	0.00260535	0.332518	0.0723925	0.041071192	4.593265877
3	2	rs56378209	102477453	T	C	31020	0.0677466	-0.0671367	0.0146337	0.041790481	-4.587814428
3	3	rs16858780	184103903	C	A	31020	0.177289	-0.0441924	0.00966205	0.043714018	-4.573811976
3	6	rs62390924	22916615	T	C	30723	0.0053543	0.230203	0.0504733	0.045540178	4.560886647
3	8	rs187006494	111390106	G	A	30753	0.00356063	-0.281595	0.0618466	0.046825982	-4.553120139
3	10	rs7904547	23340868	A	G	31020	0.143279	-0.0480931	0.0105749	0.047647062	-4.54785388
3	12	rs73155500	83127987	T	A	30163	0.0266883	0.105344	0.0231658	0.04768396	4.54739314
3	15	rs74336490	102339775	T	C	30861	0.00118272	0.488175	0.107356	0.047686096	4.547253996
3	1	1:107774994_TC_T	107774994	T	TC	30879	0.00194307	0.380854	0.0837973	0.047942142	4.544943572
3	11	rs11229252	55129640	T	C	30909	0.10793	-0.0537405	0.0118239	0.047942142	-4.54507396
12	5	rs11241648	121870595	A	G	30514	0.295668	-0.0473157	0.00878578	0.01758958	-5.385486548
12	7	rs445561	146308700	G	C	30978	0.372135	-0.0431275	0.00823752	0.02894864	-5.235495635
12	8	rs564997516	104932919	G	T	30567	0.00145582	0.542538	0.105307	0.042935082	5.151965206
5	7	rs534945254	103489962	T	G	30914	0.000549913	-0.910197	0.167573	0.011982196	-5.431644716
5	16	rs3809674	1030002	A	G	30747	0.214362	0.0509209	0.00960846	0.023323169	5.299590153
5	4	rs116683233	103109612	T	C	30595	0.008874	-0.22352	0.0422077	0.023451295	-5.295716184
5	9	rs549327314	1231266	C	T	30574	0.00117747	0.605044	0.11523	0.029055067	5.250750673
5	17	rs62072910	79330763	T	C	30056	0.120275	-0.0639589	0.0122722	0.034841559	-5.211689836
5	3	rs140355340	12823270	T	C	30766	0.0147565	0.167179	0.0326413	0.044747184	5.121701648
1	5	rs116454070	101837362	T	C	31020	0.0481141	-0.112802	0.0182397	1.13542260975381e-05	-6.184421893
1	3	rs115009441	37956965	A	T	30783	0.0145697	0.193115	0.0326035	4.87065712104263e-05	5.923137087
1	3	rs56065557	185354216	C	G	30606	0.30958	0.0461085	0.00847504	0.000566177	5.440505296
1	10	rs7908743	88444220	T	C	30909	0.289026	0.0450927	0.00863159	0.001617916	5.224147579
1	2	rs76031050	169816670	A	G	31020	0.0426015	-0.100521	0.0192674	0.001675128	-5.217154364
1	1	rs72688573	50746997	C	T	30932	0.0163261	0.160712	0.0308813	0.001782394	5.204185057
1	10	rs11596771	88691078	G	A	29902	0.227209	0.0486677	0.00945261	0.002321797	5.14859917
1	1	rs2146122	236722489	C	T	30911	0.263094	-0.0454688	0.00887002	0.002570074	-5.126121474
1	13	rs144486269	83926279	CA	C	30908	0.13854	-0.0580772	0.0113481	0.00266212	-5.117790643
1	3	rs77376802	39286917	T	C	30777	0.0271956	0.1221	0.0241024	0.003372497	5.065885555
1	19	rs113745507	43253690	G	C	30565	0.0256339	-0.124757	0.0249636	0.004428085	-4.997556442
1	11	11:23024577_CT_C	23024577	C	CT	30907	0.000582392	-0.805438	0.162127	0.004981369	-4.967944883
1	22	rs6518752	31999127	G	A	31020	0.445761	-0.0390636	0.00786953	0.005067682	-4.963905087
1	19	rs201037201	23506527	CCTT	C	30242	0.245602	-0.0455246	0.00920445	0.005489316	-4.94593376
1	5	rs77240110	101310646	A	G	31016	0.0595015	-0.08066	0.016387	0.00609721	-4.922194422
1	2	rs192491755	104612878	G	A	30955	0.00180908	0.452571	0.0920312	0.006217988	4.917582298
1	6	rs199871249	130043887	AT	A	30910	0.000307344	1.09489	0.223108	0.006507666	4.907443929
1	7	rs12154315	14373714	T	C	31020	0.263427	0.0430914	0.00885049	0.007745657	4.868815173
1	10	rs141471783	110974574	A	G	30866	0.00110154	0.572321	0.118028	0.008454271	4.849027349
1	15	rs2115630	85364516	T	C	30896	0.456354	0.0377936	0.00782075	0.009017895	4.832477704
1	12	rs146422126	14615156	C	T	30602	0.0255866	-0.119572	0.024889	0.010112696	-4.804210695
1	18	18:29930550_AAAC_A	29930550	A	AAAC	30465	0.0840309	-0.0678268	0.014164	0.010755733	-4.788675515
1	1	rs2459997	2147146	T	C	29898	0.337648	0.0401482	0.00838567	0.010791437	4.787715233
1	6	rs11751669	22571037	G	A	30903	0.282351	-0.0416398	0.00870825	0.011094202	-4.781649585
1	6	rs183649658	156401983	T	C	30954	0.00419978	-0.288236	0.0603161	0.011221451	-4.778757247
1	5	rs752257021	25540830	T	A	30983	0.000790756	-0.663786	0.138999	0.011377419	-4.775473205
1	22	rs541793495	42415023	A	G	30544	0.00191527	0.429962	0.0900549	0.011429627	4.774443145
1	1	rs12725937	155790989	A	G	30546	0.104711	0.0619104	0.0129719	0.011519123	4.772654738
1	15	rs538656197	37398521	T	G	30724	0.00123682	-0.530256	0.11166	0.012829147	-4.748844707
1	3	rs13058993	124321134	G	A	30968	0.390064	-0.0378029	0.00799497	0.014082796	-4.728335441
1	8	rs552460372	55876721	G	A	30926	0.00033952	1.00327	0.21223	0.014142803	4.727277011
1	21	rs144313128	16965200	G	A	30907	0.00155305	-0.462363	0.0983604	0.015826351	-4.700702722
1	8	rs28383685	18054828	T	C	30580	0.117086	0.0571538	0.012191	0.016681004	4.68819621
1	3	rs11921457	42103045	G	T	29725	0.180757	0.0486922	0.0103965	0.01701744	4.683518492
1	1	rs56346438	51501883	A	C	31010	0.0167849	0.141715	0.0305012	0.019714178	4.646210641
1	22	rs191075264	31031688	T	C	30977	0.0203861	-0.128822	0.0277275	0.019723066	-4.646001262
1	12	rs12368533	58400076	A	T	29717	0.0605882	0.0776174	0.0167116	0.019832364	4.644522368
1	3	rs528133238	114680051	T	G	30926	0.000468861	-0.83861	0.180626	0.019988292	-4.642797825
1	13	13:58983710_AC_A	58983710	A	AC	30726	0.00056955	0.762862	0.164433	0.020242766	4.639348549
1	11	rs1533767	75905800	A	G	30271	0.261653	-0.0415531	0.00897489	0.021106503	-4.629928612
1	11	rs140565166	128144625	G	A	30976	0.000855501	0.618717	0.133663	0.021145729	4.628932464
1	10	rs534117723	69730943	T	G	30920	0.000258732	-1.12484	0.243125	0.0213532	-4.62659126
1	12	rs73136445	98854560	T	C	31013	0.0676168	0.0719022	0.0155508	0.021574786	4.623697816
1	3	rs7432286	150010924	T	C	31020	0.459123	0.0359215	0.00779155	0.022585356	4.610315021
1	12	rs142050669	8684981	A	G	30832	0.00102167	0.56464	0.122617	0.023096498	4.604907965
1	6	rs954621	114082720	T	A	31020	0.268407	0.0406606	0.00883318	0.02326879	4.603166696
1	11	rs201881969	37349375	TA	T	30968	0.0251389	0.114831	0.0249647	0.023570109	4.599734826
1	4	rs142089600	38074107	G	A	30827	0.00801246	0.202291	0.044008	0.023866903	4.596686966
1	16	rs562245128	2194549	A	G	30790	0.000876908	0.608321	0.132423	0.024159613	4.593771475
1	12	rs75718317	19828599	T	A	30997	0.0059038	-0.234713	0.0511231	0.024424095	-4.591133949
1	5	rs62384033	171001575	T	G	30893	0.00328553	-0.314296	0.068464	0.024447623	-4.590675391
1	4	rs545604308	57581336	G	T	30941	0.00145438	-0.47093	0.102634	0.024669976	-4.588440478
1	10	rs149459120	98780703	C	G	30906	0.000857439	-0.611701	0.133664	0.025947054	-4.576408008
1	16	rs113555064	53419787	G	A	30390	0.0346166	0.0988104	0.0216199	0.026570475	4.570344914
1	6	rs9405997	7071510	C	T	30855	0.157349	0.0491207	0.0107681	0.027538639	4.561686834
1	18	rs529191392	26844497	GT	G	30782	0.000828406	0.620542	0.136256	0.028421171	4.554236144
1	15	rs561334839	45478333	G	A	30904	0.00056627	0.748366	0.164435	0.028804721	4.551135707
1	16	rs34552467	88542695	C	A	30590	0.337332	0.0377907	0.00831681	0.029687245	4.543893632
1	7	rs147594911	136168430	T	G	30777	0.00563733	0.238336	0.0524903	0.030058256	4.540572258
1	11	rs146651965	14346407	C	T	30809	0.00415463	-0.276831	0.0610203	0.030561352	-4.536703359
1	19	19:58636828_ATG_A	58636828	A	ATG	30567	0.00526712	0.246321	0.0542994	0.030585112	4.536348468
1	16	rs113790178	63064756	GA	G	30331	0.00278593	0.33994	0.0749985	0.031053078	4.532623986
1	1	rs192266826	249217319	G	A	30862	0.000874862	0.599359	0.132424	0.031911627	4.526060231
1	3	rs4677287	73516119	G	A	29877	0.0970981	-0.0607241	0.013422	0.032121194	-4.524221428
1	14	rs148375688	56892329	C	G	30952	0.00329543	-0.307385	0.0679628	0.032306224	-4.522841908
1	17	rs565669669	49452184	C	T	30853	0.000469971	0.81645	0.180629	0.032689841	4.520038311
1	8	rs13272834	106384772	A	G	30819	0.172102	-0.0467371	0.010344	0.032939752	-4.518281129
1	13	rs9565159	75954719	T	A	30766	0.219106	-0.0427425	0.00946309	0.033164208	-4.516759325
1	3	3:35518286_GTTTC_G	35518286	G	GTTTC	30605	0.00258128	-0.347908	0.0770608	0.033401402	-4.514720844
1	16	rs981101	82531937	A	C	30592	0.387258	0.0363801	0.0080707	0.034359308	4.507675914
1	4	rs75863988	138410495	C	T	30942	0.00132506	0.484484	0.107511	0.034524446	4.50636679
1	15	rs146527153	66226520	T	C	30908	0.00402808	-0.278773	0.0618644	0.034526868	-4.506194192
1	6	rs62444109	114779227	G	A	30222	0.0516511	-0.0808467	0.017945	0.0346676	-4.505249373
1	4	rs138317725	69151023	G	A	30892	0.0162502	-0.139345	0.0309417	0.034870355	-4.503469428
1	13	rs77789137	64799362	C	G	31016	0.000145086	-1.45923	0.324135	0.035075707	-4.501920496
1	5	rs761890180	44640865	G	C	30850	0.000875203	-0.596027	0.132424	0.035211822	-4.500898629
1	1	rs575951465	189035462	G	A	31009	0.00135445	-0.477973	0.106227	0.035360092	-4.499543431
1	4	rs547065120	162921699	A	G	30856	0.00283575	-0.331393	0.0737057	0.03583956	-4.496165154
1	22	22:41252092_AGACT_A	41252092	A	AGACT	31004	0.00119339	-0.50847	0.113159	0.036186481	-4.493411925
1	11	rs554769156	12666519	A	C	30997	0.00117753	0.511769	0.113929	0.036387363	4.491999403
1	17	17:55816868_TA_T	55816868	T	TA	30666	0.119269	0.0544812	0.0121438	0.037181183	4.486338708
1	4	rs192801504	134885569	G	A	30209	0.00163858	-0.439062	0.097877	0.037230127	-4.485854695
1	4	rs61029264	55454511	C	T	30924	0.330019	-0.0374688	0.00835466	0.037380123	-4.484778555
1	20	rs28583106	61189530	A	C	30788	0.22819	0.0417889	0.00932187	0.037652645	4.48288809
1	3	rs535525010	21465067	TGG	T	30634	0.00153424	-0.449998	0.100436	0.038008609	-4.480445259
1	5	rs552588684	39738129	A	G	30987	0.00111337	-0.524751	0.117178	0.03833834	-4.478238236
1	14	rs149615891	36879496	A	G	30983	0.0048575	0.249047	0.0557565	0.040050721	4.466689982
1	15	rs192711056	87942866	A	G	30894	0.000356056	-0.926184	0.207362	0.040054985	-4.466507846
1	8	rs76964032	114520239	G	A	31020	0.0397647	-0.0893903	0.0200189	0.040250557	-4.465295296
1	2	rs116376456	227326633	T	A	30923	0.016153	-0.138305	0.0310149	0.041156764	-4.459308268
1	8	rs567270848	137270704	G	T	30951	0.000662337	0.677511	0.151944	0.041170184	4.458951982
1	8	rs559485014	41373281	T	A	30981	0.00413156	0.269577	0.0605445	0.042129347	4.452543171
1	13	rs191928974	94769300	G	A	30972	0.000661888	0.676445	0.151944	0.042232583	4.45193624
1	16	rs535587418	79827468	TGG	T	30828	0.00210847	-0.380007	0.0854543	0.043108054	-4.446903199
1	4	rs546957722	61304564	C	A	30847	0.00118326	0.506538	0.113931	0.04317562	4.446006794
1	5	rs189096358	67489367	T	A	30705	0.000846768	0.599966	0.134944	0.04317562	4.446036875
1	1	rs11589949	154323772	G	A	30942	0.155226	0.047726	0.0107384	0.043344406	4.44442375
1	9	rs199806950	134358792	A	G	30996	0.0012421	-0.492737	0.110939	0.043763062	-4.441512903
1	9	rs10435895	128757611	A	G	30977	0.252171	-0.040016	0.00901039	0.043782251	-4.441095225
1	11	rs4945255	77894816	G	A	30722	0.427869	0.0351499	0.00791628	0.043930226	4.440204237
1	10	rs148584467	55383854	A	G	30925	0.00121261	0.498737	0.112405	0.044492363	4.436964548
1	7	rs182939297	3046767	C	G	30673	0.00479249	-0.252733	0.0569779	0.044700142	-4.435632061
1	1	rs573425254	244394890	G	T	30956	0.000839902	0.597779	0.134944	0.045741221	4.429830152
1	1	rs41285690	97543470	C	T	31020	0.0150548	-0.14213	0.032092	0.045937772	-4.428829615
1	5	rs6880873	105195681	A	G	30811	0.107234	0.0559517	0.0126357	0.046066468	4.428064927
1	6	rs148516461	115590726	A	G	30809	0.000340809	-0.939743	0.21224	0.046090683	-4.427737467
1	12	rs4931345	30655661	A	G	29975	0.499116	0.0350425	0.0079157	0.046232082	4.426961608
1	3	rs115805319	39580678	T	C	30818	0.0166299	0.134568	0.0304296	0.047096211	4.42227305
1	18	rs146031808	75204595	T	G	30587	0.0071926	-0.206358	0.0466885	0.047530813	-4.419889266
1	2	rs2121266	46535924	C	A	30810	0.40185	-0.0353351	0.00799672	0.047689627	-4.418699167
1	4	rs140255583	143826903	A	G	30960	0.00739664	-0.201538	0.0456702	0.048688139	-4.41289944
1	5	rs185859152	51070950	A	G	30919	0.00422071	-0.266512	0.0604381	0.049218189	-4.409668735
1	6	rs191771645	49784789	A	G	30965	0.000871952	-0.583722	0.132426	0.049524539	-4.407910833
1	14	rs545804626	62136991	C	A	30737	0.0027654	-0.329526	0.0747774	0.049695234	-4.406759261
13	2	rs73050839	198231218	G	T	30934	0.432437	-0.0458377	0.0070725	2.58839219721009e-06	-6.481117002
13	3	rs115009441	37956965	A	T	30783	0.0145697	-0.163095	0.029278	0.000412625	-5.570564929
13	1	rs660198	229578794	C	G	30670	0.396201	0.0388842	0.0071857	0.000829253	5.411330838
13	8	rs72671655	106347897	A	T	31020	0.0384752	-0.0980419	0.0182202	0.000960059	-5.380945324
13	11	rs4752896	48129949	C	A	31020	0.0876531	0.0652709	0.0123098	0.001375875	5.302352597
13	18	rs16942904	24459700	T	C	30550	0.0581669	0.0797304	0.0151351	0.001618908	5.267913658
13	3	rs77376802	39286917	T	C	30777	0.0271956	-0.111642	0.0216423	0.002744697	-5.158509031
13	5	rs184040408	9932806	A	T	30904	0.000129433	-1.55976	0.30868	0.004440371	-5.05299987
13	4	rs7681514	127535865	A	G	30813	0.476958	-0.0354014	0.00703537	0.004922262	-5.031917298
13	11	rs182438052	67257292	A	C	30946	0.00651134	-0.218344	0.0435533	0.005381215	-5.013259615
13	19	rs35630335	46907550	T	C	29916	0.385396	0.036805	0.00734464	0.005432517	5.011137374
13	7	rs191425783	16115333	T	G	30982	0.00208185	-0.382919	0.0770219	0.006547124	-4.971560037
13	14	rs117419728	34389138	T	G	30387	0.0129825	0.155058	0.0312474	0.006816901	4.962268861
13	12	rs760662507	9067053	C	CG	30825	0.00107056	0.533646	0.107572	0.006850914	4.960826237
13	2	rs188704333	213689695	G	C	30857	0.00422919	0.267939	0.0542663	0.007635816	4.937484221
13	9	rs10760665	133026603	C	A	30705	0.265478	0.0391489	0.00797096	0.008579803	4.911441031
13	7	rs35909087	74482108	C	T	30576	0.408621	0.0352607	0.00719325	0.008959826	4.90191499
13	16	rs184882552	79259634	G	T	30811	0.0111162	-0.164805	0.0336319	0.009015588	-4.900258386
13	9	rs113734714	35066122	CA	C	30928	0.0136123	-0.147873	0.0303188	0.009976194	-4.877270868
13	2	rs191967788	177527376	T	C	30871	0.00322309	-0.3023	0.0620852	0.010313686	-4.869115345
13	17	rs146646871	30151433	A	G	31000	0.00754839	-0.197924	0.0406622	0.010382136	-4.867518236
13	7	rs182015523	108827968	G	A	30982	0.00114583	-0.495799	0.10229	0.011319512	-4.846993841
13	2	2:236389145_ACCCTCATGTT_A	236389145	A	ACCCTCATGTT	30959	0.000920572	-0.559965	0.115738	0.01177938	-4.838212169
13	2	rs193127917	224161022	T	A	30945	0.00161577	-0.420642	0.0874414	0.013268837	-4.810558843
13	19	rs187000776	41712345	C	G	30940	0.00050097	-0.753535	0.156874	0.013646629	-4.803440978
13	9	rs79307584	129223266	G	C	30675	0.0202445	-0.118972	0.0248145	0.014191889	-4.794454855
13	6	rs79200514	8844103	C	T	30882	0.0363318	0.09003	0.0188061	0.014679069	4.787276469
13	1	rs143598726	119912420	A	G	30740	0.00240729	0.34308	0.071934	0.015926493	4.769371924
13	7	rs62483628	106856312	A	G	30812	0.482393	-0.0332876	0.00701335	0.017524509	-4.746319519
13	3	rs536055437	37074105	T	C	30851	0.000372759	-0.863255	0.182103	0.017894182	-4.740476543
13	3	rs79326937	137521935	T	C	30804	0.187703	-0.0425443	0.0089897	0.018464977	-4.732560597
13	11	rs569758116	13163510	G	A	30938	0.000581809	-0.687072	0.145587	0.019216183	-4.719322467
13	1	rs12407290	45275339	G	C	30443	0.159971	-0.0452588	0.00964923	0.0207768	-4.690405348
13	14	rs12892357	34885778	T	C	31020	0.130674	0.0485504	0.0103635	0.021187397	4.684749361
13	4	rs145674252	53479185	G	A	30983	0.0016622	-0.399768	0.085337	0.021190467	-4.684579959
13	18	rs536803756	75527682	G	T	30909	0.00122942	-0.469089	0.100265	0.021663211	-4.678491996
13	15	rs557653138	84171980	A	C	30906	0.00396363	-0.260611	0.0557685	0.022024309	-4.673086061
13	3	rs541867052	69842644	GATGCTCATAGCATGCACCCTCTCCCA	G	29697	0.210509	0.0412342	0.00882467	0.022043733	4.672605321
13	18	rs676286	59689656	G	C	30843	0.260351	-0.0372962	0.00798635	0.022143592	-4.669993176
13	18	rs192091962	22935639	G	C	30824	0.00296847	0.301972	0.0647279	0.02243927	4.665252542
13	7	rs567224718	113466323	T	C	30806	0.000503149	-0.731361	0.156878	0.022617834	-4.661972998
13	4	4:31254455_TAAGTAAG_T	31254455	T	TAAGTAAG	30957	0.000549149	0.69787	0.149804	0.02283978	4.658553844
13	17	rs112518314	79671332	C	T	31020	0.0106867	0.158924	0.0341162	0.02283978	4.658314818
13	19	rs190005000	43520183	A	G	30778	0.00146208	-0.429003	0.0921593	0.023094212	-4.655015826
13	18	rs140399716	39950482	C	T	30963	0.00389174	-0.262264	0.0564564	0.023853109	-4.645425496
13	6	rs78417638	85840771	C	T	30816	0.0205251	-0.115337	0.0248617	0.024352264	-4.639143743
13	7	rs11771796	84025513	C	T	30915	0.00181142	-0.381876	0.082643	0.025921689	-4.62079063
13	9	rs182501949	993049	A	G	30778	0.000471116	-0.74928	0.162193	0.026047221	-4.619681491
13	4	rs13111929	155296207	G	A	30785	0.476352	0.0324551	0.00702794	0.026200601	4.618010398
13	8	rs146090278	35766468	G	C	30828	0.00066498	-0.629234	0.136435	0.026872156	-4.61196907
13	18	rs539026992	55069673	C	T	30934	0.000598047	-0.662044	0.143611	0.027044588	-4.60998113
13	1	rs6689322	167727261	T	C	30990	0.000742175	-0.593251	0.128816	0.027531791	-4.605413924
13	15	rs560296614	78379731	C	T	30965	0.000645891	0.634546	0.138127	0.028801227	4.593931672
13	6	rs1268083	126049040	C	T	30542	0.456846	-0.0325633	0.00710733	0.030260069	-4.5816502119999996
13	5	rs188642750	84984015	T	C	30866	0.000161991	-1.26483	0.276121	0.030333247	-4.580709182
13	20	rs1741617	62128621	C	T	30436	0.273788	-0.0363927	0.00796696	0.031892998	-4.567953146
13	10	rs17753701	109723613	T	C	30921	0.210197	-0.0393653	0.00862055	0.032024147	-4.566448776
13	7	rs535560849	45922405	G	T	30964	0.000532877	0.692626	0.152057	0.033520533	4.555041859
13	8	rs2339132	78770532	T	A	30946	0.386221	-0.0328338	0.00722838	0.035312199	-4.542345588
13	4	rs192268832	112410085	A	G	30893	0.00645777	-0.199685	0.0439915	0.035746203	-4.53917234
13	7	rs6464418	154082098	T	C	30858	0.133612	0.0469265	0.0103476	0.036277379	4.53501295
13	20	20:33749210_CA_C	33749210	C	CA	29588	0.195316	-0.0410509	0.00905731	0.036630404	-4.532350113
13	6	rs184239386	92526285	G	A	30939	0.00258573	0.313509	0.0691988	0.036814865	4.530555443
13	10	rs3006648	32419399	T	C	30236	0.247172	0.0371005	0.00819039	0.036917795	4.529759877
13	2	rs563926330	227652747	A	C	30901	0.00156953	-0.401973	0.0887829	0.037187283	-4.527594841
13	11	rs141852488	15085902	T	C	30904	0.00844551	0.173306	0.0383154	0.037623891	4.523142131
13	3	rs789840	194286170	A	G	30163	0.371366	-0.0330959	0.00732958	0.038821571	-4.515388331
13	2	rs139337733	6315294	G	A	30992	0.000822793	-0.552023	0.122351	0.039310913	-4.511798024
13	2	rs72969698	227270493	C	A	31020	0.0235332	-0.104526	0.0231903	0.039935108	-4.507315559
13	16	rs8051479	12342724	G	C	30578	0.414759	0.032301	0.00716805	0.040084406	4.506246469
13	16	rs575302336	71134462	A	G	30653	0.000228363	1.05133	0.233383	0.040295253	4.504741134
13	3	rs764913362	159038220	A	G	30946	0.000969431	0.508075	0.112818	0.040514375	4.503492351
13	1	rs587598765	151177796	T	C	30586	0.000751978	0.579968	0.12882	0.040589189	4.50215805
13	5	rs1841971	134790190	G	C	30241	0.471347	-0.0320094	0.00711232	0.040879202	-4.50055678
13	5	rs189169933	29963472	A	G	30985	0.00143618	0.416532	0.0926754	0.041815422	4.494526055
13	1	rs199999261	218743633	T	C	30496	0.0011313	-0.472666	0.105221	0.042169637	-4.492126097
13	7	rs147075583	133077359	T	G	30896	0.00132703	-0.433602	0.0965395	0.042284813	-4.491446506
13	16	rs774942215	5640075	CAAA	C	30858	0.00163653	-0.390521	0.0870135	0.042806555	-4.488050705
13	6	rs527950988	52417682	T	C	30890	0.00176433	0.375606	0.0837703	0.04344754	4.483760951
13	11	rs75439556	46797541	A	C	30901	0.10011	0.0525132	0.0117251	0.044344563	4.478699542
13	6	rs373640422	108541477	G	A	30858	0.000469894	0.725637	0.162196	0.045138656	4.473827961
13	4	rs532339942	166706970	A	T	30751	0.000829241	-0.546825	0.122352	0.045768516	-4.469277168
13	9	rs111435874	131217749	G	C	30697	0.000456071	-0.737669	0.165065	0.045815173	-4.468960712
13	18	rs534003997	75496353	C	T	30953	0.00222919	-0.332234	0.0744848	0.04741333	-4.460426825
13	2	rs750119120	80322031	C	T	30963	0.00130801	0.433026	0.0971322	0.047755579	4.458109669
13	6	rs181905540	50051563	C	T	31002	0.000596736	-0.640088	0.143614	0.047885084	-4.457002799
13	4	rs571461263	15140982	G	A	30977	0.00112987	0.465576	0.104467	0.047893454	4.4566801
13	1	rs57201490	110234401	T	C	31007	0.000258006	-0.972682	0.218318	0.048110526	-4.455344956
13	2	2:167041996_GGATCACTCT_G	167041996	G	GGATCACTCT	30952	0.000533084	-0.677278	0.152059	0.048261852	-4.454047442
13	16	rs9302398	22757931	T	C	30903	0.153707	-0.0433143	0.00972482	0.048261852	-4.453995035
16	8	rs6990633	106295445	G	C	30438	0.305227	-0.0444612	0.00835412	0.026507007	-5.322068632
16	4	rs11733210	8112851	C	G	30915	0.0277859	0.122988	0.0231916	0.02719444	5.303126994
16	9	rs118129970	77543415	A	G	31020	0.0123791	0.179578	0.0345601	0.042231589	5.19610765
9	7	rs551852611	8940443	C	A	30948	0.00352204	0.357028	0.0665596	0.001217952	5.36403464
9	17	rs2680688	56450524	T	C	30520	0.389105	-0.0427176	0.00815668	0.002375911	-5.237130793
9	4	rs2189158	108655834	T	C	31020	0.469665	-0.0408536	0.00793617	0.003623428	-5.147772792
9	15	rs532434440	87424113	T	C	30946	0.00106637	0.612486	0.121232	0.005492755	5.052180942
9	4	rs112577524	21151806	G	C	30946	0.0160118	-0.153833	0.0314081	0.010970355	-4.897876662
9	19	rs57262511	52332479	G	A	30971	0.112928	0.0611195	0.0124819	0.011018179	4.89665035
9	2	rs561788094	171816439	T	C	30978	0.00116212	-0.567679	0.116084	0.011364807	-4.890243272
9	7	rs536650632	70700236	T	C	30788	0.000373522	-1.00243	0.205227	0.011667822	-4.884493756
9	1	rs546297953	95199241	T	C	30698	0.00252459	0.386673	0.0792263	0.011881443	4.880614139
9	2	rs113211388	172675846	C	T	29814	0.00457839	-0.29076	0.0596009	0.01200009	-4.878449822
9	1	rs536111734	86044219	C	T	30943	0.000484762	-0.87215	0.179716	0.013593256	-4.85293463
9	3	rs181087855	62270885	A	G	30953	0.000694602	0.728076	0.150143	0.013837928	4.84921708
9	8	8:131092722_CTCT_C	131092722	C	CTCT	30853	0.426636	-0.0388979	0.00802291	0.013886191	-4.848353029
9	4	rs138011446	27204037	T	G	30936	0.00341027	0.32749	0.0679649	0.015908039	4.818516617
9	20	rs1205441	36876183	A	G	29993	0.335828	-0.0411542	0.00855109	0.016346215	-4.812743171
9	2	rs530819919	122731112	G	A	30890	0.000226611	1.26428	0.263012	0.01672242	4.806928961
9	7	rs34005963	100501755	G	A	30979	0.487023	-0.0379735	0.00790138	0.016767467	-4.805932635
9	12	rs11049502	28430102	G	A	30031	0.0556758	-0.0842614	0.0175535	0.017174771	-4.800262056
9	9	rs117632932	93147222	A	G	30916	0.00333161	-0.328441	0.0687798	0.019061978	-4.775253781
9	1	rs186770499	4893871	G	C	30948	0.00350588	0.316115	0.0667171	0.022254614	4.738140597
9	22	rs9608164	23931845	G	T	31020	0.25888100000000003	-0.042621	0.00899768	0.022373709	-4.736887731
9	10	rs77914628	129630416	T	G	30651	0.000978761	-0.601813	0.127144	0.022733903	-4.733318127
9	19	rs112924105	49581510	C	T	30873	0.094581	0.0638531	0.0134978	0.023001164	4.730630177
9	17	rs9908895	57266194	A	C	30028	0.354136	0.0397614	0.00841563	0.023584581	4.724708667
9	10	10:23678357_ATTTTCT_A	23678357	A	ATTTTCT	30949	0.000581602	-0.77496	0.164077	0.023747249	-4.723148278
9	2	rs190832181	47656813	A	G	30970	0.00169519	-0.449226	0.0952749	0.024611658	-4.715050869
9	4	rs541514223	122388331	T	A	30874	0.000890717	0.62567	0.132786	0.024900459	4.711867215
9	13	rs377658302	27860307	C	T	30925	0.00164915	-0.457937	0.0975811	0.026959401	-4.692886225
9	19	rs530495068	16408270	A	G	30997	0.00140336	-0.495705	0.105633	0.026960306	-4.692709665
9	18	rs28445608	31119086	T	C	30898	0.00545343	-0.251641	0.0537299	0.028055472	-4.683444414
9	8	rs4735422	97462444	T	C	30849	0.426643	-0.0374004	0.00799679	0.028846266	-4.676926617
9	1	rs777660828	47779801	T	C	30963	0.000629784	0.737151	0.157649	0.028968525	4.675900259
9	2	rs190070653	180684926	A	T	30852	0.00463503	0.272311	0.0584507	0.030994556	4.658815036
9	4	4:95147658_ATT_A	95147658	ATT	A	29819	0.434958	-0.0377878	0.00812159	0.031627272	-4.652758881
9	6	rs144999540	116107778	G	A	30730	0.0034494	0.312189	0.0671738	0.032155977	4.647481607
9	17	rs190436800	6119871	A	G	30901	0.00255655	0.362434	0.0779813	0.032155977	4.647704001
9	16	rs11076876	5184547	T	G	30157	0.36494	0.038319	0.00828726	0.034937082	4.62384431
9	15	rs28472713	51054952	C	T	30851	0.0258663	-0.114983	0.0249476	0.036932615	-4.608980423
9	1	rs575939	37513854	T	C	30183	0.496902	0.0369346	0.00802292	0.037758542	4.603635584
9	8	rs529221661	36795903	A	G	30659	0.00156561	-0.462874	0.100577	0.037912491	-4.60218539
9	7	rs59010392	141946844	C	G	30999	0.00674215	0.222202	0.0483352	0.03846637	4.597105215
9	6	rs188877077	135687195	G	T	30932	0.000501099	-0.809162	0.176804	0.041463264	-4.576604602
9	4	rs144935204	18449860	G	C	30963	0.0108032	-0.174183	0.0382252	0.044558677	-4.556758369
9	14	14:28821086_CTG_C	28821086	C	CTG	30921	0.000727661	-0.668668	0.14678	0.044778878	-4.555579779
11	14	rs113356870	42692878	C	A	30779	0.00995809	-0.216484	0.0398599	0.020456315	-5.431122507
11	9	rs4375078	115910023	G	A	30579	0.178668	-0.054924	0.0104064	0.035958545	-5.277905904
2	17	17:47472425_CAG_C	47472425	C	CAG	30914	0.353513	-0.0434406	0.00809206	0.003387958	-5.368299296
2	10	rs530546855	37083474	T	A	30588	0.000555773	0.876879	0.165125	0.004382692	5.310395155
2	5	rs111779371	149801103	G	A	29796	0.0203383	-0.143407	0.0278416	0.009275565	-5.150817482
2	10	rs781419589	4217499	A	C	30965	0.000662038	-0.771198	0.150391	0.010415656	-5.127953135
2	16	rs80026488	1330069	A	G	30439	0.0833306	0.0725762	0.0141711	0.010723014	5.121423178
2	3	rs181752519	105481905	T	C	31007	0.00111265	-0.581899	0.115982	0.017158495	-5.017149213
2	16	rs566854954	28612489	G	C	30347	0.00797443	0.218236	0.0436406	0.017851034	5.000756177
2	4	rs72724656	137635644	T	C	30943	0.00151892	0.495547	0.0994104	0.018961027	4.984860739
2	4	rs576152679	19064985	G	A	30955	0.000646099	0.757148	0.15226	0.019900382	4.972730855
2	7	rs4722670	27229549	C	T	30653	0.0945911	-0.0661122	0.0132945	0.019900382	-4.972898567
2	3	rs6777128	149984056	C	T	30960	0.0917313	0.0666749	0.0134154	0.02013124	4.970026984
2	19	rs117944879	12719011	A	G	30904	0.00525822	-0.264525	0.0533343	0.021173668	-4.959753854
2	6	rs6912709	67641300	A	G	30161	0.405242	-0.0396892	0.00802951	0.022659058	-4.942916816
2	18	rs201033466	66456668	G	A	31012	0.000967367	-0.613586	0.124361	0.023564359	-4.933910149
2	1	rs111671710	80544763	G	A	31006	0.00119332	0.551985	0.112006	0.024156853	4.928173491
2	20	rs201108596	6308279	G	GTA	30063	0.333633	-0.0406759	0.00831091	0.028006671	-4.894277522
2	14	rs183925916	43992116	C	T	30888	0.000825563	-0.655114	0.134871	0.032884528	-4.857337752
2	7	rs75953050	20016720	C	A	30470	0.484969	0.0378672	0.00781607	0.034583106	4.844787726
2	9	rs543265771	23324456	C	T	30966	0.00137247	0.506454	0.104528	0.034583106	4.845151538
2	12	rs148529239	100123606	C	G	30929	0.0016651	0.459536	0.0949841	0.035321146	4.838030786
2	16	rs4843490	86990853	C	T	31020	0.246712	-0.0433409	0.00896656	0.035509985	-4.833615121
2	14	rs192064398	27063395	C	T	30908	0.001553	0.475109	0.0983752	0.035949676	4.829560702
2	3	rs552315838	87155810	A	G	30926	0.000549699	-0.794745	0.165138	0.037567397	-4.812611271
2	16	rs192271	15519743	T	C	30866	0.340002	-0.0393414	0.00817564	0.037604963	-4.812026948
2	1	rs139011169	43389806	A	G	30853	0.000324118	1.0349	0.215265	0.037885886	4.807562771
2	22	rs131442	24108977	A	G	30499	0.154907	-0.0517181	0.0107587	0.037885886	-4.807095653
2	21	rs555041059	22540021	T	C	30826	0.000259521	1.15442	0.240658	0.038928254	4.796931745
2	18	rs185184064	66500548	G	A	30985	0.00096821	-0.596047	0.124364	0.039364898	-4.792761571
2	6	rs147900467	154057467	A	G	30821	0.003715	-0.303531	0.0638341	0.044817649	-4.754997721
6	8	rs13260303	8587342	C	A	30328	0.270657	0.0479595	0.00883534	0.001008233	5.428144248
6	1	rs72692250	51528881	G	C	31020	0.0174887	-0.158667	0.0297972	0.001723351	-5.324896299
6	8	8:8315011_CCAGAGAGGCT_C	8315011	C	CCAGAGAGGCT	30404	0.44828	0.0417797	0.0079107	0.002115905	5.28141631
6	1	rs72690453	50873429	T	C	31007	0.0153514	-0.163702	0.0317211	0.003647625	-5.160665929
6	5	rs2967793	137015272	C	G	31020	0.186493	-0.0506985	0.00994791	0.004753205	-5.096397133
6	4	rs149732306	4336126	A	G	30832	0.018763	0.143752	0.0287754	0.007123374	4.995656012
6	4	rs28608961	162201274	G	A	30880	0.174304	0.0509416	0.0102869	0.00855818	4.95208469
6	15	rs2054015	36882407	T	C	31000	0.41021	0.0390058	0.00791602	0.009501615	4.927450916
6	2	rs113558205	97452244	A	G	30734	0.0241914	0.124941	0.0253988	0.009794963	4.91916941
6	3	rs9291040	192783207	A	G	30090	0.183699	-0.0494756	0.0101555	0.011914644	-4.871803456
6	2	rs7583029	192712723	A	G	30836	0.139253	0.0548006	0.0112732	0.012457735	4.861139694
6	20	rs117445251	47422945	T	G	30741	0.0527634	-0.0851218	0.0175326	0.012736376	-4.855058577
6	3	rs1909079	22018385	A	C	30865	0.496307	0.0378493	0.00780614	0.013047894	4.848657595
6	13	rs9533128	43065404	T	C	30602	0.229871	-0.0450629	0.00929661	0.013109341	-4.847240015
6	9	rs112138284	267224	G	A	30808	0.0366301	-0.0999973	0.0207714	0.015089795	-4.814182
6	17	rs35850753	7578671	T	C	30803	0.0170763	0.14343	0.0298702	0.015852504	4.801775683
6	5	rs13176788	167596170	T	C	30575	0.246868	0.0434559	0.00905969	0.016167554	4.796621076
6	1	rs149359893	247690058	A	G	30788	0.01028	0.185642	0.038786	0.016774676	4.78631465
6	1	rs754617602	230797622	G	T	30892	0.00156999	0.471553	0.0985278	0.016789329	4.785989335
6	10	rs549556046	118418046	T	C	30923	0.000355722	-0.986125	0.206636	0.017807066	-4.772280726
6	8	rs568895098	131141321	A	G	30558	0.00111264	0.555775	0.117624	0.0216735	4.725013603
6	1	rs12128794	230365330	G	A	30942	0.00433068	0.277683	0.0587811	0.021732186	4.724018434
6	10	rs182130773	108248780	C	T	30884	0.000469499	-0.849186	0.18	0.021912208	-4.7177
6	17	rs143094271	7463102	A	G	30988	0.0202498	0.129655	0.0275122	0.022367242	4.712636576
6	1	rs10782651	77934335	C	T	30834	0.436904	0.0368602	0.00783801	0.023211581	4.702749805
6	4	rs190179996	82762551	A	G	30974	0.00109769	0.55259	0.117622	0.023639658	4.698015677
6	8	8:18711536_CTACAAT_C	18711536	CTACAAT	C	29880	0.43412	0.0375634	0.0080047	0.024094299	4.692668058
6	18	rs147395924	34861033	T	C	30936	0.0123481	-0.164699	0.0351187	0.024383163	-4.689780658
6	13	rs73155952	26540442	A	C	31014	0.0406268	-0.0922916	0.019682	0.024426769	-4.689137283
6	2	rs112241067	160069362	T	C	30766	0.00606189	-0.235836	0.050337	0.024749459	-4.685142142
6	10	rs2403213	64855612	T	C	30888	0.189184	0.0465732	0.00995146	0.025187688	4.680036899
6	4	rs551306742	4937233	A	G	30971	0.00113009	0.542469	0.115934	0.025245085	4.679119154
6	9	rs79722629	86282294	A	C	31020	0.0222276	0.123391	0.0264117	0.025954639	4.671831045
6	4	rs190136096	64114296	T	G	30882	0.0182954	-0.134754	0.0288652	0.026213352	-4.668389618
6	10	rs150138769	11837657	A	G	30862	0.00401789	-0.288222	0.0617726	0.026503364	-4.665855088
6	16	rs4444334	52809864	T	C	30620	0.459487	0.0367214	0.00787734	0.026920404	4.661649745
6	18	rs1660150	77264442	C	T	31014	0.296189	-0.0396714	0.00852034	0.027383553	-4.6560818
6	3	rs143304037	12937177	GT	G	30643	0.114039	-0.0571217	0.0122979	0.028441123	-4.644833671
6	4	rs79700101	95508865	G	C	30100	0.0601495	0.0772748	0.0166422	0.028538481	4.643304371
6	6	rs113298852	3143601	G	A	30391	0.00536343	-0.249953	0.0539517	0.029585568	-4.632903134
6	4	rs184629333	46413780	A	G	30980	0.00111362	0.54059	0.11677	0.029764745	4.629528132
6	4	rs185531281	46504730	A	G	30979	0.00111366	0.540599	0.11677	0.029764745	4.629605207
6	4	rs115079313	176731264	A	C	30976	0.00130746	0.498852	0.107795	0.029920691	4.62778422
6	7	rs144710965	22398426	A	G	30912	0.00192482	-0.41182	0.088989	0.029920691	-4.627762982
6	3	3:61499158_AAAAC_A	61499158	A	AAAAC	30161	0.0124664	-0.163625	0.0353964	0.030510622	-4.622645241
6	6	rs560461172	38155083	A	G	30887	0.000388513	0.91445	0.19785	0.030564362	4.62193581
6	2	rs893423	23584638	T	C	30875	0.204291	0.0446603	0.00967498	0.031217292	4.616061222
6	2	rs62155425	142624210	A	G	30475	0.0894832	0.0633047	0.0137215	0.03151752	4.613540794
6	4	rs13108393	147024895	A	T	29865	0.207032	0.0450365	0.00976152	0.03151752	4.613676968
6	15	rs2042752	26607030	T	C	30979	0.242003	-0.0420098	0.00910775	0.031593462	-4.612533282
6	9	rs11794729	111770035	T	C	30620	0.130454	-0.0535268	0.0116065	0.031644065	-4.611795115
6	13	rs541087121	57703083	A	G	30920	0.000291074	1.05239	0.228436	0.032314951	4.606935859
6	20	rs73082158	986594	A	G	30883	0.00192663	0.409815	0.0889894	0.032521759	4.605211407
6	7	rs1037438	134535439	G	A	30324	0.189174	0.0460612	0.0100092	0.032921032	4.601886265
6	2	rs17817912	32099130	T	A	30978	0.0230002	-0.11834	0.0258261	0.035455528	-4.582186238
6	2	rs2049742	148404253	C	A	29763	0.294812	-0.0400101	0.0087349	0.035701251	-4.58048747
6	2	rs149741260	45237004	C	G	30994	0.00224237	-0.377092	0.0823652	0.036034851	-4.578292774
6	1	rs11210269	41947335	A	G	30823	0.0918308	-0.0619666	0.0135416	0.03625339	-4.576017605
6	4	rs577781175	148348706	C	G	30840	0.000745785	0.653717	0.142962	0.036660067	4.572662666
6	6	rs115329820	112246599	G	C	31018	0.00182152	-0.416822	0.0913123	0.037721776	-4.564795761
6	3	rs149030736	50208554	T	C	30956	0.00993345	0.179526	0.0393333	0.03778056	4.564224207
6	3	rs6779368	185298868	G	A	30960	0.345042	0.0372309	0.00816033	0.037924677	4.562425784
6	17	rs851063	41829779	T	C	30592	0.42534	-0.0357443	0.00787126	0.041235416	-4.5411154
6	14	rs182338960	85683041	G	A	30473	0.0173924	0.136393	0.0300568	0.041690195	4.537841686
6	17	rs11077760	72704837	T	G	30676	0.119263	0.0548185	0.0120832	0.041877249	4.536753509
6	3	rs573792300	121602331	G	A	30907	0.000905944	0.587395	0.129592	0.042477422	4.53264862
6	22	rs539708644	49382566	G	A	30905	0.000663323	-0.686345	0.151417	0.042477422	-4.532813356
6	5	rs563031643	176166897	T	C	30819	0.000713845	0.660752	0.146172	0.044250611	4.520373259
6	10	rs193105583	85303366	G	A	30969	0.00103329	-0.546975	0.121238	0.045765358	-4.511580528
6	2	rs534039446	6393531	G	A	30898	0.000873843	0.594672	0.131966	0.046747936	4.50625161
6	3	rs188801674	26380111	G	A	30930	0.00305529	0.318417	0.0706936	0.047098537	4.504184254
6	8	rs559242820	121846267	T	C	30708	0.00188876	-0.405867	0.0901307	0.047312736	-4.50309384
6	8	rs2409665	10736233	C	G	30707	0.438841	-0.03525	0.00785664	0.049856911	-4.486650782
7	4	rs265033	96382027	T	G	30098	0.418433	0.0432039	0.00808456	0.004185499	5.344001405
7	17	rs2620067	71666384	A	G	29871	0.47896	-0.0420665	0.00797721	0.005928013	-5.273334913
7	11	rs947791	65302893	A	G	31020	0.219342	0.0497201	0.0094834	0.00687842	5.242855938
7	4	rs141432908	71483863	G	A	30918	0.000743903	0.721621	0.140954	0.011929802	5.11954964
7	19	rs183754954	58397811	T	C	30888	0.000663688	-0.77775	0.152506	0.013074272	-5.099799352
7	4	rs529383238	179231742	G	A	30864	0.000891006	0.655824	0.129368	0.014856701	5.069445303
7	5	rs40371	9970450	C	T	30528	0.0143966	-0.167662	0.033283	0.017052753	-5.037466575
7	9	rs183696043	114588987	G	A	30797	0.000357178	1.04859	0.208131	0.017052753	5.038125027
7	14	rs933460	75403080	A	G	30947	0.396064	-0.0403077	0.00800225	0.017052753	-5.037045831
7	22	rs6005445	27841518	A	G	30765	0.129043	-0.0591752	0.0117509	0.017064159	-5.035801513
7	9	rs72714958	16356319	T	C	31020	0.0719536	0.0762933	0.0152006	0.018514742	5.01909793
7	8	rs192181623	83098756	G	A	31005	0.00411224	-0.304756	0.0611237	0.021334195	-4.98588927
7	16	16:50777015_TCTC_T	50777015	T	TCTC	30783	0.000552253	-0.827784	0.167456	0.025800592	-4.943292566
7	17	rs554572370	79408464	A	G	30861	0.00260847	-0.381185	0.0771122	0.025800592	-4.943251522
7	16	rs181484164	1240065	T	G	30982	0.00106513	-0.591768	0.120252	0.028131166	-4.921065762
7	6	rs186589779	143027388	C	T	30959	0.000904422	-0.640121	0.130527	0.030310244	-4.904127115
7	6	rs79677657	18528959	C	T	30949	0.301448	0.0412995	0.0085456	0.039906583	4.832837952
7	3	3:42945570_TCCTC_T	42945570	T	TCCTC	30885	0.00126275	0.534619	0.110639	0.039963606	4.832102604
7	18	rs62090748	30631745	A	C	30868	0.00213814	0.410103	0.0851241	0.041972801	4.817707324
7	11	rs140126496	59228586	C	T	30915	0.00106744	-0.578449	0.120254	0.043283396	-4.810226687
7	10	rs750389451	13575694	G	A	30970	0.00072651	-0.700208	0.145586	0.043317798	-4.809583339
7	7	rs71555026	78832432	T	C	30208	0.0168167	-0.148482	0.0309256	0.044955793	-4.801264971
7	12	rs61935088	73354659	C	G	30959	0.00232566	-0.390057	0.0815158	0.047787253	-4.785047807
7	15	rs76529048	31210858	A	G	30888	0.0436739	-0.0919575	0.0192494	0.049099761	-4.777161886
7	10	rs563500135	13494074	T	C	30965	0.00103342	-0.582853	0.122116	0.049370669	-4.772945396
10	17	17:44212525_GA_G	44212525	G	GA	29863	0.204115	0.0532855	0.0098202	0.004704095	5.426111484
10	4	rs11946901	15788404	T	C	30933	0.219038	0.0469322	0.00939435	0.026306034	4.995790023
10	9	rs142127339	108917138	G	A	30900	0.00606796	0.247727	0.050297	0.031540488	4.925283814
10	7	rs11540050	44240664	T	G	30932	0.0488653	0.0875092	0.0180217	0.039008345	4.855768324
10	17	rs12449758	3884026	G	A	30483	0.31078	-0.0408683	0.00845162	0.039733095	-4.835558153
10	10	rs185554157	68984987	T	G	30803	0.00637925	-0.235071	0.0488966	0.041875252	-4.807512179
10	11	rs558251189	21497722	AAT	A	30958	0.000339169	-1.01417	0.211326	0.042533837	-4.799078201
10	13	rs763243901	66976684	A	G	30869	0.00178172	0.443272	0.0924685	0.043080539	4.7937622
10	9	rs138629462	25861241	A	G	30921	0.00218298	0.39865	0.0835025	0.045885561	4.77410856
