# Supplementary material for: Unsupervised feature extraction using deep learning empowers discovery of genetic determinants of the electrocardiogram
Source: Genome Med. 2025 Oct 9;17:118. doi: 10.1186/s13073-025-01510-z (PMC12512816; doi:10.1186/s13073-025-01510-z)
Supplement: Supplementary file 7 — Additional file 7: Polyfun likely causal variants: this file contains the likely causal variants for each genomic region associated with the LFs in the GWAS analysis. These variants were used for downstream annotation with the nearest protein-coding gene and gene prioritisation. [file 13073_2025_1510_MOESM7_ESM.csv]

Latent Factor	Chromosome	Region Start (bp)	Region End (bp)	SNP position	SNP rs id	A1	A2	N	Z	SNPVAR	P	PIP	BETA_MEAN	BETA_SD	DISTANCE_FROM_CENTER	CREDIBLE_SET
8	16	57969410	58969410	58469837	rs4577076	A	G	30834	5.7	4.07e-09	1.17e-08	0.0519	0.0014	0.00608	397	1
8	16	57969410	58969410	58469679	rs12927589	G	A	30823	5.68	4.07e-09	1.38e-08	0.0443	0.00119	0.00561	239	1
8	16	57969410	58969410	58460342	rs4784935	A	G	30990	4.9	6.26e-08	9.46e-07	0.0158	0.000369	0.00297	9098	1
17	12	24076859	25076859	24612944	rs2136019	C	T	30957	-6.06	1.32e-07	1.38e-09	0.264	-0.00769	0.0131	35976	1
17	12	24076859	25076859	24576859	rs1396206	A	T	29837	-6.6	4.07e-09	4.18e-11	0.227	-0.0072	0.0135	109	1
17	12	24076859	25076859	24614365	rs4465447	C	A	30933	6.49	4.07e-09	8.78e-11	0.112	0.00349	0.00996	37397	1
17	12	24076859	25076859	24657547	rs7295036	A	G	30744	-6.49	4.07e-09	8.85e-11	0.111	-0.00347	0.00993	80579	1
17	12	24076859	25076859	24617659	rs11047460	T	C	30891	6.48	4.07e-09	9.14e-11	0.108	0.00336	0.00978	40691	1
17	12	24076859	25076859	24614486	rs4259904	A	G	30931	6.45	4.07e-09	1.13e-10	0.088	0.00272	0.00889	37518	1
17	12	24076859	25076859	24616209	rs7957437	C	A	30895	-6.39	4.07e-09	1.64e-10	0.0619	-0.0019	0.00749	39241	1
17	1	2727459	3727459	3229385	rs3192920	T	G	30820	6.75	4.07e-07	1.48e-11	0.326	0.01	0.0152	1996	1
17	1	2727459	3727459	3230544	rs16824089	T	C	30813	6.77	2.72e-07	1.32e-11	0.242	0.00744	0.0138	3155	1
17	1	2727459	3727459	3231499	rs80170901	A	G	30820	6.76	2.72e-07	1.34e-11	0.239	0.00731	0.0137	4110	1
17	1	2727459	3727459	3234448	rs79749978	T	C	31020	6.65	2.72e-07	2.9100000000000002e-11	0.124	0.00346	0.01	7059	1
17	1	2727459	3727459	3227501	rs57342206	C	T	30821	6.75	6.4e-08	1.48e-11	0.0522	0.00157	0.00703	112	1
17	1	2727459	3727459	3244795	rs79823300	G	A	30757	6.72	6.26e-08	1.83e-11	0.0443	0.00128	0.00636	17406	1
17	1	40750961	41750961	41250961	rs116015634	C	T	31020	-7.33	4.07e-09	2.27e-13	1.0	-0.0354	0.00488	148	1
17	14	23404988	24404988	23904988	rs2754171	C	T	31020	7.54	9.24e-08	4.81e-14	0.987	0.0359	0.00638	193	1
17	1	61403521	62403521	61886744	rs4915740	C	T	30488	-7.1	6.26e-08	1.21e-12	0.78	-0.0265	0.0147	16945	1
17	1	61403521	62403521	61886599	rs12142600	C	T	30484	-7.1	4.07e-09	1.21e-12	0.0511	-0.00173	0.00755	17090	1
17	1	61403521	62403521	61894653	rs2207793	C	T	30741	-7.09	4.07e-09	1.34e-12	0.0457	-0.00155	0.00715	9036	1
17	1	61403521	62403521	61894902	rs2207791	A	G	30798	-7.05	4.07e-09	1.76e-12	0.0354	-0.00119	0.0063	8787	1
17	1	61403521	62403521	61897148	rs4915741	T	A	30924	-6.49	9.24e-08	8.78e-11	0.0313	-0.000974	0.0055	6541	1
17	1	61403521	62403521	61888615	rs2024790	C	T	30516	-6.98	4.07e-09	3.03e-12	0.0212	-0.000707	0.00485	15074	1
17	16	58142571	59142571	58664065	rs27097	G	T	30864	5.12	4.07e-07	3.13e-07	0.199	0.00482	0.00991	22056	1
17	16	58142571	59142571	58579274	rs246258	C	T	31009	-5.23	9.24e-08	1.69e-07	0.0799	-0.00198	0.00687	62735	1
17	16	58142571	59142571	58604161	rs2090727	A	G	31015	5.21	9.24e-08	1.88e-07	0.0722	0.00178	0.00653	37848	1
17	16	58142571	59142571	58661456	rs154431	C	T	30859	5.27	6.4e-08	1.35e-07	0.068	0.0017	0.00642	19447	1
17	16	58142571	59142571	58666389	rs9941290	G	A	30875	5.27	6.26e-08	1.37e-07	0.0658	0.00164	0.00632	24380	1
17	16	58142571	59142571	58571189	rs2243463	T	C	31015	-5.23	6.4e-08	1.66e-07	0.0562	-0.00139	0.00583	70820	1
17	16	58142571	59142571	58553348	rs37036	T	C	31005	-5.17	6.26e-08	2.33e-07	0.0401	-0.000985	0.00491	88661	1
17	16	58142571	59142571	58569907	rs37064	G	C	31019	-5.13	6.26e-08	2.86e-07	0.0332	-0.000808	0.00445	72102	1
17	16	58142571	59142571	58543331	rs42944	T	G	30455	-5.48	4.07e-09	4.2e-08	0.0129	-0.000335	0.00298	98678	1
17	16	58142571	59142571	58585369	rs7184114	C	A	30997	5.47	4.07e-09	4.48e-08	0.0121	0.000314	0.00289	56640	1
17	16	58142571	59142571	58556968	rs39719	G	A	30997	-5.37	4.07e-09	7.9e-08	0.00714	-0.000182	0.00218	85041	1
17	16	58142571	59142571	58603341	rs7184936	G	A	30993	5.37	4.07e-09	7.94e-08	0.00711	0.000181	0.00218	38668	1
17	16	58142571	59142571	58580519	rs246197	A	C	31013	-5.33	4.07e-09	9.89e-08	0.0058	-0.000146	0.00195	61490	1
17	16	58142571	59142571	58610637	rs2139580	G	A	31002	5.32	4.07e-09	1.04e-07	0.00555	0.00014	0.00191	31372	1
17	16	58142571	59142571	58557800	rs37050	A	G	30997	-5.32	4.07e-09	1.05e-07	0.00548	-0.000138	0.0019	84209	1
17	16	58142571	59142571	58607945	rs2176833	G	A	31003	5.32	4.07e-09	1.06e-07	0.00544	0.000137	0.00189	34064	1
17	16	58142571	59142571	58646004	rs7190613	T	C	30979	5.28	4.07e-09	1.26e-07	0.00461	0.000116	0.00173	3995	1
17	16	58142571	59142571	58603464	rs7192054	T	C	31001	5.28	4.07e-09	1.27e-07	0.00461	0.000115	0.00173	38545	1
17	16	58142571	59142571	58645058	rs8043716	T	C	30981	5.28	4.07e-09	1.29e-07	0.00454	0.000114	0.00171	3049	1
17	16	58142571	59142571	58543746	rs890786	C	T	30847	-5.26	4.07e-09	1.42e-07	0.00415	-0.000104	0.00163	98263	1
17	16	58142571	59142571	58644059	rs4784052	T	C	30997	5.26	4.07e-09	1.42e-07	0.00414	0.000103	0.00163	2050	1
17	16	58142571	59142571	58645070	rs8043726	T	C	30998	5.26	4.07e-09	1.44e-07	0.00407	0.000102	0.00162	3061	1
17	16	58142571	59142571	58636871	rs7205071	G	A	30990	5.26	4.07e-09	1.45e-07	0.00405	0.000101	0.00161	5138	1
17	16	58142571	59142571	58637528	rs4784051	C	G	31019	5.25	4.07e-09	1.49e-07	0.00395	9.85e-05	0.00159	4481	1
17	16	58142571	59142571	58620885	rs950843	C	T	31017	5.25	4.07e-09	1.49e-07	0.00395	9.84e-05	0.00159	21124	1
17	16	58142571	59142571	58635233	rs12232436	G	C	31018	5.25	4.07e-09	1.51e-07	0.00391	9.74e-05	0.00158	6776	1
17	16	58142571	59142571	58630414	rs8049393	A	G	31018	5.25	4.07e-09	1.51e-07	0.00391	9.74e-05	0.00158	11595	1
17	16	58142571	59142571	58635162	rs12232402	T	C	31018	5.25	4.07e-09	1.51e-07	0.00391	9.74e-05	0.00158	6847	1
17	16	58142571	59142571	58633881	rs2405860	C	T	31018	5.25	4.07e-09	1.51e-07	0.00391	9.74e-05	0.00158	8128	1
17	16	58142571	59142571	58630167	rs9935054	T	C	31018	5.25	4.07e-09	1.51e-07	0.00391	9.74e-05	0.00158	11842	1
17	16	58142571	59142571	58616165	rs9932944	C	T	31015	5.25	4.07e-09	1.53e-07	0.00386	9.61e-05	0.00157	25844	1
17	16	58142571	59142571	58610750	rs6499962	A	C	31017	5.25	4.07e-09	1.56e-07	0.0038	9.46e-05	0.00156	31259	1
17	16	58142571	59142571	58618300	rs35239829	T	A	31015	5.24	4.07e-09	1.57e-07	0.00377	9.37e-05	0.00155	23709	1
17	16	58142571	59142571	58660272	rs151814	T	C	30892	5.24	4.07e-09	1.58e-07	0.00375	9.33e-05	0.00155	18263	1
17	16	58142571	59142571	58622178	rs7188697	G	A	31019	5.24	4.07e-09	1.58e-07	0.00375	9.33e-05	0.00155	19831	1
17	16	58142571	59142571	58625385	rs12925702	C	T	31019	5.24	4.07e-09	1.58e-07	0.00375	9.33e-05	0.00155	16624	1
17	16	58142571	59142571	58615659	rs9924805	T	C	31017	5.24	4.07e-09	1.6e-07	0.0037	9.18e-05	0.00154	26350	1
17	16	58142571	59142571	58629135	rs7189568	C	T	31020	5.24	4.07e-09	1.62e-07	0.00366	9.1e-05	0.00153	12874	1
17	16	58142571	59142571	58614877	rs10524420	G	A	31018	5.24	4.07e-09	1.62e-07	0.00366	9.09e-05	0.00153	27132	1
17	16	58142571	59142571	58613431	rs9926577	C	T	31018	5.24	4.07e-09	1.62e-07	0.00366	9.09e-05	0.00153	28578	1
17	16	58142571	59142571	58583975	rs1549607	A	G	31003	5.24	4.07e-09	1.63e-07	0.00364	9.04e-05	0.00152	58034	1
17	16	58142571	59142571	58617920	rs28667004	G	A	31005	5.24	4.07e-09	1.63e-07	0.00363	9.01e-05	0.00152	24089	1
17	16	58142571	59142571	58651004	rs9302701	G	C	31010	5.24	4.07e-09	1.64e-07	0.00363	9e-05	0.00152	8995	1
17	16	58142571	59142571	58584772	rs7199856	G	T	31014	5.24	4.07e-09	1.64e-07	0.00362	8.99e-05	0.00152	57237	1
17	16	58142571	59142571	58652654	rs9927443	A	G	31013	5.24	4.07e-09	1.64e-07	0.00362	8.98e-05	0.00152	10645	1
17	16	58142571	59142571	58650950	rs9302700	G	A	31013	5.24	4.07e-09	1.64e-07	0.00362	8.98e-05	0.00152	8941	1
17	16	58142571	59142571	58627111	rs4784960	C	T	31019	5.23	4.07e-09	1.65e-07	0.00359	8.92e-05	0.00151	14898	1
17	16	58142571	59142571	58639133	rs12597246	G	A	31019	5.23	4.07e-09	1.65e-07	0.00359	8.92e-05	0.00151	2876	1
17	16	58142571	59142571	58640623	rs7196236	G	T	31019	5.23	4.07e-09	1.65e-07	0.00359	8.92e-05	0.00151	1386	1
17	16	58142571	59142571	58638768	rs13339147	T	C	31019	5.23	4.07e-09	1.65e-07	0.00359	8.92e-05	0.00151	3241	1
17	16	58142571	59142571	58640908	rs7203887	T	C	31019	5.23	4.07e-09	1.65e-07	0.00359	8.92e-05	0.00151	1101	1
17	16	58142571	59142571	58634751	rs4496133	C	A	31019	5.23	4.07e-09	1.65e-07	0.00359	8.92e-05	0.00151	7258	1
17	16	58142571	59142571	58641375	rs8061326	C	T	31019	5.23	4.07e-09	1.65e-07	0.00359	8.92e-05	0.00151	634	1
17	16	58142571	59142571	58641545	rs8062272	A	G	31019	5.23	4.07e-09	1.65e-07	0.00359	8.92e-05	0.00151	464	1
17	16	58142571	59142571	58641897	rs12149484	A	G	31019	5.23	4.07e-09	1.65e-07	0.00359	8.92e-05	0.00151	112	1
17	16	58142571	59142571	58628967	rs2015185	G	A	31019	5.23	4.07e-09	1.65e-07	0.00359	8.92e-05	0.00151	13042	1
17	16	58142571	59142571	58628445	rs2897253	C	T	31019	5.23	4.07e-09	1.65e-07	0.00359	8.92e-05	0.00151	13564	1
17	16	58142571	59142571	58627636	rs12446307	G	A	31019	5.23	4.07e-09	1.65e-07	0.00359	8.92e-05	0.00151	14373	1
17	16	58142571	59142571	58627387	rs7187299	T	C	31019	5.23	4.07e-09	1.65e-07	0.00359	8.92e-05	0.00151	14622	1
17	16	58142571	59142571	58640438	rs1971073	G	A	31019	5.23	4.07e-09	1.65e-07	0.00359	8.92e-05	0.00151	1571	1
17	16	58142571	59142571	58582949	rs12596546	C	T	31015	5.23	4.07e-09	1.66e-07	0.00358	8.88e-05	0.00151	59060	1
17	16	58142571	59142571	58587164	rs12445577	T	C	31015	5.23	4.07e-09	1.66e-07	0.00358	8.88e-05	0.00151	54845	1
17	16	58142571	59142571	58605837	rs12149850	C	T	31016	5.23	4.07e-09	1.7e-07	0.0035	8.68e-05	0.00149	36172	1
17	16	58142571	59142571	58656422	rs154434	C	T	31012	5.23	4.07e-09	1.72e-07	0.00346	8.57e-05	0.00148	14413	1
17	16	58142571	59142571	58656845	rs151812	A	T	31012	5.23	4.07e-09	1.72e-07	0.00346	8.57e-05	0.00148	14836	1
17	16	58142571	59142571	58657340	rs181951	A	G	31012	5.23	4.07e-09	1.72e-07	0.00346	8.57e-05	0.00148	15331	1
17	16	58142571	59142571	58573901	rs246194	G	A	31015	-5.23	4.07e-09	1.74e-07	0.00343	-8.49e-05	0.00148	68108	1
17	16	58142571	59142571	58580530	rs173475	T	C	31015	-5.23	4.07e-09	1.74e-07	0.00343	-8.49e-05	0.00148	61479	1
17	16	58142571	59142571	58579886	rs37041	T	C	31015	-5.23	4.07e-09	1.74e-07	0.00343	-8.49e-05	0.00148	62123	1
17	16	58142571	59142571	58579158	rs42947	A	C	31015	-5.23	4.07e-09	1.74e-07	0.00343	-8.49e-05	0.00148	62851	1
17	16	58142571	59142571	58578262	rs37040	T	C	31015	-5.23	4.07e-09	1.74e-07	0.00343	-8.49e-05	0.00148	63747	1
17	16	58142571	59142571	58578091	rs37039	C	T	31015	-5.23	4.07e-09	1.74e-07	0.00343	-8.49e-05	0.00148	63918	1
17	16	58142571	59142571	58601410	rs4485352	A	G	31015	5.23	4.07e-09	1.74e-07	0.00343	8.49e-05	0.00148	40599	1
17	16	58142571	59142571	58655865	rs7197786	T	A	31011	5.22	4.07e-09	1.77e-07	0.00338	8.36e-05	0.00146	13856	1
17	16	58142571	59142571	58655356	rs11860728	C	T	31011	5.22	4.07e-09	1.77e-07	0.00338	8.36e-05	0.00146	13347	1
17	16	58142571	59142571	58665133	rs151816	C	T	30779	5.22	4.07e-09	1.79e-07	0.00334	8.26e-05	0.00146	23124	1
17	16	58142571	59142571	58545068	rs40186	G	A	30910	-5.22	4.07e-09	1.83e-07	0.00328	-8.1e-05	0.00144	96941	1
17	16	58142571	59142571	58656146	rs7198329	T	A	31011	5.21	4.07e-09	1.85e-07	0.00323	7.99e-05	0.00143	14137	1
17	16	58142571	59142571	58560775	rs37055	C	T	31018	-5.21	4.07e-09	1.87e-07	0.00321	-7.92e-05	0.00142	81234	1
17	16	58142571	59142571	58596291	rs4784956	A	C	31015	5.21	4.07e-09	1.88e-07	0.00318	7.86e-05	0.00142	45718	1
17	16	58142571	59142571	58596753	rs11862156	C	T	31015	5.21	4.07e-09	1.88e-07	0.00318	7.86e-05	0.00142	45256	1
17	16	58142571	59142571	58597289	rs1981960	C	G	31015	5.21	4.07e-09	1.88e-07	0.00318	7.86e-05	0.00142	44720	1
17	16	58142571	59142571	58597291	rs1981961	A	T	31015	5.21	4.07e-09	1.88e-07	0.00318	7.86e-05	0.00142	44718	1
17	16	58142571	59142571	58601365	rs4471670	G	A	31015	5.21	4.07e-09	1.88e-07	0.00318	7.86e-05	0.00142	40644	1
17	16	58142571	59142571	58603176	rs9923491	T	G	31015	5.21	4.07e-09	1.88e-07	0.00318	7.86e-05	0.00142	38833	1
17	16	58142571	59142571	58604387	rs8056620	T	A	31015	5.21	4.07e-09	1.88e-07	0.00318	7.86e-05	0.00142	37622	1
17	16	58142571	59142571	58603348	rs7186997	A	G	31015	5.21	4.07e-09	1.88e-07	0.00318	7.86e-05	0.00142	38661	1
17	16	58142571	59142571	58577138	rs28307	A	C	31015	-5.2	4.07e-09	1.96e-07	0.00307	-7.58e-05	0.00139	64871	1
17	16	58142571	59142571	58558989	rs37054	C	T	31016	-5.2	4.07e-09	1.97e-07	0.00305	-7.53e-05	0.00139	83020	1
17	16	58142571	59142571	58574253	rs246196	T	C	31000	-5.19	4.07e-09	2.06e-07	0.00292	-7.19e-05	0.00135	67756	1
17	16	58142571	59142571	58591708	rs8053455	T	C	31012	5.19	4.07e-09	2.1e-07	0.00288	7.09e-05	0.00134	50301	1
17	16	58142571	59142571	58591987	rs8047769	G	A	31012	5.19	4.07e-09	2.1e-07	0.00288	7.09e-05	0.00134	50022	1
17	16	58142571	59142571	58556566	rs40187	T	C	31016	-5.19	4.07e-09	2.12e-07	0.00285	-7e-05	0.00134	85443	1
17	2	179339888	180339888	179575511	rs72648998	C	T	31020	-6.07	4.07e-07	1.3e-09	0.999	-0.0352	0.00495	264354	1
17	2	179339888	180339888	179974761	rs2305170	A	C	30967	3.22	4.07e-07	0.00128	0.257	0.00535	0.00944	134896	2
17	2	179339888	180339888	179973467	rs1048026	T	C	30966	3.22	4.07e-07	0.00129	0.245	0.00509	0.00927	133602	2
17	2	179339888	180339888	180127956	rs76649196	T	C	30943	3.18	4.07e-07	0.00147	0.193	0.00397	0.00839	288091	2
17	2	179339888	180339888	179973673	rs17363183	A	T	30967	3.22	2.72e-07	0.00128	0.171	0.00357	0.00812	133808	2
17	2	179339888	180339888	179434139	rs3813245	A	G	31020	-4.45	1.32e-07	8.65e-06	0.165	-0.00362	0.00837	405726	3
17	2	179339888	180339888	179431594	rs3731745	A	G	31020	-4.43	1.32e-07	9.22e-06	0.155	-0.00339	0.00814	408271	3
17	2	179339888	180339888	179433580	rs3813246	T	C	31020	-4.43	1.32e-07	9.58e-06	0.15	-0.00328	0.00803	406285	3
17	2	179339888	180339888	179411011	rs72648257	T	C	31020	-4.43	1.32e-07	9.64e-06	0.147	-0.0032	0.00794	428854	3
17	2	179339888	180339888	179433221	rs56018860	T	C	31020	-4.4	9.24e-08	1.1e-05	0.0908	-0.00197	0.00639	406644	3
17	2	179339888	180339888	179499530	rs2288563	T	C	31020	-4.2	1.32e-07	2.66e-05	0.0498	-0.00102	0.00461	340335	3
17	2	179339888	180339888	180138313	rs58582728	T	C	31020	3.13	6.26e-08	0.00175	0.0296	0.000608	0.00358	298448	2
17	2	179339888	180339888	179505896	rs2243452	A	G	31020	-4.14	6.26e-08	3.41e-05	0.0214	-0.000438	0.00305	333969	3
17	2	179339888	180339888	179448315	rs72646865	A	C	31016	-4.68	4.07e-09	2.94e-06	0.0159	-0.000367	0.00295	391550	3
17	2	179339888	180339888	179406728	rs114248026	A	G	31020	-4.6	4.07e-09	4.25e-06	0.0121	-0.000277	0.00256	433137	3
17	2	179339888	180339888	179445742	rs56372427	T	C	31020	-4.62	4.07e-09	3.87e-06	0.012	-0.000274	0.00254	394123	3
17	2	179339888	180339888	179390667	rs72629800	A	G	31020	-4.59	4.07e-09	4.46e-06	0.0116	-0.000265	0.0025	449198	3
17	2	179339888	180339888	179444289	rs2288570	A	G	31020	-4.6	4.07e-09	4.31e-06	0.0108	-0.000246	0.0024	395576	3
17	2	179339888	180339888	179581835	rs2562832	C	A	31020	-3.9	9.24e-08	9.65e-05	0.0105	-0.000199	0.00201	258030	3
17	2	179339888	180339888	179464245	rs2288568	A	G	31017	-4.55	4.07e-09	5.38e-06	0.00871	-0.000196	0.00214	375620	3
17	2	179339888	180339888	179460557	rs72646834	A	T	31015	-4.55	4.07e-09	5.4e-06	0.00869	-0.000195	0.00214	379308	3
17	2	179339888	180339888	179381917	rs77079077	A	C	30980	-4.52	4.07e-09	6.18e-06	0.00767	-0.000172	0.002	457948	3
17	2	179339888	180339888	179381703	rs116146339	G	A	30977	-4.51	4.07e-09	6.41e-06	0.00741	-0.000166	0.00196	458162	3
17	2	179339888	180339888	179400586	rs202214630	A	G	31019	-4.46	4.07e-09	8.2e-06	0.00593	-0.000131	0.00174	439279	3
17	2	179339888	180339888	179386340	rs12621108	T	C	31016	-4.42	4.07e-09	9.77e-06	0.00497	-0.000109	0.00158	453525	3
17	2	179339888	180339888	179423099	rs12621078	A	G	31020	-4.44	4.07e-09	9.04e-06	0.00483	-0.000106	0.00155	416766	3
17	2	179339888	180339888	179414705	rs56145100	A	T	31019	-4.43	4.07e-09	9.27e-06	0.00476	-0.000104	0.00154	425160	3
17	2	179339888	180339888	179445755	rs55706598	A	T	31020	-4.4	4.07e-09	1.08e-05	0.00472	-0.000103	0.00153	394110	3
17	2	179339888	180339888	179444626	rs72646874	A	C	31013	-4.42	4.07e-09	1e-05	0.0044	-9.57e-05	0.00148	395239	3
17	2	179339888	180339888	179529497	rs2742353	T	G	31020	-4.36	4.07e-09	1.28e-05	0.00337	-7.22e-05	0.00128	310368	3
17	2	179339888	180339888	179496534	rs72650085	A	C	31020	-4.36	4.07e-09	1.28e-05	0.00337	-7.22e-05	0.00128	343331	3
17	2	179339888	180339888	179517654	rs2742354	T	C	31020	-4.36	4.07e-09	1.28e-05	0.00337	-7.22e-05	0.00128	322211	3
17	2	179339888	180339888	179500790	rs55847232	A	G	31020	-4.36	4.07e-09	1.28e-05	0.00337	-7.22e-05	0.00128	339075	3
17	2	179339888	180339888	179501953	rs2742324	T	C	31020	-4.36	4.07e-09	1.28e-05	0.00337	-7.22e-05	0.00128	337912	3
17	2	179339888	180339888	179529273	rs2562849	A	G	31020	-4.36	4.07e-09	1.28e-05	0.00337	-7.22e-05	0.00128	310592	3
17	2	179339888	180339888	179343363	rs116486452	C	T	31010	-4.13	6.26e-08	3.66e-05	0.00331	-5.82e-05	0.00107	496502	3
17	2	179339888	180339888	179983495	rs17363246	A	G	31011	3.27	4.07e-09	0.00108	0.00303	6.38e-05	0.00119	143630	2
17	2	179339888	180339888	179491331	rs55639922	A	G	31019	-4.32	4.07e-09	1.54e-05	0.00283	-6.01e-05	0.00116	348534	3
17	2	179339888	180339888	179485599	rs2303829	A	G	31018	-4.32	4.07e-09	1.54e-05	0.00281	-5.99e-05	0.00116	354266	3
17	2	179339888	180339888	179487138	rs72677219	A	T	31018	-4.32	4.07e-09	1.54e-05	0.00281	-5.99e-05	0.00116	352727	3
17	2	179339888	180339888	179484892	rs72677228	T	A	31018	-4.32	4.07e-09	1.54e-05	0.00281	-5.99e-05	0.00116	354973	3
17	2	179339888	180339888	179477476	rs72677248	T	G	31018	-4.32	4.07e-09	1.54e-05	0.00281	-5.99e-05	0.00116	362389	3
17	2	179339888	180339888	179976692	rs111958207	C	T	30963	3.23	4.07e-09	0.00123	0.00272	5.69e-05	0.00112	136827	2
17	2	179339888	180339888	179970978	rs17453976	C	G	30967	3.22	4.07e-09	0.0013	0.00252	5.25e-05	0.00107	131113	2
17	2	179339888	180339888	179973354	rs77975658	G	A	30966	3.22	4.07e-09	0.00129	0.00245	5.09e-05	0.00106	133489	2
17	2	179339888	180339888	179972833	rs17454024	C	G	30966	3.21	4.07e-09	0.00131	0.00241	5e-05	0.00105	132968	2
17	2	179339888	180339888	179954669	rs146214034	G	A	30965	3.18	4.07e-09	0.00147	0.00227	4.7e-05	0.00101	114804	2
17	2	179339888	180339888	179391075	rs72629796	C	A	31020	-4.21	4.07e-09	2.52e-05	0.00211	-4.42e-05	0.000987	448790	3
17	2	179339888	180339888	180106432	rs112860525	G	A	30957	3.18	4.07e-09	0.0015	0.00184	3.77e-05	0.000902	266567	2
17	2	179339888	180339888	180107140	rs115110396	C	T	30957	3.18	4.07e-09	0.0015	0.00184	3.77e-05	0.000902	267275	2
17	2	179339888	180339888	180107139	rs116230656	G	A	30957	3.18	4.07e-09	0.0015	0.00184	3.77e-05	0.000902	267274	2
17	2	179339888	180339888	180000816	rs17454192	C	G	31002	3.15	4.07e-09	0.00164	0.00181	3.7e-05	0.000893	160951	2
17	2	179339888	180339888	179995839	rs17454164	T	G	31008	3.15	4.07e-09	0.00161	0.00179	3.65e-05	0.000888	155974	2
17	2	179339888	180339888	179958681	rs112452546	T	A	30974	3.12	4.07e-09	0.00181	0.00178	3.62e-05	0.000884	118816	2
17	2	179339888	180339888	179990353	rs76298720	C	G	31002	3.15	4.07e-09	0.00163	0.00177	3.62e-05	0.000884	150488	2
17	2	179339888	180339888	179960550	rs4101465	T	C	30975	3.12	4.07e-09	0.00182	0.00176	3.6e-05	0.000881	120685	2
17	2	179339888	180339888	179959838	rs75929971	T	C	30974	3.12	4.07e-09	0.00183	0.00176	3.59e-05	0.00088	119973	2
17	2	179339888	180339888	179959890	rs74367571	T	C	30974	3.12	4.07e-09	0.00183	0.00176	3.59e-05	0.00088	120025	2
17	2	179339888	180339888	179959713	rs80238877	T	C	30974	3.12	4.07e-09	0.00183	0.00176	3.59e-05	0.00088	119848	2
17	2	179339888	180339888	179968346	rs74550225	C	A	30984	3.11	4.07e-09	0.00186	0.00175	3.57e-05	0.000878	128481	2
17	2	179339888	180339888	179999215	rs10497533	A	G	30995	3.15	4.07e-09	0.00166	0.00174	3.56e-05	0.000876	159350	2
17	2	179339888	180339888	180108616	rs78758361	C	A	30955	3.13	4.07e-09	0.00172	0.00174	3.54e-05	0.000873	268751	2
17	2	179339888	180339888	180016141	rs17363449	G	C	31009	3.14	4.07e-09	0.00169	0.00173	3.53e-05	0.000872	176276	2
17	2	179339888	180339888	180012005	rs75749465	T	C	31008	3.14	4.07e-09	0.00171	0.00171	3.49e-05	0.000867	172140	2
17	2	179339888	180339888	180003076	rs4499457	T	G	31006	3.14	4.07e-09	0.00171	0.00171	3.47e-05	0.000865	163211	2
17	2	179339888	180339888	180003331	rs879539	A	G	31006	3.14	4.07e-09	0.00171	0.00171	3.47e-05	0.000865	163466	2
17	2	179339888	180339888	179956793	rs113465167	A	C	30934	3.1	4.07e-09	0.00195	0.00165	3.36e-05	0.00085	116928	2
17	2	179339888	180339888	180006052	rs17363393	G	A	31008	3.14	4.07e-09	0.00171	0.00164	3.32e-05	0.000845	166187	2
17	2	179339888	180339888	179994361	rs17454150	C	T	31008	3.14	4.07e-09	0.00169	0.00162	3.29e-05	0.000841	154496	2
17	2	179339888	180339888	179996977	rs17363323	T	C	31002	3.13	4.07e-09	0.00176	0.00161	3.28e-05	0.000839	157112	2
17	2	179339888	180339888	179987043	rs17454108	T	G	31009	3.13	4.07e-09	0.00177	0.00161	3.27e-05	0.000838	147178	2
17	2	179339888	180339888	180111404	rs77956380	T	G	30959	3.11	4.07e-09	0.00184	0.0016	3.24e-05	0.000834	271539	2
17	2	179339888	180339888	180095061	rs116051947	T	C	30963	3.14	4.07e-09	0.0017	0.00159	3.22e-05	0.000832	255196	2
17	3	156272055	157272055	156772055	rs80349135	G	A	30805	5.65	4.07e-09	1.6e-08	0.994	0.0269	0.00524	65	1
17	3	38278191	39278191	38767315	rs6801957	T	C	31020	7.27	2.72e-07	3.68e-13	0.854	0.0289	0.0128	11027	1
17	3	38278191	39278191	38765490	rs7430477	C	T	30579	6.82	2.72e-07	8.87e-12	0.0551	0.00117	0.00584	12852	1
17	3	38278191	39278191	38778191	rs7428167	T	C	30979	7.37	4.07e-09	1.74e-13	0.0175	0.000588	0.00448	151	1
17	3	38278191	39278191	38778540	rs11711941	T	C	30984	7.28	4.07e-09	3.28e-13	0.014	0.000469	0.004	198	1
17	3	38278191	39278191	38796415	rs6599255	A	C	30957	7.27	4.07e-09	3.63e-13	0.0124	0.000415	0.00376	18073	1
17	3	38278191	39278191	38777554	rs10428132	T	G	30994	7.26	4.07e-09	3.75e-13	0.0124	0.000414	0.00376	788	1
17	3	38278191	39278191	38778618	rs7428232	T	C	30982	7.26	4.07e-09	3.96e-13	0.0118	0.000392	0.00366	276	1
17	6	150108914	151108914	150608914	rs884731	T	A	30985	5.57	4.07e-09	2.5e-08	0.774	0.0205	0.0119	227	1
17	6	150108914	151108914	150608535	rs9384336	T	C	31000	5.04	4.07e-09	4.56e-07	0.0514	0.00123	0.00541	606	1
17	6	150108914	151108914	150608138	rs9397821	G	A	31020	5.04	4.07e-09	4.7e-07	0.0499	0.0012	0.00533	1003	1
17	6	150108914	151108914	150611474	rs9383763	T	C	30692	5.0	4.07e-09	5.65e-07	0.0421	0.001	0.00488	2333	1
17	6	150108914	151108914	150610330	rs9383762	C	G	30957	4.98	4.07e-09	6.29e-07	0.0381	0.000903	0.00463	1189	1
17	6	36149593	37149593	36647289	rs3176326	G	A	30575	-6.15	2.72e-07	7.9e-10	0.954	-0.0282	0.00777	2333	1
17	8	11281668	12281668	11807576	rs11250182	T	A	30666	-6.28	9.24e-08	3.42e-10	0.404	-0.0115	0.0144	25790	1
17	8	11281668	12281668	11835712	rs7836953	A	G	30699	-6.1	9.24e-08	1.04e-09	0.106	-0.00271	0.0083	53926	1
17	8	11281668	12281668	11781668	rs4841631	C	T	30282	6.31	4.07e-09	2.73e-10	0.0228	0.000648	0.00434	118	1
17	8	11281668	12281668	11809647	rs35995176	G	C	30593	6.25	4.07e-09	4e-10	0.0157	0.000439	0.00356	27861	1
17	8	11281668	12281668	11782326	rs71518543	T	C	30226	6.24	4.07e-09	4.43e-10	0.0146	0.000407	0.00343	540	1
17	8	11281668	12281668	11809421	rs113416335	C	T	30592	6.24	4.07e-09	4.42e-10	0.0143	0.0004	0.0034	27635	1
17	8	11281668	12281668	11806456	rs6601634	T	C	30730	6.24	4.07e-09	4.41e-10	0.0143	0.0004	0.0034	24670	1
17	8	11281668	12281668	11782311	rs71518542	G	A	30220	6.22	4.07e-09	5.04e-10	0.013	0.000361	0.00323	525	1
17	8	11281668	12281668	11783585	rs56255880	C	A	30606	6.21	4.07e-09	5.28e-10	0.0123	0.00034	0.00313	1799	1
17	8	11281668	12281668	11782349	rs71518544	G	T	30225	6.21	4.07e-09	5.46e-10	0.0121	0.000335	0.00311	563	1
17	8	11281668	12281668	11782433	rs67146188	A	G	30844	6.2	4.07e-09	5.65e-10	0.0115	0.000318	0.00302	647	1
17	8	11281668	12281668	11809480	rs56001613	G	C	30595	6.2	4.07e-09	5.82e-10	0.0112	0.000309	0.00298	27694	1
17	8	11281668	12281668	11783234	rs12216731	A	G	30949	6.19	4.07e-09	5.85e-10	0.0111	0.000307	0.00297	1448	1
17	8	11281668	12281668	11799654	rs13260325	C	A	30906	5.52	6.4e-08	3.46e-08	0.0108	0.000147	0.00188	17868	1
17	8	11281668	12281668	11782609	rs13268217	T	A	30950	6.18	4.07e-09	6.38e-10	0.0103	0.000283	0.00285	823	1
17	8	11281668	12281668	11809662	rs55948474	A	G	29885	6.17	4.07e-09	6.69e-10	0.0103	0.000282	0.00285	27876	1
17	8	11281668	12281668	11784861	rs60635378	T	C	30943	6.18	4.07e-09	6.49e-10	0.0102	0.000279	0.00283	3075	1
17	8	11281668	12281668	11781880	rs4841634	T	C	30945	6.17	4.07e-09	6.65e-10	0.00996	0.000273	0.0028	94	1
17	8	11281668	12281668	11784925	rs61468577	A	C	30934	6.17	4.07e-09	6.79e-10	0.00979	0.000268	0.00277	3139	1
17	8	11281668	12281668	11784541	rs6996342	C	T	30946	6.17	4.07e-09	6.78e-10	0.00979	0.000268	0.00277	2755	1
17	8	11281668	12281668	11782759	rs13264994	G	A	30952	6.17	4.07e-09	6.86e-10	0.00969	0.000265	0.00276	973	1
17	8	11281668	12281668	11782815	rs13275808	T	C	30953	6.16	4.07e-09	7.12e-10	0.00938	0.000256	0.00271	1029	1
17	8	11281668	12281668	11784326	rs6981733	T	C	30826	6.16	4.07e-09	7.25e-10	0.00929	0.000253	0.00269	2540	1
17	8	11281668	12281668	11782063	rs12544106	G	A	30792	6.16	4.07e-09	7.33e-10	0.00921	0.000251	0.00268	277	1
17	8	11281668	12281668	11784403	rs7015814	A	T	30947	6.16	4.07e-09	7.3e-10	0.00918	0.00025	0.00268	2617	1
17	8	11281668	12281668	11784240	rs6995832	C	T	30899	6.15	4.07e-09	7.77e-10	0.00872	0.000237	0.0026	2454	1
17	8	11281668	12281668	11782919	rs12216728	A	T	30959	6.15	4.07e-09	7.74e-10	0.00872	0.000237	0.0026	1133	1
17	8	11281668	12281668	11782214	rs13256329	G	A	30947	6.13	4.07e-09	8.58e-10	0.00797	0.000215	0.00248	428	1
17	8	11281668	12281668	11784045	rs28641694	T	C	30948	6.13	4.07e-09	8.63e-10	0.00793	0.000214	0.00247	2259	1
17	8	11281668	12281668	11784234	rs6995827	C	T	30896	6.13	4.07e-09	9.01e-10	0.00766	0.000206	0.00243	2448	1
17	8	11281668	12281668	11782027	rs12544087	G	C	30762	6.13	4.07e-09	9.07e-10	0.00766	0.000206	0.00243	241	1
17	8	11281668	12281668	11782534	rs13259445	C	A	30919	6.12	4.07e-09	9.26e-10	0.00747	0.000201	0.00239	748	1
17	8	11281668	12281668	11784956	rs61426048	A	G	30933	6.11	4.07e-09	9.69e-10	0.00717	0.000192	0.00234	3170	1
17	8	11281668	12281668	11780593	rs7011924	G	A	31020	6.11	4.07e-09	9.9e-10	0.00704	0.000188	0.00232	1193	1
17	8	11281668	12281668	11782570	rs13260712	A	C	30932	6.1	4.07e-09	1.05e-09	0.00672	0.000179	0.00226	784	1
17	8	11281668	12281668	11782359	rs71518545	C	T	30366	6.1	4.07e-09	1.09e-09	0.00668	0.000178	0.00225	573	1
17	8	11281668	12281668	11802426	rs4240678	C	T	30875	6.1	4.07e-09	1.08e-09	0.0066	0.000176	0.00224	20640	1
17	8	11281668	12281668	11783118	rs12216858	C	T	30939	6.1	4.07e-09	1.08e-09	0.00654	0.000174	0.00223	1332	1
17	8	11281668	12281668	11785655	rs35010200	G	A	30935	6.09	4.07e-09	1.1e-09	0.00644	0.000171	0.00221	3869	1
17	8	11281668	12281668	11781692	rs4841632	C	A	30913	6.09	4.07e-09	1.1e-09	0.00644	0.000171	0.00221	94	1
17	8	11281668	12281668	11781694	rs4841633	T	C	30913	6.09	4.07e-09	1.1e-09	0.00644	0.000171	0.00221	92	1
17	8	11281668	12281668	11797470	rs56094399	G	A	30876	6.09	4.07e-09	1.1e-09	0.00642	0.000171	0.0022	15684	1
17	8	11281668	12281668	11783524	rs35585289	A	G	30952	6.09	4.07e-09	1.11e-09	0.00637	0.000169	0.00219	1738	1
17	8	11281668	12281668	11784989	rs57928712	T	A	30003	6.08	4.07e-09	1.22e-09	0.00613	0.000162	0.00215	3203	1
17	8	11281668	12281668	11783690	rs36057214	C	T	30949	6.08	4.07e-09	1.17e-09	0.00611	0.000162	0.00214	1904	1
17	8	11281668	12281668	11781464	rs7003792	T	C	30902	6.08	4.07e-09	1.18e-09	0.00607	0.000161	0.00214	322	1
17	8	11281668	12281668	11783615	rs144723051	A	G	30105	6.07	4.07e-09	1.24e-09	0.0059	0.000156	0.0021	1829	1
17	8	11281668	12281668	11804402	rs35657308	G	A	30864	6.08	4.07e-09	1.24e-09	0.0058	0.000153	0.00208	22616	1
17	8	11281668	12281668	11787203	rs13255498	C	T	30954	6.07	4.07e-09	1.29e-09	0.0056	0.000147	0.00204	5417	1
17	8	11281668	12281668	11783614	rs138901259	C	T	30102	6.06	4.07e-09	1.36e-09	0.00546	0.000143	0.00201	1828	1
17	8	11281668	12281668	11780180	rs7824564	A	G	30989	6.06	4.07e-09	1.4e-09	0.00523	0.000137	0.00197	1606	1
17	8	11281668	12281668	11783618	rs111740748	T	C	30074	6.05	4.07e-09	1.44e-09	0.00522	0.000137	0.00196	1832	1
17	8	11281668	12281668	11785080	rs59897075	T	C	30716	6.05	4.07e-09	1.47e-09	0.00513	0.000134	0.00195	3294	1
17	8	11281668	12281668	11785081	rs59191504	A	G	30716	6.05	4.07e-09	1.47e-09	0.00513	0.000134	0.00195	3295	1
17	8	11281668	12281668	11780887	rs6995037	A	G	31003	6.05	4.07e-09	1.45e-09	0.00507	0.000132	0.00193	899	1
17	8	11281668	12281668	11781988	rs12544084	G	A	30562	6.04	4.07e-09	1.51e-09	0.00495	0.000129	0.00191	202	1
17	8	11281668	12281668	11795349	rs34123222	C	T	30801	6.04	4.07e-09	1.56e-09	0.00478	0.000124	0.00187	13563	1
14	10	120924962	121924962	121429633	rs2234962	T	C	31020	-9.69	4.07e-07	3.3e-22	0.949	-0.0446	0.0115	4620	1
14	10	120924962	121924962	121424962	rs117550412	A	T	30767	-9.75	4.07e-09	1.92e-22	0.0163	-0.000758	0.00597	51	1
14	1	15826935	16826935	16340951	rs1048261	A	T	30996	5.87	2.72e-07	4.44e-09	0.243	0.00668	0.0121	13985	1
14	1	15826935	16826935	16340879	rs1048302	T	G	30994	5.86	2.72e-07	4.5e-09	0.24	0.0066	0.012	13913	1
14	1	15826935	16826935	16339809	rs1763603	T	C	30845	5.8	2.72e-07	6.56e-09	0.17	0.00461	0.0105	12843	1
14	1	15826935	16826935	16344730	rs945418	T	C	30991	5.86	6.4e-08	4.58e-09	0.0557	0.00153	0.00643	17764	1
14	1	15826935	16826935	16353400	rs9442216	T	C	30832	5.86	6.26e-08	4.6e-09	0.0544	0.00149	0.00635	26434	1
14	1	15826935	16826935	16350028	rs2017583	A	G	30861	5.84	6.26e-08	5.29e-09	0.0478	0.0013	0.00595	23062	1
14	1	15826935	16826935	16344360	rs732286	A	G	30979	5.31	4.07e-07	1.1e-07	0.0239	0.000501	0.00356	17394	1
14	1	15826935	16826935	16344402	rs945416	G	A	30983	5.28	2.72e-07	1.3e-07	0.0141	0.000285	0.00269	17436	1
14	1	15826935	16826935	16340761	rs1048334	T	C	30977	5.27	2.72e-07	1.38e-07	0.0134	0.000268	0.00261	13795	1
14	1	15826935	16826935	16339419	rs12404144	G	C	30892	-5.07	4.07e-07	3.99e-07	0.00998	-0.000136	0.00179	12453	1
14	1	15826935	16826935	16359123	rs9442217	A	G	30759	6.03	4.07e-09	1.59e-09	0.00952	0.000271	0.00281	32157	1
14	1	15826935	16826935	16326935	rs1763619	A	G	30817	6.04	4.07e-09	1.58e-09	0.00945	0.000268	0.00279	31	1
14	1	15826935	16826935	16344625	rs945417	C	G	30989	4.98	4.07e-07	6.37e-07	0.00804	9.6e-05	0.0015	17659	1
14	1	15826935	16826935	16339772	rs1763604	C	G	30780	5.12	2.72e-07	2.99e-07	0.00797	0.00013	0.00179	12806	1
14	1	15826935	16826935	16328116	rs1627145	C	T	30827	6.0	4.07e-09	1.96e-09	0.00772	0.000218	0.00251	1150	1
14	1	15826935	16826935	16358932	rs10803407	T	C	30787	5.98	4.07e-09	2.23e-09	0.00695	0.000195	0.00238	31966	1
14	1	15826935	16826935	16331108	rs1739833	T	C	30861	5.98	4.07e-09	2.27e-09	0.00673	0.000189	0.00234	4142	1
14	1	15826935	16826935	16335527	rs1763610	G	C	30967	5.97	4.07e-09	2.3e-09	0.00664	0.000186	0.00232	8561	1
14	1	15826935	16826935	16341733	rs1048237	T	C	30973	5.27	1.32e-07	1.36e-07	0.00657	0.000132	0.00183	14767	1
14	1	15826935	16826935	16341354	rs1048245	T	G	30976	5.27	1.32e-07	1.4e-07	0.00644	0.000128	0.00181	14388	1
14	1	15826935	16826935	16335144	rs1739835	T	C	30957	5.97	4.07e-09	2.44e-09	0.00628	0.000176	0.00225	8178	1
14	1	15826935	16826935	16358148	rs2015509	T	C	30836	5.93	4.07e-09	2.97e-09	0.00533	0.000148	0.00207	31182	1
14	1	15826935	16826935	16344494	rs1572381	G	A	30985	5.3	9.24e-08	1.17e-07	0.00517	0.000107	0.00166	17528	1
14	1	15826935	16826935	16342237	rs1739840	A	G	30974	5.29	9.24e-08	1.24e-07	0.00493	0.000101	0.00161	15271	1
14	1	15826935	16826935	16342727	rs1739841	A	G	30970	5.27	9.24e-08	1.39e-07	0.00455	9.08e-05	0.00152	15761	1
14	1	15826935	16826935	16348412	rs945425	T	C	30771	5.9	4.07e-09	3.55e-09	0.00444	0.000123	0.00187	21446	1
14	1	15826935	16826935	16342848	rs1739842	T	G	30968	5.25	9.24e-08	1.53e-07	0.00422	8.25e-05	0.00145	15882	1
14	1	15826935	16826935	16346988	rs6660685	A	G	30975	5.85	4.07e-09	4.81e-09	0.00339	9.29e-05	0.00162	20022	1
14	1	15826935	16826935	16338925	rs1763605	T	G	31020	5.84	4.07e-09	5.27e-09	0.00311	8.48e-05	0.00155	11959	1
14	1	161533890	162533890	162033890	rs12143842	C	T	31020	-6.8	4.07e-09	1.08e-11	0.629	-0.0204	0.0162	133	1
14	1	161533890	162533890	162015277	rs10918571	A	G	30905	-6.55	4.07e-09	5.59e-11	0.123	-0.00383	0.0104	18480	1
14	1	161533890	162533890	162015740	rs12036340	A	G	30901	-6.53	4.07e-09	6.67e-11	0.104	-0.00323	0.00963	18017	1
14	1	161533890	162533890	162023184	rs60129000	T	C	30894	-6.52	4.07e-09	7.02e-11	0.101	-0.00313	0.00948	10573	1
14	13	46732741	47732741	47242761	rs4941564	A	G	30946	6.15	1.32e-07	7.63e-10	0.215	0.00633	0.0123	10133	1
14	13	46732741	47732741	47237952	rs9534458	G	A	30871	6.13	1.32e-07	8.74e-10	0.189	0.00555	0.0117	5324	1
14	13	46732741	47732741	47242912	rs4941565	T	G	30922	6.17	9.24e-08	6.86e-10	0.166	0.00492	0.0112	10284	1
14	13	46732741	47732741	47242927	rs3742271	G	C	30917	6.16	9.24e-08	7.19e-10	0.159	0.0047	0.011	10299	1
14	13	46732741	47732741	47232741	rs1216863	A	G	30911	6.38	4.07e-09	1.76e-10	0.0266	0.000814	0.00499	113	1
14	13	46732741	47732741	47233437	rs1216864	C	T	30887	6.37	4.07e-09	1.84e-10	0.0256	0.000781	0.00488	809	1
14	13	46732741	47732741	47210710	rs4942562	G	A	30965	6.28	4.07e-09	3.31e-10	0.0146	0.000441	0.00366	21918	1
14	13	46732741	47732741	47221220	rs1773133	G	C	30997	6.25	4.07e-09	4.13e-10	0.0119	0.000356	0.00329	11408	1
14	13	46732741	47732741	47219780	rs9526209	T	C	30997	6.25	4.07e-09	4.21e-10	0.0116	0.000349	0.00325	12848	1
14	13	46732741	47732741	47225573	rs1747221	G	T	30999	6.24	4.07e-09	4.31e-10	0.0114	0.000341	0.00322	7055	1
14	13	46732741	47732741	47226506	rs842412	T	C	30998	6.23	4.07e-09	4.66e-10	0.0106	0.000316	0.00309	6122	1
14	13	46732741	47732741	47215218	rs1408224	G	A	30996	6.23	4.07e-09	4.69e-10	0.0105	0.000314	0.00309	17410	1
14	13	46732741	47732741	47233744	rs767851	C	T	30775	6.17	4.07e-09	6.86e-10	0.00733	0.000217	0.00256	1116	1
14	13	46732741	47732741	47213980	rs4942564	T	C	30991	6.15	4.07e-09	7.54e-10	0.0067	0.000198	0.00244	18648	1
14	13	46732741	47732741	47241834	rs9534461	T	A	30916	6.15	4.07e-09	7.73e-10	0.00655	0.000193	0.00241	9206	1
14	13	46732741	47732741	47225440	rs1773128	T	A	30993	6.15	4.07e-09	7.79e-10	0.0065	0.000192	0.0024	7188	1
14	13	46732741	47732741	47241022	rs7987387	T	A	30918	6.15	4.07e-09	7.83e-10	0.00646	0.00019	0.00239	8394	1
14	13	46732741	47732741	47241801	rs9567717	C	T	30917	6.15	4.07e-09	7.93e-10	0.00639	0.000188	0.00238	9173	1
14	13	46732741	47732741	47240876	rs7986036	G	A	30919	6.15	4.07e-09	7.93e-10	0.00639	0.000188	0.00238	8248	1
14	13	46732741	47732741	47241223	rs7986467	C	T	30916	6.15	4.07e-09	7.95e-10	0.00637	0.000188	0.00238	8595	1
14	13	46732741	47732741	47241289	rs7986508	C	T	30916	6.15	4.07e-09	7.95e-10	0.00637	0.000188	0.00238	8661	1
14	13	46732741	47732741	47243476	rs1886222	G	C	30969	6.15	4.07e-09	7.98e-10	0.00635	0.000187	0.00237	10848	1
14	13	46732741	47732741	47243433	rs1886221	G	A	30969	6.15	4.07e-09	7.98e-10	0.00635	0.000187	0.00237	10805	1
14	13	46732741	47732741	47241532	rs9567716	T	C	30918	6.14	4.07e-09	8.08e-10	0.00627	0.000185	0.00236	8904	1
14	13	46732741	47732741	47243883	rs4942569	C	T	30984	6.13	4.07e-09	8.97e-10	0.00568	0.000167	0.00224	11255	1
14	13	46732741	47732741	47239853	rs8001925	G	A	30901	6.12	4.07e-09	9.22e-10	0.00554	0.000163	0.00221	7225	1
14	13	46732741	47732741	47238950	rs9534459	T	A	30901	6.12	4.07e-09	9.22e-10	0.00554	0.000163	0.00221	6322	1
14	13	46732741	47732741	47244162	rs4245338	G	A	31001	6.11	4.07e-09	9.7e-10	0.00528	0.000155	0.00215	11534	1
14	13	74011991	75011991	74518210	rs9573330	G	A	30952	-5.69	4.07e-07	1.29e-08	0.715	-0.0194	0.0129	6221	1
14	13	74011991	75011991	74511991	rs17061696	G	C	30994	-5.75	9.24e-08	8.9e-09	0.231	-0.00633	0.0118	2	1
14	13	74011991	75011991	74520186	rs1886512	T	A	30934	-5.48	6.26e-08	4.25e-08	0.036	-0.000941	0.00496	8197	1
14	15	64996587	65996587	65509955	rs11639264	T	C	30712	5.29	6.4e-08	1.21e-07	0.49	0.0123	0.0131	12785	1
14	15	64996587	65996587	65510334	rs10851745	G	A	31020	5.01	6.26e-08	5.4e-07	0.119	0.00274	0.0078	13164	1
14	15	64996587	65996587	65496587	rs2585034	C	T	31020	5.47	4.07e-09	4.5e-08	0.0757	0.00197	0.00702	583	1
14	15	64996587	65996587	65495827	rs2073707	A	G	30977	5.46	4.07e-09	4.7e-08	0.0726	0.00188	0.00688	1343	1
14	15	64996587	65996587	65495820	rs2072048	A	G	30966	5.38	4.07e-09	7.37e-08	0.0491	0.00125	0.00564	1350	1
14	15	64996587	65996587	65496475	rs2585035	T	G	30983	5.37	4.07e-09	7.79e-08	0.0466	0.00119	0.00549	695	1
14	15	64996587	65996587	65497396	rs2679120	C	G	30979	5.34	4.07e-09	9.32e-08	0.0384	0.000971	0.00497	226	1
14	15	64996587	65996587	65506313	rs3759850	T	A	30653	5.33	4.07e-09	1.01e-07	0.0364	0.000917	0.00483	9143	1
14	15	64996587	65996587	65494911	rs2517384	A	G	30961	5.32	4.07e-09	1.05e-07	0.0353	0.000889	0.00476	2259	1
14	17	63831156	64831156	64301842	rs17633437	A	G	30891	5.92	4.07e-07	3.2e-09	0.249	0.00704	0.0125	29335	1
14	17	63831156	64831156	64301363	rs17633401	C	T	30879	5.9	4.07e-07	3.7e-09	0.217	0.00612	0.0118	29814	1
14	17	63831156	64831156	64301081	rs67700546	C	T	30879	5.9	4.07e-07	3.7e-09	0.217	0.00612	0.0118	30096	1
14	17	63831156	64831156	64302652	rs12601850	G	A	30899	5.87	4.07e-07	4.43e-09	0.183	0.00514	0.011	28525	1
14	17	63831156	64831156	64298682	rs61762372	G	A	30164	5.82	2.72e-07	5.91e-09	0.0931	0.00259	0.00822	32495	1
14	1	78052106	79052106	78557664	rs630245	A	C	30508	5.34	2.72e-07	9.52e-08	0.287	0.0067	0.0114	5396	1
14	1	78052106	79052106	78557608	rs630640	A	G	30508	5.34	1.32e-07	9.52e-08	0.141	0.00325	0.0086	5340	1
14	1	78052106	79052106	78557514	rs631045	G	A	30508	5.34	1.32e-07	9.52e-08	0.141	0.00325	0.0086	5246	1
14	1	78052106	79052106	78536484	rs11162412	C	T	30930	5.16	2.72e-07	2.44e-07	0.136	0.00274	0.00785	15784	1
14	1	78052106	79052106	78557486	rs485005	A	G	30508	5.34	9.24e-08	9.52e-08	0.0991	0.00228	0.00735	5218	1
14	1	78052106	79052106	78392446	rs1166698	G	A	31020	4.45	4.07e-07	8.7e-06	0.0469	0.000157	0.00181	159822	1
14	1	78052106	79052106	78276977	rs4121165	G	A	30891	4.61	2.72e-07	3.95e-06	0.0377	0.000225	0.00215	275291	1
14	1	78052106	79052106	78531345	rs11162411	A	T	31000	-5.21	6.26e-08	1.93e-07	0.0333	-0.000627	0.00388	20923	1
14	1	78052106	79052106	78547823	rs483760	T	C	30918	5.17	6.26e-08	2.38e-07	0.0327	0.000647	0.00399	4445	1
14	1	78052106	79052106	78539008	rs5001390	G	A	30929	5.16	6.26e-08	2.47e-07	0.0317	0.000624	0.00392	13260	1
14	1	78052106	79052106	78548411	rs657954	A	G	30930	5.15	6.4e-08	2.64e-07	0.0309	0.000598	0.00383	3857	1
14	1	78052106	79052106	78547668	rs686716	T	G	30931	5.15	6.4e-08	2.65e-07	0.0308	0.000596	0.00382	4600	1
14	1	78052106	79052106	78552106	rs598988	A	G	30473	5.65	4.07e-09	1.62e-08	0.0201	0.000521	0.00374	162	1
14	1	78052106	79052106	78520822	rs12067638	C	T	30691	4.79	6.26e-08	1.66e-06	0.0108	0.000104	0.00156	31446	1
14	1	78052106	79052106	78556177	rs539228	C	T	30506	5.38	4.07e-09	7.26e-08	0.00554	0.00013	0.00184	3909	1
14	1	78052106	79052106	78553967	rs677640	A	G	30509	5.36	4.07e-09	8.15e-08	0.00502	0.000116	0.00174	1699	1
14	1	78052106	79052106	78555928	rs658780	T	G	30508	5.36	4.07e-09	8.23e-08	0.00498	0.000115	0.00173	3660	1
14	1	78052106	79052106	78551307	rs611820	C	T	30510	5.36	4.07e-09	8.53e-08	0.00483	0.000112	0.0017	961	1
14	1	78052106	79052106	78554280	rs643512	A	C	30510	5.36	4.07e-09	8.53e-08	0.00483	0.000112	0.0017	2012	1
14	1	78052106	79052106	78554962	rs571988	C	T	30510	5.36	4.07e-09	8.53e-08	0.00483	0.000112	0.0017	2694	1
14	1	78052106	79052106	78549880	rs639677	G	C	30509	5.35	4.07e-09	8.75e-08	0.00473	0.000109	0.00168	2388	1
14	1	78052106	79052106	78559725	rs664448	G	C	30489	5.34	4.07e-09	9.46e-08	0.00443	0.000101	0.00162	7457	1
14	1	78052106	79052106	78560583	rs565164	G	A	30475	5.34	4.07e-09	9.48e-08	0.00442	0.000101	0.00161	8315	1
14	1	78052106	79052106	78558300	rs600742	C	T	30508	5.34	4.07e-09	9.52e-08	0.0044	0.0001	0.00161	6032	1
14	1	78052106	79052106	78557911	rs481199	G	A	30508	5.34	4.07e-09	9.52e-08	0.0044	0.0001	0.00161	5643	1
14	1	78052106	79052106	78558419	rs3790592	T	C	30508	5.34	4.07e-09	9.52e-08	0.0044	0.0001	0.00161	6151	1
14	1	78052106	79052106	78559044	rs587143	T	C	30505	5.33	4.07e-09	9.77e-08	0.00431	9.79e-05	0.00159	6776	1
14	18	33797753	34797753	34273039	rs479570	T	C	30948	5.26	4.07e-07	1.44e-07	0.198	0.00495	0.0102	24610	1
14	18	33797753	34797753	34286853	rs4799882	T	G	30815	-5.21	4.07e-07	1.92e-07	0.152	-0.00376	0.00908	10796	1
14	18	33797753	34797753	34272276	rs561740	C	G	30959	5.46	9.24e-08	4.89e-08	0.123	0.0032	0.00869	25373	1
14	18	33797753	34797753	34232610	rs2848901	C	T	30640	-5.44	9.24e-08	5.4e-08	0.112	-0.00291	0.00832	65039	1
14	18	33797753	34797753	34310668	rs3744903	C	T	30659	-5.43	9.24e-08	5.78e-08	0.105	-0.00272	0.00807	13019	1
14	18	33797753	34797753	34297753	rs3809994	C	T	30193	-5.82	4.07e-09	5.95e-09	0.0391	-0.00108	0.00544	104	1
14	18	33797753	34797753	34278799	rs561021	T	C	30933	5.26	6.26e-08	1.41e-07	0.0311	0.000777	0.00442	18850	1
14	18	33797753	34797753	34291197	rs16968220	C	A	30740	-5.24	6.4e-08	1.62e-07	0.0279	-0.000695	0.00418	6452	1
14	18	33797753	34797753	34253625	rs657171	T	C	30517	5.23	6.26e-08	1.72e-07	0.0258	0.00064	0.00401	44024	1
14	18	33797753	34797753	34271793	rs628129	G	A	30497	5.68	4.07e-09	1.32e-08	0.0186	0.000501	0.0037	25856	1
14	18	33797753	34797753	34299071	rs11081961	T	A	30621	-5.6	4.07e-09	2.08e-08	0.0121	-0.000322	0.00296	1422	1
14	18	33797753	34797753	34324091	rs2303510	G	A	31020	-4.64	4.07e-07	3.46e-06	0.0103	-0.000228	0.00228	26442	1
14	18	33797753	34797753	34298732	rs7240383	G	C	30664	-5.57	4.07e-09	2.52e-08	0.0101	-0.000268	0.00269	1083	1
14	18	33797753	34797753	34213453	rs2644257	A	G	30683	-5.57	4.07e-09	2.53e-08	0.0101	-0.000267	0.00269	84196	1
14	18	33797753	34797753	34301780	rs9956820	A	T	30618	-5.55	4.07e-09	2.83e-08	0.00907	-0.000239	0.00254	4131	1
14	18	33797753	34797753	34292319	rs4603639	A	G	30654	-5.52	4.07e-09	3.32e-08	0.00782	-0.000205	0.00235	5330	1
14	18	33797753	34797753	34284315	rs948634	T	G	30842	-5.51	4.07e-09	3.55e-08	0.00733	-0.000192	0.00227	13334	1
14	18	33797753	34797753	34262350	rs671447	C	T	30287	5.48	4.07e-09	4.17e-08	0.00631	0.000164	0.0021	35299	1
14	18	33797753	34797753	34232952	rs1893433	T	C	30655	-5.47	4.07e-09	4.48e-08	0.00591	-0.000154	0.00203	64697	1
14	18	33797753	34797753	34271792	rs536188	T	C	30500	5.45	4.07e-09	5.01e-08	0.00532	0.000138	0.00192	25857	1
14	18	33797753	34797753	34220491	rs2644261	T	C	30642	-5.45	4.07e-09	5.07e-08	0.00525	-0.000136	0.0019	77158	1
14	18	33797753	34797753	34219126	rs2848918	T	G	31020	-5.44	4.07e-09	5.46e-08	0.0049	-0.000127	0.00184	78523	1
14	18	33797753	34797753	34294896	rs12605417	C	T	30679	-5.42	4.07e-09	6.1e-08	0.00442	-0.000114	0.00174	2753	1
14	18	33797753	34797753	34300190	rs11081963	G	A	30561	-5.41	4.07e-09	6.21e-08	0.00435	-0.000112	0.00172	2541	1
14	18	33797753	34797753	34292366	rs4477795	C	T	30720	-5.37	4.07e-09	7.94e-08	0.00346	-8.82e-05	0.00152	5283	1
14	18	33797753	34797753	34311291	rs4799883	G	A	30647	-5.34	4.07e-09	9.09e-08	0.00304	-7.73e-05	0.00142	13642	1
14	18	33797753	34797753	34309634	rs4371230	G	A	30648	-5.34	4.07e-09	9.2e-08	0.00301	-7.64e-05	0.00142	11985	1
14	18	33797753	34797753	34263060	rs658167	C	G	30282	5.34	4.07e-09	9.22e-08	0.003	7.63e-05	0.00141	34589	1
14	18	33797753	34797753	34235656	rs1495900	A	G	30754	-5.33	4.07e-09	9.63e-08	0.00289	-7.32e-05	0.00138	61993	1
14	2	179134961	180134961	179634961	rs33917087	C	A	31020	6.06	1.32e-07	1.33e-09	0.992	0.0279	0.00544	63	1
14	2	36150012	37150012	37095139	rs6752845	G	C	30783	4.88	6.4e-08	1.07e-06	0.485	0.0111	0.0119	445103	1
14	2	36150012	37150012	37075013	rs1861435	T	A	30789	4.72	9.24e-08	2.37e-06	0.329	0.00724	0.0107	424977	1
14	2	36150012	37150012	36670011	rs3732073	T	C	30778	5.15	2.72e-07	2.66e-07	0.221	0.00537	0.0103	19975	2
14	2	36150012	37150012	36612480	rs3770945	A	G	30583	5.3	9.24e-08	1.18e-07	0.163	0.00407	0.00943	37556	2
14	2	36150012	37150012	36651561	rs4670146	G	C	30553	5.77	4.07e-09	8.11e-09	0.106	0.0029	0.00857	1525	2
14	2	36150012	37150012	36650012	rs3770901	T	C	30673	5.79	4.07e-09	7.14e-09	0.105	0.00287	0.00854	24	2
14	2	36150012	37150012	36650878	rs4670556	G	A	30570	5.74	4.07e-09	9.37e-09	0.0916	0.0025	0.008	842	2
14	2	36150012	37150012	36654580	rs4670557	G	A	30730	5.73	4.07e-09	1.03e-08	0.0854	0.00232	0.00774	4544	2
14	2	36150012	37150012	36661672	rs2160366	C	T	30846	5.64	4.07e-09	1.67e-08	0.0537	0.00144	0.00614	11636	2
14	2	36150012	37150012	37067137	rs7600413	A	G	30798	4.31	6.26e-08	1.64e-05	0.0447	0.000905	0.0043	417101	1
14	2	36150012	37150012	36656471	rs3770895	G	A	30808	5.6	4.07e-09	2.12e-08	0.0433	0.00115	0.00551	6435	2
14	2	36150012	37150012	36679795	rs2023549	G	A	30730	4.97	1.32e-07	6.7e-07	0.0429	0.001	0.00484	29759	2
14	2	36150012	37150012	37066018	rs1504	T	G	30667	4.24	6.26e-08	2.28e-05	0.032	0.000636	0.0036	415982	1
14	2	36150012	37150012	37138465	rs45504994	C	G	30924	4.1	6.4e-08	4.13e-05	0.0204	0.000393	0.00281	488429	1
14	2	36150012	37150012	37102249	rs17496249	A	G	30599	4.73	4.07e-09	2.2e-06	0.0172	0.000381	0.00295	452213	1
14	2	36150012	37150012	36655721	rs28705335	T	C	30712	5.45	4.07e-09	5.1e-08	0.0167	0.00043	0.00336	5685	2
14	2	36150012	37150012	36668219	rs2049367	C	A	30864	5.4	4.07e-09	6.63e-08	0.0153	0.000392	0.0032	18183	2
14	2	36150012	37150012	36655465	rs68111949	A	G	30700	5.42	4.07e-09	6.01e-08	0.014	0.000358	0.00306	5429	2
14	2	36150012	37150012	37097009	rs2110942	T	C	30754	4.69	4.07e-09	2.77e-06	0.0139	0.000304	0.00263	446973	1
14	2	36150012	37150012	37117073	rs888083	C	T	31020	3.99	6.4e-08	6.68e-05	0.0106	0.000197	0.00196	467037	1
14	3	13774293	14774293	14276238	rs7612736	G	A	30590	6.27	1.32e-07	3.56e-10	0.36	0.012	0.0164	2393	1
14	3	13774293	14774293	14277297	rs17305149	A	G	30608	6.27	9.24e-08	3.61e-10	0.262	0.00871	0.015	3452	1
14	3	13774293	14774293	14274293	rs56281979	C	T	30565	6.27	9.24e-08	3.53e-10	0.251	0.00835	0.0148	448	1
14	3	13774293	14774293	14297855	rs62231957	G	A	30845	6.09	6.4e-08	1.16e-09	0.0522	0.00161	0.00718	24010	1
14	3	13774293	14774293	14276982	rs17226476	G	A	30597	6.27	4.07e-09	3.65e-10	0.0108	0.000358	0.00349	3137	1
14	3	13774293	14774293	14281051	rs62231950	G	T	30612	6.25	4.07e-09	4.13e-10	0.0101	0.000331	0.00336	7206	1
14	3	13774293	14774293	14273472	rs56242556	C	T	30578	6.25	4.07e-09	3.99e-10	0.00982	0.000323	0.00332	373	1
14	3	13774293	14774293	14273464	rs55647831	C	T	30577	6.25	4.07e-09	4.09e-10	0.00956	0.000314	0.00327	381	1
14	3	13774293	14774293	14280870	rs4685090	G	T	30615	6.24	4.07e-09	4.48e-10	0.00928	0.000305	0.00322	7025	1
14	3	38121237	39267315	38682893	rs9880327	A	G	30736	7.9	4.07e-07	2.83e-15	0.978	0.0324	0.00686	11395	1
14	3	38121237	39267315	38767315	rs6801957	T	C	31020	-7.14	2.72e-07	9.24e-13	0.972	-0.0364	0.00783	73027	2
14	3	38121237	39267315	38657899	rs11710077	A	T	31020	-7.67	6.26e-08	1.73e-14	0.943	-0.031	0.00897	36389	3
14	3	38121237	39267315	38621237	rs41312411	C	G	30378	8.16	4.07e-09	3.27e-16	0.306	0.0104	0.0159	73051	4
14	3	38121237	39267315	38633923	rs11708996	G	C	31020	8.11	4.07e-09	4.99e-16	0.285	0.00966	0.0155	60365	4
14	3	38121237	39267315	38631838	rs73070981	T	C	30985	8.08	4.07e-09	6.36e-16	0.228	0.00771	0.0144	62450	4
14	3	38121237	39267315	38631431	rs73070977	T	G	30972	8.04	4.07e-09	8.65e-16	0.18	0.00607	0.0131	62857	4
14	3	38121237	39267315	38654024	rs7430191	C	T	30582	-7.68	4.07e-09	1.62e-14	0.0571	-0.00187	0.00771	40264	3
14	6	118337268	119337268	118837268	rs113127380	T	C	30925	11.1	4.07e-09	1.23e-28	0.0935	0.00494	0.0155	119	1
14	6	118337268	119337268	118835543	rs11967858	C	T	30899	11.1	4.07e-09	1.33e-28	0.0838	0.00442	0.0147	1844	1
14	6	118337268	119337268	118876539	rs2356497	C	T	30994	11.1	4.07e-09	1.39e-28	0.0835	0.0044	0.0147	39152	1
14	6	118337268	119337268	118839081	rs111233522	C	G	30923	11.1	4.07e-09	1.47e-28	0.0789	0.00416	0.0143	1694	1
14	6	118337268	119337268	118886615	rs763254	T	C	30985	11.1	4.07e-09	1.48e-28	0.0786	0.00414	0.0143	49228	1
14	6	118337268	119337268	118883817	rs72952771	C	T	30971	11.1	4.07e-09	1.53e-28	0.0764	0.00402	0.0141	46430	1
14	6	118337268	119337268	118839487	rs11760114	C	T	30925	11.1	4.07e-09	1.66e-28	0.0701	0.00369	0.0135	2100	1
14	6	118337268	119337268	118794690	rs12661338	C	A	30845	11.1	4.07e-09	1.94e-28	0.0585	0.00307	0.0124	42697	1
14	6	118337268	119337268	118823975	rs11967375	A	G	30882	11.1	4.07e-09	2.14e-28	0.0527	0.00276	0.0118	13412	1
14	6	118337268	119337268	118756988	rs56399949	A	G	30913	11.0	4.07e-09	3.54e-28	0.0327	0.0017	0.00934	80399	1
14	6	118337268	119337268	118788652	rs11752626	G	T	30920	11.0	4.07e-09	3.95e-28	0.0306	0.00159	0.00904	48735	1
14	6	118337268	119337268	118789259	rs78757409	C	T	30919	11.0	4.07e-09	4.13e-28	0.0294	0.00153	0.00885	48128	1
14	6	118337268	119337268	118788986	rs17825652	G	A	30920	11.0	4.07e-09	3.99e-28	0.0292	0.00152	0.00882	48401	1
14	6	118337268	119337268	118741382	rs17227124	T	C	30910	11.0	4.07e-09	4.18e-28	0.0279	0.00145	0.00863	96005	1
14	6	118337268	119337268	118721628	rs17226667	A	G	30886	11.0	4.07e-09	4.22e-28	0.0278	0.00144	0.00861	115759	1
14	6	118337268	119337268	118789834	rs11965985	T	C	30919	11.0	4.07e-09	4.46e-28	0.0273	0.00142	0.00853	47553	1
14	6	118337268	119337268	118772583	rs17825393	T	C	30916	11.0	4.07e-09	4.36e-28	0.0268	0.00139	0.00846	64804	1
14	6	118337268	119337268	118813320	rs4307206	C	A	30865	11.0	4.07e-09	4.72e-28	0.0258	0.00134	0.00829	24067	1
14	6	118337268	119337268	118848799	rs11758454	A	C	30893	10.9	4.07e-09	8.1e-28	0.0162	0.000832	0.00656	11412	1
14	6	118337268	119337268	118894271	rs72952795	G	T	30978	10.9	4.07e-09	1.4e-27	0.00996	0.000505	0.00512	56884	1
14	6	2072989	3072989	2547257	rs1772970	C	T	30895	-5.3	2.72e-07	1.13e-07	0.252	-0.00595	0.0109	25866	1
14	6	2072989	3072989	2547066	rs2794574	G	A	30893	-5.3	2.72e-07	1.17e-07	0.245	-0.00578	0.0108	26057	1
14	6	2072989	3072989	2546595	rs1616044	C	G	30852	-5.27	9.24e-08	1.35e-07	0.075	-0.00172	0.00644	26528	1
14	6	2072989	3072989	2544656	rs1773006	C	T	30243	-5.35	6.4e-08	8.94e-08	0.0708	-0.00167	0.00639	28467	1
14	6	2072989	3072989	2543153	rs1680851	C	T	30912	-5.33	6.4e-08	9.81e-08	0.0683	-0.00161	0.00629	29970	1
14	6	2072989	3072989	2543844	rs1773003	T	C	30794	-5.34	6.26e-08	9.53e-08	0.0641	-0.0015	0.00606	29279	1
14	6	2072989	3072989	2543846	rs1773004	C	G	30834	-5.27	6.4e-08	1.35e-07	0.049	-0.0011	0.00521	29277	1
14	6	2072989	3072989	2575583	rs2086666	C	A	30185	-5.25	6.26e-08	1.49e-07	0.0459	-0.00103	0.00503	2460	1
14	6	2072989	3072989	2572989	rs1680826	A	G	30446	-5.51	4.07e-09	3.55e-08	0.0102	-0.000258	0.00262	134	1
14	6	2072989	3072989	2566850	rs2624939	C	T	30497	-5.46	4.07e-09	4.71e-08	0.00793	-0.000197	0.00228	6273	1
14	6	2072989	3072989	2536823	rs1773016	C	T	30894	-5.37	4.07e-09	7.83e-08	0.00531	-0.000127	0.00183	36300	1
14	6	2072989	3072989	2536877	rs1680862	A	G	30849	-5.35	4.07e-09	8.57e-08	0.00491	-0.000117	0.00175	36246	1
14	6	2072989	3072989	2547762	rs2794575	A	G	30894	-5.34	4.07e-09	9.28e-08	0.00458	-0.000108	0.00168	25361	1
14	6	2072989	3072989	2536746	rs1680863	G	C	30891	-5.32	4.07e-09	1.01e-07	0.00424	-9.95e-05	0.00161	36377	1
14	6	2072989	3072989	2536690	rs1680864	C	T	30925	-5.32	4.07e-09	1.03e-07	0.00419	-9.81e-05	0.0016	36433	1
14	6	2072989	3072989	2545410	rs1773011	T	C	30898	-5.32	4.07e-09	1.04e-07	0.00415	-9.7e-05	0.00159	27713	1
14	6	2072989	3072989	2544971	rs1773008	A	G	30894	-5.32	4.07e-09	1.04e-07	0.00414	-9.67e-05	0.00159	28152	1
14	6	2072989	3072989	2549919	rs1680838	G	T	30788	-5.32	4.07e-09	1.06e-07	0.00408	-9.53e-05	0.00157	23204	1
14	6	2072989	3072989	2549925	rs1772965	A	C	30783	-5.31	4.07e-09	1.12e-07	0.00391	-9.07e-05	0.00153	23198	1
14	6	2072989	3072989	2548096	rs1680835	T	C	30890	-5.31	4.07e-09	1.12e-07	0.00388	-9e-05	0.00153	25027	1
14	6	2072989	3072989	2546946	rs56178105	G	T	30892	-5.31	4.07e-09	1.13e-07	0.00387	-8.98e-05	0.00153	26177	1
14	6	2072989	3072989	2541011	rs1680855	T	C	30914	-5.3	4.07e-09	1.13e-07	0.00385	-8.92e-05	0.00152	32112	1
14	6	2072989	3072989	2548153	rs1772969	G	A	30889	-5.3	4.07e-09	1.15e-07	0.0038	-8.79e-05	0.00151	24970	1
14	6	2072989	3072989	2545856	rs1680854	C	T	30900	-5.3	4.07e-09	1.16e-07	0.00378	-8.75e-05	0.00151	27267	1
14	6	2072989	3072989	2549878	rs1772966	G	T	30875	-5.3	4.07e-09	1.18e-07	0.00373	-8.61e-05	0.00149	23245	1
14	6	2072989	3072989	2542454	rs1773002	C	T	30914	-5.3	4.07e-09	1.18e-07	0.00372	-8.57e-05	0.00149	30669	1
14	6	2072989	3072989	2540313	rs2624928	G	A	30916	-5.3	4.07e-09	1.18e-07	0.00371	-8.57e-05	0.00149	32810	1
14	6	2072989	3072989	2541189	rs1773000	C	T	30915	-5.3	4.07e-09	1.18e-07	0.00371	-8.56e-05	0.00149	31934	1
14	6	2072989	3072989	2542395	rs1773001	A	G	30910	-5.29	4.07e-09	1.2e-07	0.00368	-8.48e-05	0.00148	30728	1
14	6	2072989	3072989	2544517	rs1773005	T	C	30901	-5.29	4.07e-09	1.2e-07	0.00366	-8.43e-05	0.00148	28606	1
14	6	2072989	3072989	2537044	rs1680861	C	T	30925	-5.29	4.07e-09	1.21e-07	0.00365	-8.4e-05	0.00147	36079	1
14	6	2072989	3072989	2542354	rs1680850	T	C	30916	-5.29	4.07e-09	1.21e-07	0.00364	-8.37e-05	0.00147	30769	1
14	6	2072989	3072989	2539720	rs2624929	A	C	30915	-5.29	4.07e-09	1.22e-07	0.00362	-8.33e-05	0.00147	33403	1
14	6	2072989	3072989	2549518	rs1680837	T	C	30886	-5.29	4.07e-09	1.22e-07	0.00361	-8.3e-05	0.00147	23605	1
14	6	2072989	3072989	2550368	rs7746404	A	G	30854	-5.29	4.07e-09	1.24e-07	0.00357	-8.21e-05	0.00146	22755	1
14	6	2072989	3072989	2540447	rs1680856	C	G	30919	-5.29	4.07e-09	1.24e-07	0.00357	-8.19e-05	0.00145	32676	1
14	6	2072989	3072989	2550393	rs7750516	T	A	30876	-5.29	4.07e-09	1.25e-07	0.00353	-8.1e-05	0.00145	22730	1
14	6	2072989	3072989	2537634	rs1680858	C	T	30924	-5.28	4.07e-09	1.26e-07	0.00352	-8.07e-05	0.00144	35489	1
14	6	2072989	3072989	2537460	rs1680860	T	A	30925	-5.28	4.07e-09	1.26e-07	0.00352	-8.06e-05	0.00144	35663	1
14	6	2072989	3072989	2537777	rs1619969	G	T	30925	-5.28	4.07e-09	1.26e-07	0.00352	-8.06e-05	0.00144	35346	1
14	6	2072989	3072989	2546737	rs1617561	A	G	30887	-5.28	4.07e-09	1.27e-07	0.0035	-8.01e-05	0.00144	26386	1
14	6	2072989	3072989	2544700	rs1773007	G	C	30892	-5.28	4.07e-09	1.29e-07	0.00345	-7.89e-05	0.00143	28423	1
14	6	2072989	3072989	2541654	rs1680849	T	C	30915	-5.28	4.07e-09	1.3e-07	0.00343	-7.82e-05	0.00142	31469	1
14	6	2072989	3072989	2548381	rs1680836	G	A	30768	-5.28	4.07e-09	1.31e-07	0.00339	-7.74e-05	0.00141	24742	1
14	6	2072989	3072989	2544694	rs1680852	A	G	30891	-5.28	4.07e-09	1.31e-07	0.00339	-7.74e-05	0.00141	28429	1
14	6	36147289	37147289	36647289	rs3176326	G	A	30575	9.6	2.72e-07	7.89e-22	0.996	0.047	0.00579	114	1
4	10	113989010	114989010	114489010	rs12776791	C	T	30765	-6.05	4.07e-07	1.42e-09	0.527	-0.0149	0.0149	1	1
4	10	113989010	114989010	114488065	rs34050148	G	A	31020	-5.99	2.72e-07	2.08e-09	0.251	-0.0069	0.0125	946	1
4	10	113989010	114989010	114487244	rs12763334	A	G	31013	-6.01	1.32e-07	1.91e-09	0.132	-0.00363	0.00969	1767	1
4	10	113989010	114989010	114487697	rs34943800	C	T	31008	-5.8	1.32e-07	6.79e-09	0.045	-0.00108	0.00543	1314	1
4	10	113989010	114989010	114458434	rs35059317	G	A	30878	-5.57	2.72e-07	2.62e-08	0.035	-0.00059	0.004	30577	1
4	10	113989010	114989010	114500004	rs11196083	G	T	30927	-5.67	1.32e-07	1.39e-08	0.026	-0.000535	0.00383	10993	1
4	10	64866023	65866023	64927823	rs1935	C	G	31020	5.07	2.72e-07	4.08e-07	0.135	0.00257	0.00757	437952	1
4	10	64866023	65866023	65207018	rs10509186	C	T	31016	5.05	2.72e-07	4.47e-07	0.127	0.00235	0.00727	158757	1
4	10	64866023	65866023	65104500	rs7896518	A	G	29497	5.38	6.26e-08	7.47e-08	0.126	0.00304	0.00841	261275	1
4	10	64866023	65866023	64914372	rs13095	G	C	31004	4.96	2.72e-07	7.1e-07	0.0937	0.0015	0.00587	451403	1
4	10	64866023	65866023	65027143	rs7098181	G	T	31017	4.75	4.07e-07	2.07e-06	0.0811	0.000805	0.00427	338632	1
4	10	64866023	65866023	65340897	rs12768534	G	A	30997	-4.85	2.72e-07	1.21e-06	0.0695	-0.000898	0.00455	24878	1
4	10	64866023	65866023	65027610	rs10761731	A	T	31020	4.65	4.07e-07	3.38e-06	0.0687	0.000502	0.00336	338165	1
4	10	64866023	65866023	64995604	rs10761729	G	C	31000	5.06	1.32e-07	4.14e-07	0.0659	0.00123	0.00539	370171	1
4	10	64866023	65866023	65350383	rs10822186	A	G	30765	5.11	9.24e-08	3.19e-07	0.056	0.00111	0.00515	15392	1
4	10	64866023	65866023	65390634	rs12218613	T	C	30662	4.25	2.72e-07	2.17e-05	0.0343	5.68e-05	0.00109	24859	1
4	10	64866023	65866023	65265108	rs9971352	A	T	31015	5.08	6.26e-08	3.85e-07	0.0332	0.000625	0.0039	100667	1
4	10	64866023	65866023	65264126	rs10509189	T	C	31015	5.07	6.26e-08	4.06e-07	0.032	0.000595	0.0038	101649	1
4	10	64866023	65866023	65274927	rs10761779	A	G	31020	5.06	6.26e-08	4.12e-07	0.0316	0.000586	0.00378	90848	1
4	10	64866023	65866023	65264266	rs4486511	C	T	31013	5.06	6.26e-08	4.18e-07	0.0313	0.000578	0.00375	101509	1
4	10	64866023	65866023	65230164	rs10761771	T	C	30986	5.03	6.26e-08	4.8e-07	0.0284	0.000506	0.0035	135611	1
4	10	64866023	65866023	65314971	rs2393984	A	G	31007	-4.9	9.24e-08	9.55e-07	0.0272	-0.000385	0.00303	50804	1
4	10	64866023	65866023	64988931	rs7916868	A	T	30938	4.99	6.26e-08	5.93e-07	0.0247	0.000413	0.00316	376844	1
4	10	64866023	65866023	65191645	rs7924036	G	T	31011	4.98	6.4e-08	6.21e-07	0.0245	0.000404	0.00312	174130	1
4	10	64866023	65866023	65323809	rs10733793	T	G	31020	4.98	6.26e-08	6.4e-07	0.0235	0.000383	0.00304	41966	1
4	10	64866023	65866023	65280994	rs7075901	C	A	30918	4.91	6.4e-08	9.01e-07	0.0195	0.000282	0.0026	84781	1
4	10	64866023	65866023	65314711	rs2163188	G	C	31003	-4.89	6.4e-08	1.01e-06	0.0183	-0.000252	0.00245	51064	1
4	10	64866023	65866023	65315231	rs6479905	A	G	31000	-4.88	6.4e-08	1.05e-06	0.0179	-0.000243	0.00241	50544	1
4	10	64866023	65866023	65399997	rs3858121	C	T	30154	4.86	6.26e-08	1.18e-06	0.0166	0.000213	0.00225	34222	1
4	10	64866023	65866023	65382328	rs3847327	C	T	30964	4.76	6.26e-08	1.97e-06	0.0131	0.00013	0.00174	16553	1
4	10	64866023	65866023	65384567	rs7089698	A	G	30939	4.69	6.26e-08	2.73e-06	0.0116	9.48e-05	0.00148	18792	1
4	10	64866023	65866023	65381740	rs7075302	A	G	31020	4.65	6.26e-08	3.31e-06	0.0109	7.89e-05	0.00134	15965	1
4	10	64866023	65866023	65149089	rs9414801	G	A	30440	-5.22	4.07e-09	1.8e-07	0.0039	-8.45e-05	0.00147	216686	1
4	10	64866023	65866023	65154885	rs10761751	A	G	30984	5.2	4.07e-09	2.01e-07	0.00357	7.59e-05	0.00139	210890	1
4	10	64866023	65866023	65150959	rs7095571	T	G	30983	5.2	4.07e-09	2.02e-07	0.00356	7.57e-05	0.00139	214816	1
4	10	64866023	65866023	65320006	rs2393986	A	T	30997	5.2	4.07e-09	2.03e-07	0.00354	7.52e-05	0.00138	45769	1
4	10	64866023	65866023	65315433	rs10740134	T	C	31020	5.19	4.07e-09	2.07e-07	0.00349	7.4e-05	0.00137	50342	1
4	10	64866023	65866023	65316437	rs74502455	C	G	31014	5.17	4.07e-09	2.37e-07	0.00313	6.49e-05	0.00128	49338	1
4	10	64866023	65866023	65301725	rs7897379	T	C	30938	5.17	4.07e-09	2.37e-07	0.00313	6.48e-05	0.00128	64050	1
4	10	64866023	65866023	65140440	rs2393969	A	C	30909	5.16	4.07e-09	2.46e-07	0.00304	6.25e-05	0.00126	225335	1
4	10	64866023	65866023	65138910	rs7910927	T	G	31002	5.16	4.07e-09	2.53e-07	0.00297	6.08e-05	0.00124	226865	1
4	10	64866023	65866023	65124098	rs10822163	C	G	30994	5.13	4.07e-09	2.87e-07	0.0027	5.41e-05	0.00117	241677	1
4	10	64866023	65866023	65133822	rs7923609	A	G	31020	5.13	4.07e-09	2.92e-07	0.00266	5.3e-05	0.00115	231953	1
4	10	64866023	65866023	65308750	rs10761784	A	T	30978	5.13	4.07e-09	2.98e-07	0.00263	5.21e-05	0.00114	57025	1
4	10	64866023	65866023	64955581	rs10761723	C	T	30999	5.12	4.07e-09	3.12e-07	0.00254	4.99e-05	0.00112	410194	1
4	10	64866023	65866023	65162000	rs7912893	T	A	30991	5.12	4.07e-09	3.12e-07	0.00253	4.97e-05	0.00112	203775	1
4	10	64866023	65866023	65162153	rs7896783	G	A	30975	5.11	4.07e-09	3.14e-07	0.00252	4.95e-05	0.00111	203622	1
4	10	64866023	65866023	65160321	rs10761752	T	C	30971	5.11	4.07e-09	3.31e-07	0.00243	4.71e-05	0.00109	205454	1
4	10	64866023	65866023	65293860	rs7920036	T	C	30944	5.1	4.07e-09	3.39e-07	0.00238	4.6e-05	0.00107	71915	1
4	10	64866023	65866023	65293924	rs7920058	T	G	30944	5.1	4.07e-09	3.39e-07	0.00238	4.6e-05	0.00107	71851	1
4	10	64866023	65866023	65126832	rs6479896	T	C	31020	5.1	4.07e-09	3.43e-07	0.00237	4.55e-05	0.00107	238943	1
4	10	64866023	65866023	65287064	rs10761782	A	G	30933	5.1	4.07e-09	3.45e-07	0.00235	4.52e-05	0.00106	78711	1
4	10	64866023	65866023	65134778	rs2893919	G	A	30998	5.09	4.07e-09	3.53e-07	0.00231	4.42e-05	0.00105	230997	1
4	10	64866023	65866023	65138573	rs4310508	A	G	31016	5.09	4.07e-09	3.64e-07	0.00226	4.29e-05	0.00104	227202	1
4	10	64866023	65866023	65135672	rs7076310	C	A	31017	5.09	4.07e-09	3.64e-07	0.00226	4.29e-05	0.00104	230103	1
4	10	64866023	65866023	65128619	rs10761750	G	A	31012	5.09	4.07e-09	3.65e-07	0.00226	4.28e-05	0.00103	237156	1
4	10	64866023	65866023	65286667	rs7085018	T	C	30947	5.09	4.07e-09	3.66e-07	0.00225	4.27e-05	0.00103	79108	1
4	10	64866023	65866023	65337153	rs10822184	T	C	31020	5.09	4.07e-09	3.66e-07	0.00225	4.27e-05	0.00103	28622	1
4	10	64866023	65866023	65121565	rs12355784	C	A	31017	5.08	4.07e-09	3.7e-07	0.00224	4.23e-05	0.00103	244210	1
4	10	64866023	65866023	65118203	rs10822161	G	A	31005	5.08	4.07e-09	3.71e-07	0.00223	4.21e-05	0.00103	247572	1
4	10	64866023	65866023	65353755	rs10761787	A	T	30723	5.08	4.07e-09	3.76e-07	0.00221	4.16e-05	0.00102	12020	1
4	10	64866023	65866023	65080727	rs10822156	T	C	31017	5.08	4.07e-09	3.78e-07	0.0022	4.14e-05	0.00102	285048	1
4	10	64866023	65866023	65134814	rs2393966	T	G	30989	5.08	4.07e-09	3.78e-07	0.0022	4.14e-05	0.00102	230961	1
4	10	64866023	65866023	65012944	rs4595427	A	C	30988	5.08	4.07e-09	3.85e-07	0.00217	4.07e-05	0.00101	352831	1
4	10	64866023	65866023	65094383	rs10822158	A	G	31015	5.07	4.07e-09	3.89e-07	0.00216	4.03e-05	0.001	271392	1
4	10	64866023	65866023	65094990	rs10740115	G	A	31015	5.07	4.07e-09	3.89e-07	0.00216	4.03e-05	0.001	270785	1
4	10	64866023	65866023	65127258	rs10822164	G	A	31016	5.07	4.07e-09	3.92e-07	0.00214	4e-05	0.000998	238517	1
4	10	64866023	65866023	64961412	rs7895472	G	A	30999	5.07	4.07e-09	3.92e-07	0.00214	4e-05	0.000998	404363	1
4	10	64866023	65866023	65357438	rs7895549	G	A	30672	5.07	4.07e-09	3.92e-07	0.00214	3.99e-05	0.000997	8337	1
4	10	64866023	65866023	65056813	rs10822153	C	A	31000	5.07	4.07e-09	3.93e-07	0.00214	3.99e-05	0.000997	308962	1
4	10	64866023	65866023	65094992	rs10740116	T	C	31018	5.07	4.07e-09	3.93e-07	0.00214	3.98e-05	0.000996	270783	1
4	10	64866023	65866023	65085048	rs10761742	A	G	31018	5.07	4.07e-09	3.94e-07	0.00214	3.98e-05	0.000996	280727	1
4	10	64866023	65866023	65010672	rs10995477	T	C	30995	5.07	4.07e-09	3.99e-07	0.00212	3.93e-05	0.000989	355103	1
4	10	64866023	65866023	65273782	rs10761778	A	G	31017	5.07	4.07e-09	4e-07	0.00211	3.92e-05	0.000988	91993	1
4	10	64866023	65866023	65365385	rs1896995	C	T	30481	5.07	4.07e-09	4.02e-07	0.00211	3.9e-05	0.000986	390	1
4	10	64866023	65866023	65070438	rs7070296	T	A	31018	5.07	4.07e-09	4.02e-07	0.00211	3.91e-05	0.000986	295337	1
4	10	64866023	65866023	65069614	rs7922587	T	C	31017	5.07	4.07e-09	4.02e-07	0.0021	3.9e-05	0.000985	296161	1
4	10	64866023	65866023	65012750	rs4454603	C	T	30999	5.07	4.07e-09	4.04e-07	0.0021	3.89e-05	0.000983	353025	1
4	10	64866023	65866023	64961659	rs7895610	C	T	31003	5.07	4.07e-09	4.04e-07	0.0021	3.88e-05	0.000983	404116	1
4	10	64866023	65866023	65012687	rs4400684	A	G	31003	5.07	4.07e-09	4.05e-07	0.00209	3.87e-05	0.000982	353088	1
4	10	64866023	65866023	64963449	rs4379723	T	C	31004	5.06	4.07e-09	4.14e-07	0.00206	3.8e-05	0.000972	402326	1
4	10	64866023	65866023	64999490	rs4399232	C	T	31000	5.06	4.07e-09	4.14e-07	0.00206	3.79e-05	0.000971	366285	1
4	10	64866023	65866023	65336207	rs10761786	T	C	31020	5.06	4.07e-09	4.23e-07	0.00203	3.72e-05	0.000961	29568	1
4	10	64866023	65866023	65112796	rs10822160	T	G	31002	5.06	4.07e-09	4.25e-07	0.00202	3.7e-05	0.000958	252979	1
4	10	64866023	65866023	65214749	rs7092784	C	T	31016	5.05	4.07e-09	4.4e-07	0.00197	3.57e-05	0.000942	151026	1
4	10	64866023	65866023	65205881	rs3956912	C	T	31016	5.05	4.07e-09	4.4e-07	0.00197	3.57e-05	0.000942	159894	1
4	10	64866023	65866023	65208926	rs7085621	T	C	31016	5.05	4.07e-09	4.4e-07	0.00197	3.57e-05	0.000942	156849	1
4	10	64866023	65866023	65209609	rs10740125	T	C	31016	5.05	4.07e-09	4.4e-07	0.00197	3.57e-05	0.000942	156166	1
4	10	64866023	65866023	64995493	rs10761727	C	T	31000	5.05	4.07e-09	4.44e-07	0.00196	3.55e-05	0.000938	370282	1
4	10	64866023	65866023	64987412	rs10822149	G	A	30999	5.05	4.07e-09	4.49e-07	0.00195	3.51e-05	0.000933	378363	1
4	10	64866023	65866023	65013935	rs4405189	A	G	30994	5.05	4.07e-09	4.52e-07	0.00194	3.49e-05	0.00093	351840	1
4	10	64866023	65866023	65177766	rs7909269	G	A	31007	5.04	4.07e-09	4.62e-07	0.00191	3.41e-05	0.000919	188009	1
4	10	64866023	65866023	65172747	rs10761758	A	T	31008	5.04	4.07e-09	4.63e-07	0.00191	3.4e-05	0.000918	193028	1
4	10	64866023	65866023	65210935	rs10740126	A	G	31012	5.04	4.07e-09	4.65e-07	0.0019	3.39e-05	0.000917	154840	1
4	10	64866023	65866023	65250808	rs10740129	G	A	30995	5.04	4.07e-09	4.66e-07	0.0019	3.38e-05	0.000915	114967	1
4	10	64866023	65866023	65190327	rs10761766	G	A	31008	5.04	4.07e-09	4.73e-07	0.00188	3.33e-05	0.000909	175448	1
4	11	8323173	9323173	8815704	rs4579928	A	G	30810	6.39	6.26e-08	1.61e-10	0.496	0.0153	0.0158	7551	1
4	11	8323173	9323173	8823187	rs7129667	T	G	30629	-6.52	4.07e-09	6.94e-11	0.0671	-0.0021	0.00794	68	1
4	11	8323173	9323173	8823173	rs7107867	G	A	30618	-6.52	4.07e-09	6.93e-11	0.0671	-0.0021	0.00794	82	1
4	11	8323173	9323173	8824388	rs4929914	C	T	30600	-6.5	4.07e-09	7.97e-11	0.0586	-0.00183	0.00744	1133	1
4	11	8323173	9323173	8823590	rs6484496	A	G	30626	-6.49	4.07e-09	8.33e-11	0.0563	-0.00176	0.00729	335	1
4	11	8323173	9323173	8813956	rs12421789	G	A	30825	-6.44	4.07e-09	1.21e-10	0.0423	-0.00131	0.00632	9299	1
4	11	8323173	9323173	8817276	rs7944560	A	T	30830	6.43	4.07e-09	1.26e-10	0.0408	0.00126	0.0062	5979	1
4	11	8323173	9323173	8815453	rs11042067	T	C	30815	-6.43	4.07e-09	1.31e-10	0.0391	-0.00121	0.00608	7802	1
4	11	8323173	9323173	8815115	rs10769958	T	C	30824	-6.42	4.07e-09	1.34e-10	0.0384	-0.00119	0.00602	8140	1
4	11	8323173	9323173	8817206	rs6484484	A	G	30830	6.4	4.07e-09	1.6e-10	0.0324	0.000998	0.00552	6049	1
4	11	8323173	9323173	8819683	rs3763918	T	A	30832	6.4	4.07e-09	1.58e-10	0.0306	0.00094	0.00536	3572	1
4	12	114866285	115866285	115362614	rs7976673	A	T	30843	10.0	9.24e-08	1.43e-23	0.546	0.0264	0.0245	3997	1
4	12	114866285	115866285	115365211	rs7966951	A	G	30859	9.89	9.24e-08	4.53e-23	0.183	0.00848	0.0184	1400	1
4	12	114866285	115866285	115346424	rs1896312	C	T	31020	9.62	1.32e-07	6.81e-22	0.0289	0.000809	0.00611	20187	1
4	12	114866285	115866285	115366285	rs10850404	T	G	30843	10.0	4.07e-09	1.36e-23	0.0255	0.00122	0.00765	326	1
4	12	114866285	115866285	115361191	rs1896358	C	T	30837	10.0	4.07e-09	1.39e-23	0.025	0.0012	0.00758	5420	1
4	12	114866285	115866285	115366669	rs10850405	A	T	30846	10.0	4.07e-09	1.49e-23	0.0233	0.00112	0.00732	58	1
4	12	114866285	115866285	115360866	rs7132593	G	A	30832	10.0	4.07e-09	1.55e-23	0.0226	0.00108	0.0072	5745	1
4	12	114866285	115866285	115367286	rs1896356	C	T	30846	9.99	4.07e-09	1.61e-23	0.0217	0.00104	0.00707	675	1
4	12	114866285	115866285	115367657	rs2384555	T	C	30847	9.99	4.07e-09	1.61e-23	0.0217	0.00104	0.00706	1046	1
4	12	114866285	115866285	115363111	rs7980361	T	C	30844	9.99	4.07e-09	1.68e-23	0.0208	0.000995	0.00691	3500	1
4	12	114866285	115866285	115367840	rs10850406	A	G	30847	9.98	4.07e-09	1.86e-23	0.0189	0.000901	0.00658	1229	1
4	12	114866285	115866285	115369038	rs4767282	C	G	30856	9.97	4.07e-09	1.98e-23	0.0178	0.000844	0.00637	2427	1
4	12	114866285	115866285	115363751	rs3914956	T	A	30857	9.9	4.07e-09	4.19e-23	0.00873	0.000403	0.00441	2860	1
4	12	114866285	115866285	115361930	rs7487962	A	G	30851	9.89	4.07e-09	4.62e-23	0.00798	0.000366	0.0042	4681	1
4	12	114866285	115866285	115368572	rs61933462	G	A	30770	9.89	4.07e-09	4.73e-23	0.00781	0.000358	0.00416	1961	1
4	14	71299175	72299175	71788946	rs12884929	C	T	30993	-5.26	4.07e-07	1.42e-07	0.203	-0.00408	0.00936	10134	1
4	14	71299175	72299175	71729257	rs59697713	T	C	30996	-5.45	1.32e-07	5.13e-08	0.148	-0.00345	0.00889	69823	1
4	14	71299175	72299175	71767841	rs61991203	C	G	31009	-5.04	2.72e-07	4.66e-07	0.0665	-0.000885	0.00457	31239	1
4	14	71299175	72299175	71767848	rs34528013	T	C	31005	-5.03	2.72e-07	4.87e-07	0.0651	-0.000848	0.00448	31232	1
4	14	71299175	72299175	71789862	rs12891975	T	C	31007	-5.25	1.32e-07	1.53e-07	0.0641	-0.00123	0.00546	9218	1
4	14	71299175	72299175	71839524	rs35468256	A	G	30980	-5.05	1.32e-07	4.37e-07	0.0337	-0.000456	0.00331	40444	1
4	14	71299175	72299175	71847117	rs61991243	A	G	30972	-5.27	6.26e-08	1.35e-07	0.0335	-0.000658	0.00405	48037	1
4	14	71299175	72299175	72003224	rs12885344	G	A	30983	-4.99	1.32e-07	6.12e-07	0.0287	-0.000331	0.00282	204144	1
4	14	71299175	72299175	72053097	rs3825719	G	A	31014	4.98	1.32e-07	6.21e-07	0.0285	0.000327	0.0028	254017	1
4	14	71299175	72299175	71944937	rs35625243	A	G	30951	-5.21	6.26e-08	1.86e-07	0.0268	-0.000485	0.00347	145857	1
4	14	71299175	72299175	71956141	rs14030	A	C	30972	-5.19	6.26e-08	2.1e-07	0.0247	-0.000432	0.00327	157061	1
4	14	71299175	72299175	71867275	rs17767499	T	C	30985	-5.04	9.24e-08	4.59e-07	0.0231	-0.000304	0.00271	68195	1
4	14	71299175	72299175	71940619	rs35680546	A	G	30977	-5.03	9.24e-08	4.97e-07	0.0222	-0.000282	0.00261	141539	1
4	14	71299175	72299175	71940581	rs61989374	A	T	30977	-5.02	9.24e-08	5.08e-07	0.022	-0.000277	0.00259	141501	1
4	14	71299175	72299175	71861278	rs34528131	C	T	30976	-5.08	6.26e-08	3.74e-07	0.0175	-0.000251	0.00248	62198	1
4	14	71299175	72299175	71844501	rs12881643	G	C	30983	-5.07	6.26e-08	3.99e-07	0.0169	-0.000236	0.0024	45421	1
4	14	71299175	72299175	71905815	rs12879243	C	G	30990	-5.05	6.26e-08	4.49e-07	0.0159	-0.00021	0.00226	106735	1
4	14	71299175	72299175	71811526	rs7147434	G	T	31000	-5.03	6.26e-08	4.79e-07	0.0154	-0.000198	0.00219	12446	1
4	14	71299175	72299175	71880739	rs17767523	G	C	31001	-5.01	6.26e-08	5.32e-07	0.0146	-0.000179	0.00208	81659	1
4	14	71299175	72299175	71878468	rs725673	A	C	31002	-5.01	6.26e-08	5.37e-07	0.0145	-0.000178	0.00207	79388	1
4	14	71299175	72299175	71825113	rs12894478	T	C	30978	-5.0	6.4e-08	5.73e-07	0.0144	-0.000171	0.00203	26033	1
4	14	71299175	72299175	71909854	rs12881957	C	T	30994	-5.0	6.4e-08	5.86e-07	0.0143	-0.000169	0.00202	110774	1
4	14	71299175	72299175	72108356	rs7154787	T	C	31001	5.01	6.26e-08	5.56e-07	0.0143	0.000172	0.00204	309276	1
4	14	71299175	72299175	71774052	rs1990241	T	G	31002	-4.96	6.4e-08	6.94e-07	0.0132	-0.000142	0.00185	25028	1
4	14	71299175	72299175	72061718	rs10138557	C	T	31014	4.96	6.4e-08	7.16e-07	0.0132	0.00014	0.00184	262638	1
4	14	71299175	72299175	72009196	rs35415083	C	T	30975	-4.97	6.26e-08	6.7e-07	0.0132	-0.000144	0.00186	210116	1
4	14	71299175	72299175	71695958	rs1990035	C	A	29649	-4.92	6.4e-08	8.57e-07	0.0131	-0.000118	0.00163	103122	1
4	14	71299175	72299175	72090505	rs3784062	T	G	31003	4.96	6.4e-08	7.23e-07	0.013	0.000137	0.00181	291425	1
4	14	71299175	72299175	72153693	rs10873246	A	G	30954	4.95	6.4e-08	7.3e-07	0.013	0.000136	0.00181	354613	1
4	14	71299175	72299175	72019108	rs8010616	A	G	30984	4.95	6.26e-08	7.29e-07	0.0127	0.000133	0.00179	220028	1
4	14	71299175	72299175	72029436	rs8017775	A	G	31011	4.93	6.26e-08	8.36e-07	0.0121	0.000119	0.00168	230356	1
4	14	71299175	72299175	72055468	rs1859643	A	C	31020	4.9	6.4e-08	9.68e-07	0.0117	0.000105	0.00159	256388	1
4	14	71299175	72299175	72006744	rs17767686	C	T	30974	-4.91	6.26e-08	9.17e-07	0.0117	-0.000108	0.00161	207664	1
4	14	71299175	72299175	72162978	rs4140797	T	C	30927	4.87	6.26e-08	1.11e-06	0.0109	8.92e-05	0.00145	363898	1
4	14	71299175	72299175	71799175	rs2108706	T	G	30502	-5.62	4.07e-09	1.86e-08	0.0108	-0.000272	0.00271	95	1
4	14	71299175	72299175	71651342	rs59985720	T	C	30950	-4.69	6.26e-08	2.75e-06	0.00983	-4.35e-05	0.000913	147738	1
4	14	71299175	72299175	71669966	rs72726657	G	A	30859	-4.51	6.4e-08	6.5e-06	0.00883	-2.3e-05	0.000617	129114	1
4	14	71299175	72299175	71748353	rs17767386	T	C	30808	-5.55	4.07e-09	2.9e-08	0.00744	-0.000181	0.0022	50727	1
4	14	71299175	72299175	71727155	rs11626886	C	T	30983	-5.49	4.07e-09	4.01e-08	0.00567	-0.000134	0.00188	71925	1
4	14	71299175	72299175	71743789	rs61991193	C	T	30716	-5.49	4.07e-09	4.07e-08	0.00562	-0.000132	0.00187	55291	1
4	14	71299175	72299175	71739134	rs11626445	C	T	30754	-5.49	4.07e-09	4.11e-08	0.00557	-0.000131	0.00186	59946	1
4	14	71299175	72299175	71720243	rs61989246	C	A	30865	-5.49	4.07e-09	4.09e-08	0.00552	-0.000129	0.00185	78837	1
4	14	71299175	72299175	71726351	rs2159145	T	C	31020	-5.48	4.07e-09	4.3e-08	0.00539	-0.000126	0.00182	72729	1
4	14	71299175	72299175	71728329	rs72726701	C	T	31007	-5.46	4.07e-09	4.71e-08	0.00499	-0.000116	0.00174	70751	1
4	14	71299175	72299175	71733320	rs72726702	A	T	30947	-5.46	4.07e-09	4.83e-08	0.00489	-0.000113	0.00172	65760	1
4	14	71299175	72299175	71733790	rs17767362	G	A	30925	-5.45	4.07e-09	5e-08	0.00472	-0.000108	0.00169	65290	1
4	14	71299175	72299175	71725501	rs7160460	T	C	31014	-5.45	4.07e-09	5.04e-08	0.00471	-0.000108	0.00169	73579	1
4	14	71299175	72299175	71727914	rs61989252	G	A	30970	-5.45	4.07e-09	5e-08	0.00471	-0.000108	0.00169	71166	1
4	14	71299175	72299175	71733506	rs61989259	T	C	30925	-5.45	4.07e-09	5.09e-08	0.00466	-0.000107	0.00167	65574	1
4	14	71299175	72299175	71729657	rs61989255	G	A	30956	-5.45	4.07e-09	5.15e-08	0.00461	-0.000105	0.00166	69423	1
4	14	71299175	72299175	71729438	rs11620632	C	T	30988	-5.44	4.07e-09	5.2e-08	0.0046	-0.000105	0.00166	69642	1
4	14	71299175	72299175	71737278	rs61991190	T	C	30932	-5.44	4.07e-09	5.21e-08	0.00456	-0.000104	0.00165	61802	1
4	14	71299175	72299175	71732652	rs4902928	G	C	30960	-5.44	4.07e-09	5.26e-08	0.00455	-0.000104	0.00165	66428	1
4	14	71299175	72299175	71734992	rs72728406	G	A	30929	-5.44	4.07e-09	5.32e-08	0.00448	-0.000102	0.00164	64088	1
4	14	71299175	72299175	71733375	rs72728403	G	A	30947	-5.44	4.07e-09	5.36e-08	0.00448	-0.000102	0.00164	65705	1
4	14	71299175	72299175	71729964	rs61989256	C	T	30964	-5.44	4.07e-09	5.35e-08	0.00446	-0.000102	0.00163	69116	1
4	14	71299175	72299175	71730119	rs74840217	C	T	30956	-5.44	4.07e-09	5.43e-08	0.00441	-0.0001	0.00162	68961	1
4	14	71299175	72299175	71735418	rs56362777	G	C	30930	-5.43	4.07e-09	5.5e-08	0.00437	-9.91e-05	0.00161	63662	1
4	14	71299175	72299175	71720349	rs61989247	T	C	30882	-5.43	4.07e-09	5.57e-08	0.00434	-9.84e-05	0.00161	78731	1
4	14	71299175	72299175	71730470	rs61989257	C	A	30978	-5.43	4.07e-09	5.72e-08	0.00425	-9.59e-05	0.00158	68610	1
4	14	71299175	72299175	72010998	rs61989417	G	A	30425	-5.42	4.07e-09	5.98e-08	0.00421	-9.5e-05	0.00158	211918	1
4	14	71299175	72299175	71719976	rs61989245	A	G	30876	-5.42	4.07e-09	5.83e-08	0.00418	-9.42e-05	0.00157	79104	1
4	14	71299175	72299175	71724293	rs55863348	C	T	30978	-5.39	4.07e-09	7.15e-08	0.00353	-7.72e-05	0.00142	74787	1
4	14	71299175	72299175	71723064	rs11849508	T	C	30996	-5.39	4.07e-09	7.2e-08	0.00353	-7.71e-05	0.00142	76016	1
4	14	71299175	72299175	71723237	rs11845249	G	T	30996	-5.39	4.07e-09	7.24e-08	0.00351	-7.67e-05	0.00141	75843	1
4	14	71299175	72299175	71721797	rs61989250	G	A	30964	-5.38	4.07e-09	7.53e-08	0.0034	-7.37e-05	0.00138	77283	1
4	14	71299175	72299175	71724408	rs11627918	T	C	30997	-5.37	4.07e-09	7.85e-08	0.00329	-7.1e-05	0.00136	74672	1
4	14	71299175	72299175	71715883	rs11623477	T	A	30452	-5.37	4.07e-09	7.86e-08	0.00325	-6.98e-05	0.00134	83197	1
4	14	71299175	72299175	71722214	rs2108708	G	A	30969	-5.36	4.07e-09	8.34e-08	0.00312	-6.65e-05	0.00131	76866	1
4	14	71299175	72299175	71849185	rs35866366	A	G	30957	-5.35	4.07e-09	8.69e-08	0.00302	-6.41e-05	0.00129	50105	1
4	14	71299175	72299175	71721448	rs55851052	G	A	30967	-5.35	4.07e-09	8.83e-08	0.00298	-6.3e-05	0.00128	77632	1
4	14	71299175	72299175	71739204	rs61991191	T	C	30841	-5.34	4.07e-09	9.14e-08	0.00291	-6.11e-05	0.00126	59876	1
4	14	71299175	72299175	71718948	rs61989244	C	T	30380	-5.33	4.07e-09	9.76e-08	0.00278	-5.77e-05	0.00122	80132	1
4	14	71299175	72299175	71747031	rs17767380	C	T	30831	-5.31	4.07e-09	1.11e-07	0.00251	-5.08e-05	0.00114	52049	1
4	14	71299175	72299175	71747223	rs61991195	G	T	30829	-5.31	4.07e-09	1.12e-07	0.00249	-5.03e-05	0.00114	51857	1
4	14	71299175	72299175	71712185	rs55896578	G	A	30070	-5.3	4.07e-09	1.15e-07	0.00245	-4.89e-05	0.00112	86895	1
4	14	71299175	72299175	71808583	rs35151594	G	A	30990	-5.29	4.07e-09	1.22e-07	0.00236	-4.72e-05	0.0011	9503	1
4	14	71299175	72299175	71983638	rs61989382	T	C	30994	-5.29	4.07e-09	1.22e-07	0.00236	-4.7e-05	0.0011	184558	1
4	14	71299175	72299175	71765507	rs2332576	T	A	30990	-5.29	4.07e-09	1.24e-07	0.00233	-4.63e-05	0.00109	33573	1
4	14	71299175	72299175	71856184	rs12878989	G	A	30988	-5.29	4.07e-09	1.25e-07	0.00232	-4.6e-05	0.00109	57104	1
4	14	71299175	72299175	71708610	rs61989240	T	C	30082	-5.29	4.07e-09	1.24e-07	0.00231	-4.54e-05	0.00108	90470	1
4	14	71299175	72299175	71849740	rs7152842	A	G	30979	-5.28	4.07e-09	1.26e-07	0.0023	-4.57e-05	0.00108	50660	1
4	14	71299175	72299175	71742923	rs61991192	A	G	30810	-5.28	4.07e-09	1.28e-07	0.00227	-4.45e-05	0.00107	56157	1
4	14	71299175	72299175	71705928	rs61989239	T	C	30068	-5.27	4.07e-09	1.33e-07	0.00219	-4.24e-05	0.00104	93152	1
4	14	71299175	72299175	71859858	rs61991246	G	A	30982	-5.27	4.07e-09	1.36e-07	0.00218	-4.25e-05	0.00104	60778	1
4	14	71299175	72299175	71704684	rs7160587	A	G	30049	-5.27	4.07e-09	1.35e-07	0.00217	-4.19e-05	0.00103	94396	1
4	14	71299175	72299175	71701858	rs61989234	G	T	30060	-5.27	4.07e-09	1.35e-07	0.00217	-4.19e-05	0.00103	97222	1
4	14	71299175	72299175	71704016	rs7159252	A	G	30054	-5.27	4.07e-09	1.4e-07	0.00212	-4.06e-05	0.00102	95064	1
4	14	71299175	72299175	71704043	rs58952176	C	G	30054	-5.27	4.07e-09	1.4e-07	0.00212	-4.06e-05	0.00102	95037	1
4	14	71299175	72299175	71796441	rs61991213	C	T	31004	-5.26	4.07e-09	1.43e-07	0.0021	-4.05e-05	0.00102	2639	1
4	14	71299175	72299175	71842729	rs8015644	C	T	30987	-5.26	4.07e-09	1.44e-07	0.0021	-4.03e-05	0.00101	43649	1
4	14	71299175	72299175	71721459	rs56201715	G	T	30865	-5.26	4.07e-09	1.43e-07	0.00209	-4.01e-05	0.00101	77621	1
4	14	71299175	72299175	71773497	rs4899394	C	T	30982	-5.26	4.07e-09	1.45e-07	0.00209	-4.01e-05	0.00101	25583	1
4	14	71299175	72299175	71770485	rs17767398	C	G	30986	-5.26	4.07e-09	1.47e-07	0.00206	-3.94e-05	0.001	28595	1
4	14	71299175	72299175	71757251	rs4453405	A	T	30985	-5.25	4.07e-09	1.5e-07	0.00204	-3.88e-05	0.000993	41829	1
4	14	71299175	72299175	71986545	rs61989386	T	C	30995	-5.25	4.07e-09	1.54e-07	0.002	-3.78e-05	0.00098	187465	1
4	14	71299175	72299175	71964406	rs61989379	G	C	30975	-5.24	4.07e-09	1.62e-07	0.00193	-3.6e-05	0.000956	165326	1
4	14	71299175	72299175	71892568	rs34508067	T	C	30999	-5.24	4.07e-09	1.64e-07	0.00191	-3.55e-05	0.000948	93488	1
4	14	71299175	72299175	71985931	rs66645707	T	C	30982	-5.24	4.07e-09	1.65e-07	0.0019	-3.54e-05	0.000948	186851	1
4	14	71299175	72299175	71985670	rs78279424	A	T	30982	-5.24	4.07e-09	1.65e-07	0.0019	-3.54e-05	0.000948	186590	1
4	14	71299175	72299175	71915703	rs35620527	A	G	30992	-5.23	4.07e-09	1.66e-07	0.00189	-3.52e-05	0.000944	116623	1
4	14	71299175	72299175	71984705	rs36052007	G	C	30979	-5.23	4.07e-09	1.68e-07	0.00187	-3.47e-05	0.000937	185625	1
4	14	71299175	72299175	71704261	rs57204407	C	G	30037	-5.23	4.07e-09	1.67e-07	0.00187	-3.43e-05	0.00093	94819	1
4	14	71299175	72299175	71759950	rs7142214	T	C	30987	-5.23	4.07e-09	1.7e-07	0.00186	-3.44e-05	0.000933	39130	1
4	14	71299175	72299175	71991676	rs35589413	T	A	30987	-5.23	4.07e-09	1.72e-07	0.00185	-3.4e-05	0.000927	192596	1
4	14	71299175	72299175	71989933	rs56180634	C	T	30990	-5.23	4.07e-09	1.72e-07	0.00185	-3.39e-05	0.000927	190853	1
4	14	71299175	72299175	71780587	rs34281405	G	A	31008	-5.22	4.07e-09	1.74e-07	0.00183	-3.36e-05	0.000922	18493	1
4	14	71299175	72299175	71834210	rs8019721	G	A	30988	-5.21	4.07e-09	1.85e-07	0.00176	-3.17e-05	0.000895	35130	1
4	14	71299175	72299175	71997723	rs17178387	A	G	30987	-5.21	4.07e-09	1.89e-07	0.00173	-3.11e-05	0.000886	198643	1
4	14	71299175	72299175	71756754	rs12882650	T	G	30968	-5.21	4.07e-09	1.93e-07	0.00171	-3.05e-05	0.000878	42326	1
4	14	71299175	72299175	71752344	rs34911660	C	T	30741	-5.2	4.07e-09	1.95e-07	0.0017	-3.03e-05	0.000874	46736	1
4	14	71299175	72299175	71762569	rs61991200	A	G	30941	-5.2	4.07e-09	1.99e-07	0.00168	-2.97e-05	0.000865	36511	1
4	14	71299175	72299175	71869546	rs61991249	G	C	30983	-5.2	4.07e-09	1.98e-07	0.00168	-2.97e-05	0.000865	70466	1
4	14	71299175	72299175	71941979	rs12887261	A	T	30978	-5.19	4.07e-09	2.06e-07	0.00164	-2.86e-05	0.000849	142899	1
4	14	71299175	72299175	72057355	rs11848785	G	A	31020	5.19	4.07e-09	2.14e-07	0.0016	2.77e-05	0.000834	258275	1
4	14	71299175	72299175	71918421	rs35831373	C	T	30996	-5.19	4.07e-09	2.14e-07	0.0016	-2.76e-05	0.000833	119341	1
4	14	71299175	72299175	71979756	rs34281934	C	T	30991	-5.19	4.07e-09	2.14e-07	0.00159	-2.76e-05	0.000833	180676	1
4	14	71299175	72299175	71698616	rs7156194	C	A	30025	-5.19	4.07e-09	2.13e-07	0.00159	-2.72e-05	0.000825	100464	1
4	14	71299175	72299175	71698090	rs7155259	C	T	30033	-5.19	4.07e-09	2.15e-07	0.00158	-2.7e-05	0.000821	100990	1
4	14	71299175	72299175	71727493	rs11626990	A	G	30417	-5.18	4.07e-09	2.19e-07	0.00158	-2.7e-05	0.000822	71587	1
4	14	71299175	72299175	71883500	rs34388001	A	G	31001	-5.18	4.07e-09	2.17e-07	0.00158	-2.72e-05	0.000827	84420	1
4	14	71299175	72299175	71699139	rs7492426	T	G	30042	-5.18	4.07e-09	2.18e-07	0.00157	-2.66e-05	0.000816	99941	1
4	14	71299175	72299175	71956270	rs12127	T	C	30971	-5.18	4.07e-09	2.26e-07	0.00154	-2.62e-05	0.000811	157190	1
4	14	71299175	72299175	72050162	rs8006300	C	T	30987	5.17	4.07e-09	2.29e-07	0.00153	2.59e-05	0.000807	251082	1
4	14	71299175	72299175	71699182	rs57723945	G	A	30045	-5.18	4.07e-09	2.27e-07	0.00153	-2.56e-05	0.000798	99898	1
4	14	71299175	72299175	72021499	rs8013161	G	A	30908	5.17	4.07e-09	2.32e-07	0.00152	2.56e-05	0.000801	222419	1
4	14	71299175	72299175	71921576	rs34991781	G	A	30992	-5.17	4.07e-09	2.34e-07	0.0015	-2.53e-05	0.000797	122496	1
4	14	71299175	72299175	71884567	rs12880291	G	T	30992	-5.17	4.07e-09	2.37e-07	0.00149	-2.5e-05	0.000792	85487	1
4	14	71299175	72299175	71785276	rs34061264	A	G	30986	-5.16	4.07e-09	2.42e-07	0.00148	-2.46e-05	0.000785	13804	1
4	14	71299175	72299175	72022750	rs2108057	G	A	30914	5.12	4.07e-09	3.06e-07	0.00128	1.98e-05	0.000701	223670	1
4	14	71299175	72299175	71898788	rs722633	T	C	30993	-5.09	4.07e-09	3.51e-07	0.00118	-1.73e-05	0.000654	99708	1
4	14	71299175	72299175	71849308	rs35051046	T	C	30979	-5.09	4.07e-09	3.53e-07	0.00118	-1.73e-05	0.000653	50228	1
4	14	71299175	72299175	71935513	rs34347034	G	A	30993	-5.09	4.07e-09	3.64e-07	0.00116	-1.68e-05	0.000643	136433	1
4	14	71299175	72299175	71848110	rs7145755	C	T	30973	-5.09	4.07e-09	3.66e-07	0.00116	-1.67e-05	0.000642	49030	1
4	14	71299175	72299175	71935156	rs61989373	C	T	30991	-5.08	4.07e-09	3.73e-07	0.00114	-1.64e-05	0.000635	136076	1
4	14	71299175	72299175	71858372	rs34524083	C	T	30991	-5.08	4.07e-09	3.75e-07	0.00114	-1.63e-05	0.000633	59292	1
4	14	71299175	72299175	71841477	rs35854505	C	T	30982	-5.08	4.07e-09	3.77e-07	0.00114	-1.62e-05	0.000632	42397	1
4	14	71299175	72299175	71857427	rs7147668	G	A	30982	-5.08	4.07e-09	3.78e-07	0.00114	-1.62e-05	0.000631	58347	1
4	14	71299175	72299175	71855334	rs7156460	A	T	30982	-5.08	4.07e-09	3.79e-07	0.00113	-1.61e-05	0.00063	56254	1
4	14	71299175	72299175	71900364	rs17178234	A	G	30994	-5.08	4.07e-09	3.84e-07	0.00113	-1.59e-05	0.000626	101284	1
4	14	71299175	72299175	72140659	rs4902942	A	T	30880	5.07	4.07e-09	3.92e-07	0.00112	1.57e-05	0.000622	341579	1
4	14	71299175	72299175	71697556	rs59060154	G	A	29857	-5.07	4.07e-09	3.89e-07	0.00112	-1.55e-05	0.000614	101524	1
4	14	71299175	72299175	71843844	rs35609708	C	T	30985	-5.07	4.07e-09	3.9e-07	0.00112	-1.57e-05	0.000622	44764	1
4	14	71299175	72299175	71910587	rs17767553	T	A	30995	-5.07	4.07e-09	3.9e-07	0.00112	-1.57e-05	0.000622	111507	1
4	14	71299175	72299175	71907295	rs61989367	G	A	30991	-5.07	4.07e-09	3.96e-07	0.00111	-1.55e-05	0.000617	108215	1
4	14	71299175	72299175	72147443	rs4319698	G	A	30879	5.05	4.07e-09	4.32e-07	0.00106	1.43e-05	0.000593	348363	1
4	14	71299175	72299175	71860318	rs61991247	C	T	30982	-5.05	4.07e-09	4.35e-07	0.00105	-1.41e-05	0.000589	61238	1
4	14	71299175	72299175	71860529	rs61991248	C	A	30982	-5.05	4.07e-09	4.35e-07	0.00105	-1.41e-05	0.000589	61449	1
4	14	71299175	72299175	71983296	rs12892512	G	A	30981	-5.05	4.07e-09	4.35e-07	0.00105	-1.41e-05	0.000589	184216	1
4	14	71299175	72299175	71983757	rs35760654	C	T	30992	-5.05	4.07e-09	4.4e-07	0.00105	-1.4e-05	0.000585	184677	1
4	14	71299175	72299175	71739924	rs4899393	C	T	30774	-5.05	4.07e-09	4.47e-07	0.00105	-1.39e-05	0.000582	59156	1
4	1	61386744	62386744	61886744	rs4915740	C	T	30488	12.3	6.26e-08	8.62e-35	0.813	0.0487	0.0238	46	1
4	1	61386744	62386744	61897148	rs4915741	T	A	30924	12.1	9.24e-08	1.58e-33	0.0706	0.00381	0.0145	10358	1
4	1	61386744	62386744	61886599	rs12142600	C	T	30484	12.3	4.07e-09	1.13e-34	0.0407	0.00242	0.0118	191	1
4	1	61386744	62386744	61894653	rs2207793	C	T	30741	12.3	4.07e-09	1.43e-34	0.0322	0.00191	0.0106	7863	1
4	1	61386744	62386744	61894902	rs2207791	A	G	30798	12.2	4.07e-09	1.85e-34	0.025	0.00148	0.0093	8112	1
4	17	28730520	29730520	29236745	rs35958868	G	A	31001	5.48	4.07e-09	4.15e-08	0.0972	0.00253	0.00788	6168	1
4	17	28730520	29730520	29245375	rs62068770	C	G	31003	5.46	4.07e-09	4.84e-08	0.0842	0.00218	0.00735	14798	1
4	17	28730520	29730520	29210595	rs62070648	G	A	30991	5.44	4.07e-09	5.27e-08	0.0778	0.00201	0.00707	19982	1
4	17	28730520	29730520	29221277	rs62070652	C	T	31020	5.41	4.07e-09	6.3e-08	0.0659	0.00168	0.0065	9300	1
4	17	28730520	29730520	29250911	rs11867227	G	A	30987	5.41	4.07e-09	6.42e-08	0.0648	0.00166	0.00644	20334	1
4	17	28730520	29730520	29214795	rs111305917	C	G	30995	5.39	4.07e-09	7.09e-08	0.0592	0.00151	0.00615	15782	1
4	17	28730520	29730520	29214880	rs113934718	C	A	30905	5.39	4.07e-09	7.12e-08	0.0589	0.0015	0.00614	15697	1
4	17	28730520	29730520	29211667	rs7223535	G	A	30972	5.39	4.07e-09	7.11e-08	0.0588	0.0015	0.00613	18910	1
4	17	28730520	29730520	29180996	rs62070645	C	A	30977	5.38	4.07e-09	7.48e-08	0.0562	0.00143	0.006	49581	1
4	17	28730520	29730520	29214896	rs62070651	C	G	30917	5.36	4.07e-09	8.43e-08	0.0503	0.00127	0.00566	15681	1
4	17	28730520	29730520	29173428	rs78961639	C	T	30890	5.34	4.07e-09	9.1e-08	0.0469	0.00118	0.00546	57149	1
4	17	28730520	29730520	29173427	rs200298728	T	C	30890	5.34	4.07e-09	9.1e-08	0.0469	0.00118	0.00546	57150	1
4	17	28730520	29730520	29166302	rs62070643	A	G	30989	5.34	4.07e-09	9.54e-08	0.0449	0.00113	0.00534	64275	1
4	17	28730520	29730520	29173948	rs62070644	G	T	30980	5.33	4.07e-09	9.78e-08	0.0439	0.0011	0.00527	56629	1
4	17	28730520	29730520	29247715	rs3760318	G	A	31020	5.35	4.07e-09	8.77e-08	0.0407	0.00101	0.00507	17138	1
4	17	28730520	29730520	29168077	rs79461387	G	T	30362	5.23	4.07e-09	1.65e-07	0.027	0.000657	0.00408	62500	1
4	17	28730520	29730520	29168078	rs75637630	A	C	30362	5.23	4.07e-09	1.65e-07	0.027	0.000657	0.00408	62499	1
4	17	28730520	29730520	29168079	rs76947600	G	C	30362	5.23	4.07e-09	1.65e-07	0.027	0.000657	0.00408	62498	1
4	2	179186840	180259434	179759434	rs6747402	G	A	30854	-6.48	4.07e-09	9.12e-11	0.801	-0.0243	0.0129	35798	1
4	2	179186840	180259434	179641975	rs12476289	C	T	31020	-6.41	1.32e-07	1.47e-10	0.211	-0.00631	0.0125	81661	2
4	2	179186840	180259434	179761990	rs4894062	G	A	31020	-6.23	4.07e-09	4.75e-10	0.196	-0.00573	0.0118	38354	1
4	2	179186840	180259434	179637861	rs56142888	C	G	31020	-6.38	1.32e-07	1.79e-10	0.174	-0.00515	0.0115	85775	2
4	2	179186840	180259434	179604160	rs1883085	T	G	31020	-6.44	6.4e-08	1.16e-10	0.134	-0.00402	0.0104	119476	2
4	2	179186840	180259434	179604366	rs2562829	T	G	31020	-6.36	6.4e-08	1.96e-10	0.0828	-0.00245	0.00832	119270	2
4	2	179186840	180259434	179611711	rs66677602	C	A	31020	-6.28	9.24e-08	3.37e-10	0.0728	-0.00211	0.00772	111925	2
4	2	179186840	180259434	179686840	rs199841266	T	C	30995	-6.61	4.07e-09	3.73e-11	0.0243	-0.000753	0.00484	36796	2
4	2	179186840	180259434	179674471	rs116714897	T	G	31014	-6.6	4.07e-09	4.07e-11	0.0225	-0.000697	0.00466	49165	2
4	2	179186840	180259434	179684957	rs79595351	G	A	31004	-6.59	4.07e-09	4.52e-11	0.0202	-0.000624	0.00441	38679	2
4	2	179186840	180259434	179679810	rs74841078	C	T	31018	-6.58	4.07e-09	4.6e-11	0.02	-0.000617	0.00438	43826	2
4	2	179186840	180259434	179678889	rs76647828	A	G	31019	-6.58	4.07e-09	4.66e-11	0.0197	-0.000608	0.00435	44747	2
4	2	179186840	180259434	179676118	rs76366029	G	T	31019	-6.58	4.07e-09	4.66e-11	0.0197	-0.000608	0.00435	47518	2
4	2	179186840	180259434	179688530	rs56030306	G	T	31001	-6.58	4.07e-09	4.76e-11	0.019	-0.000586	0.00427	35106	2
4	2	179186840	180259434	179672462	rs72647839	A	G	30998	-6.53	4.07e-09	6.79e-11	0.0137	-0.000419	0.00361	51174	2
4	2	179186840	180259434	179666246	rs3769860	T	A	31017	-6.51	4.07e-09	7.53e-11	0.0123	-0.000376	0.00341	57390	2
4	2	179186840	180259434	179666425	rs77690739	G	A	31017	-6.51	4.07e-09	7.53e-11	0.0123	-0.000376	0.00341	57211	2
4	2	179186840	180259434	179660954	rs77903023	A	T	31015	-6.51	4.07e-09	7.65e-11	0.0121	-0.000368	0.00338	62682	2
4	2	179186840	180259434	179687500	rs75748886	C	T	31004	-6.51	4.07e-09	7.3e-11	0.0119	-0.000362	0.00335	36136	2
4	2	179186840	180259434	179617370	rs16866497	T	C	31008	-6.48	4.07e-09	9.08e-11	0.0102	-0.000308	0.00308	106266	2
4	2	179186840	180259434	179622805	rs77535462	A	G	31016	-6.48	4.07e-09	9.35e-11	0.00988	-0.000299	0.00304	100831	2
4	2	179186840	180259434	179603225	rs2253324	G	A	31010	-6.45	4.07e-09	1.12e-10	0.00844	-0.000254	0.0028	120411	2
4	2	179186840	180259434	179633090	rs72647889	A	G	31012	-6.45	4.07e-09	1.11e-10	0.00843	-0.000253	0.00279	90546	2
4	2	179186840	180259434	179609978	rs56120016	A	C	31006	-6.44	4.07e-09	1.16e-10	0.00815	-0.000245	0.00275	113658	2
4	2	179186840	180259434	179644160	rs2291308	T	C	31019	-6.43	4.07e-09	1.29e-10	0.00731	-0.000219	0.00259	79476	2
4	2	179186840	180259434	179645285	rs16866532	C	G	31019	-6.43	4.07e-09	1.29e-10	0.00731	-0.000219	0.00259	78351	2
4	2	179186840	180259434	179645731	rs12464703	C	A	31016	-6.42	4.07e-09	1.34e-10	0.00709	-0.000212	0.00255	77905	2
4	2	179186840	180259434	179609005	rs75210824	G	A	31002	-6.42	4.07e-09	1.37e-10	0.00699	-0.000209	0.00253	114631	2
4	2	179186840	180259434	179601057	rs2627041	A	G	31008	-6.42	4.07e-09	1.32e-10	0.00665	-0.000198	0.00247	122579	2
4	2	219799018	220799018	220299018	rs13386459	T	C	31020	5.73	9.24e-08	9.79e-09	0.998	0.0273	0.00498	188	1
4	2	54381621	55381621	54858664	rs2229503	C	T	31020	6.96	4.07e-07	3.41e-12	0.283	0.00641	0.0105	22957	2
4	2	54381621	55381621	54888533	rs2971879	T	C	30943	8.8	4.07e-07	1.34e-18	0.23	0.00834	0.0154	6912	1
4	2	54381621	55381621	54889136	rs2971877	G	A	30930	8.83	2.72e-07	1.04e-18	0.188	0.00685	0.0144	7515	1
4	2	54381621	55381621	54889149	rs10528	T	C	30988	6.97	2.72e-07	3.1e-12	0.176	0.00399	0.00885	7528	2
4	2	54381621	55381621	54889390	rs1047499	C	T	30927	8.81	2.72e-07	1.28e-18	0.158	0.00572	0.0134	7769	1
4	2	54381621	55381621	54888497	rs2941587	C	T	30939	8.8	2.72e-07	1.38e-18	0.151	0.00545	0.0131	6876	1
4	2	54381621	55381621	54892805	rs2292357	G	A	30817	8.79	2.72e-07	1.46e-18	0.131	0.00473	0.0123	11184	1
4	2	54381621	55381621	54891017	rs17046108	G	A	30961	6.88	2.72e-07	6.17e-12	0.0823	0.0018	0.00615	9396	2
4	2	54381621	55381621	54785705	rs12987967	T	C	30796	6.6	4.07e-07	4.14e-11	0.0678	0.00144	0.00547	95916	2
4	2	54381621	55381621	54862352	rs58419243	C	G	31012	6.88	1.32e-07	5.8e-12	0.0638	0.00142	0.00558	19269	2
4	2	54381621	55381621	54863175	rs34311770	T	C	31000	6.85	1.32e-07	7.16e-12	0.0563	0.00125	0.00523	18446	2
4	2	54381621	55381621	54867496	rs17046067	C	T	30967	6.82	1.32e-07	9.02e-12	0.0486	0.00107	0.00485	14125	2
4	2	54381621	55381621	54827001	rs6730876	G	T	30846	6.68	1.32e-07	2.45e-11	0.0303	0.000652	0.00378	54620	2
4	2	54381621	55381621	54865560	rs11892236	A	G	30975	6.78	9.24e-08	1.23e-11	0.0275	0.0006	0.00365	16061	2
4	2	54381621	55381621	54892800	rs2292356	G	A	30822	8.66	1.32e-07	4.73e-18	0.0266	0.000945	0.00577	11179	1
4	2	54381621	55381621	54829270	rs13021606	A	T	30858	6.63	1.32e-07	3.44e-11	0.0241	0.000513	0.00335	52351	2
4	2	54381621	55381621	54828943	rs1541854	C	T	30780	8.53	2.72e-07	1.4e-17	0.0233	0.000815	0.00533	52678	1
4	2	54381621	55381621	54797709	rs6734536	G	T	30898	6.75	6.4e-08	1.44e-11	0.0211	0.000461	0.00322	83912	2
4	2	54381621	55381621	54869281	rs13004944	C	G	30944	6.55	1.32e-07	5.72e-11	0.0165	0.000344	0.00273	12340	2
4	2	54381621	55381621	54827933	rs6734658	G	A	30783	8.57	1.32e-07	1.07e-17	0.0143	0.000501	0.00421	53688	1
4	2	54381621	55381621	54827079	rs4444573	A	G	30796	8.39	4.07e-07	4.74e-17	0.0139	0.000476	0.00406	54542	1
4	2	54381621	55381621	54810492	rs7586066	A	G	30807	6.63	6.26e-08	3.28e-11	0.0126	0.00027	0.00245	71129	2
4	2	54381621	55381621	54855454	rs17046036	G	A	30941	6.46	1.32e-07	1.06e-10	0.0116	0.000237	0.00225	26167	2
4	2	54381621	55381621	54786491	rs12713260	T	C	30655	8.35	4.07e-07	6.95e-17	0.0107	0.000366	0.00355	95130	1
4	2	54381621	55381621	54894043	rs907135	T	C	30677	8.61	6.4e-08	7.59e-18	0.00893	0.000315	0.00335	12422	1
4	2	54381621	55381621	54785493	rs78496188	A	G	30791	6.09	4.07e-07	1.12e-09	0.0088	0.000165	0.00181	96128	2
4	2	54381621	55381621	54780874	rs17039558	C	G	30833	5.94	4.07e-07	2.88e-09	0.00854	0.00016	0.00178	100747	2
4	2	54381621	55381621	54796113	rs57281248	A	G	30847	6.52	6.26e-08	7.02e-11	0.00721	0.00015	0.0018	85508	2
4	2	54381621	55381621	54796461	rs34077590	T	G	30848	6.51	6.4e-08	7.54e-11	0.00715	0.000148	0.00179	85160	2
4	4	111050721	112050721	111550721	rs976568	G	T	30159	-5.44	9.24e-08	5.21e-08	0.598	-0.0154	0.0132	46	1
4	4	111050721	112050721	111552398	rs994978	T	C	30597	-5.08	6.4e-08	3.85e-07	0.0643	-0.00155	0.00603	1631	1
4	4	111050721	112050721	111554999	rs2723321	A	G	30755	-4.85	1.32e-07	1.26e-06	0.0441	-0.00101	0.00482	4232	1
4	4	111050721	112050721	111557020	rs2723324	A	G	30760	-4.83	1.32e-07	1.36e-06	0.041	-0.00094	0.00465	6253	1
4	4	111050721	112050721	111590244	rs2122076	C	T	30984	-4.66	2.72e-07	3.09e-06	0.0397	-0.000879	0.00443	39477	1
4	4	111050721	112050721	111553133	rs2595104	T	G	30742	-4.87	9.24e-08	1.12e-06	0.0344	-0.000795	0.0043	2366	1
4	4	111050721	112050721	111552761	rs2595105	T	C	30732	-4.93	6.4e-08	8.44e-07	0.0311	-0.000725	0.00414	1994	1
4	4	111050721	112050721	111554709	rs2739206	G	C	30757	-4.85	6.4e-08	1.25e-06	0.0216	-0.000497	0.00342	3942	1
4	4	111050721	112050721	111591008	rs2723330	G	C	30988	-4.65	1.32e-07	3.3e-06	0.0182	-0.000401	0.00302	40241	1
4	4	111050721	112050721	111560423	rs1982361	C	T	30787	-4.8	6.4e-08	1.56e-06	0.0175	-0.0004	0.00306	9656	1
4	4	111050721	112050721	111558411	rs2739200	G	C	30764	-4.8	6.4e-08	1.57e-06	0.0174	-0.000397	0.00305	7644	1
4	4	111050721	112050721	111580849	rs1037238	C	T	31009	-4.77	6.26e-08	1.89e-06	0.0144	-0.000326	0.00276	30082	1
4	4	111050721	112050721	111543323	rs2739197	C	G	30003	4.76	6.26e-08	1.95e-06	0.014	0.000316	0.00271	7444	1
4	4	113948656	114948656	114388820	rs2285703	A	G	30807	-7.23	2.72e-07	4.98e-13	0.581	-0.0202	0.0178	59604	1
4	4	113948656	114948656	114398814	rs35317913	A	G	30864	-7.31	6.4e-08	2.75e-13	0.24	-0.00843	0.0153	49610	1
4	4	113948656	114948656	114448656	rs6829664	A	G	30955	-7.44	4.07e-09	9.93e-14	0.0411	-0.00148	0.00725	232	1
4	4	113948656	114948656	114428714	rs55754224	C	T	30854	-7.35	4.07e-09	2.01e-13	0.0213	-0.000751	0.00518	19710	1
4	4	113948656	114948656	114449719	rs11938486	A	C	30945	-7.34	4.07e-09	2.09e-13	0.0201	-0.000707	0.00503	1295	1
4	4	113948656	114948656	114444701	rs6839228	G	C	30739	-7.32	4.07e-09	2.55e-13	0.0166	-0.000583	0.00456	3723	1
4	4	113948656	114948656	114439894	rs7700110	G	A	30935	-7.31	4.07e-09	2.7e-13	0.0153	-0.000536	0.00438	8530	1
4	4	113948656	114948656	114384328	rs17620390	A	C	30589	-7.29	4.07e-09	3.2e-13	0.014	-0.000488	0.00417	64096	1
4	4	113948656	114948656	114456506	rs35132791	C	G	30884	-7.28	4.07e-09	3.41e-13	0.0122	-0.000423	0.00389	8082	1
4	4	113948656	114948656	114444746	rs6816233	T	A	30591	-7.27	4.07e-09	3.5e-13	0.012	-0.000414	0.00384	3678	1
4	5	153371832	154371832	153871832	rs10054375	T	C	31020	9.41	2.72e-07	4.85e-21	0.742	0.0359	0.0216	188	1
4	5	153371832	154371832	153871841	rs10076436	C	G	31003	9.41	9.24e-08	5.11e-21	0.239	0.0115	0.0207	197	1
4	6	117000563	118000563	117624549	rs210967	C	G	30723	-4.63	9.24e-08	3.59e-06	0.602	-0.0142	0.0121	123898	2
4	6	117000563	118000563	117489204	rs1880782	G	T	30876	-6.05	6.26e-08	1.45e-09	0.35	-0.0106	0.0148	11447	1
4	6	117000563	118000563	117497286	rs62430546	C	T	30876	-6.03	6.4e-08	1.62e-09	0.317	-0.00959	0.0144	3365	1
4	6	117000563	118000563	117624598	rs210966	C	G	30510	-4.25	2.72e-07	2.14e-05	0.251	-0.00542	0.00966	123947	2
4	6	117000563	118000563	117460355	rs6930573	C	G	30631	-5.73	2.72e-07	9.93e-09	0.103	-0.00289	0.0087	40296	1
4	6	117000563	118000563	117626302	rs523206	T	C	30599	-4.27	6.4e-08	1.94e-05	0.0626	-0.00135	0.00537	125651	2
4	6	117000563	118000563	117625339	rs407724	C	T	30750	-4.7	4.07e-09	2.6e-06	0.0359	-0.000858	0.00453	124688	2
4	6	117000563	118000563	117500563	rs12200579	G	A	30883	-6.07	4.07e-09	1.3e-09	0.0252	-0.000768	0.00484	88	1
4	6	117000563	118000563	117500092	rs56082271	C	T	30882	-6.06	4.07e-09	1.34e-09	0.0245	-0.000746	0.00477	559	1
4	6	117000563	118000563	117488507	rs12214679	C	A	30875	-6.04	4.07e-09	1.5e-09	0.0221	-0.00067	0.00452	12144	1
4	6	117000563	118000563	117479490	rs4120420	A	G	30824	-6.02	4.07e-09	1.77e-09	0.0191	-0.000579	0.0042	21161	1
4	6	117000563	118000563	117481682	rs7759791	C	T	30845	-6.01	4.07e-09	1.9e-09	0.0175	-0.000529	0.00401	18969	1
4	6	117000563	118000563	117475647	rs1848404	C	G	30818	-6.0	4.07e-09	2.02e-09	0.0168	-0.000508	0.00393	25004	1
4	6	117000563	118000563	117507542	rs56268497	A	G	30761	-6.0	4.07e-09	1.95e-09	0.0165	-0.000497	0.00389	6891	1
4	6	117000563	118000563	117503359	rs7760830	T	C	30759	-6.0	4.07e-09	1.98e-09	0.0163	-0.000491	0.00386	2708	1
4	6	117000563	118000563	117525985	rs12192632	C	G	30766	-5.96	4.07e-09	2.6e-09	0.0139	-0.000418	0.00356	25334	1
4	6	117000563	118000563	117471951	rs59365541	A	G	30686	-5.95	4.07e-09	2.68e-09	0.0128	-0.000384	0.00341	28700	1
4	6	36146768	37146768	36647289	rs3176326	G	A	30575	-5.93	2.72e-07	3.02e-09	0.929	-0.0264	0.00864	349	1
4	6	36146768	37146768	36648364	rs3176334	T	C	30216	-5.09	4.07e-07	3.64e-07	0.0153	-0.000371	0.00304	1424	1
4	6	36146768	37146768	36645988	rs4151702	G	C	30912	-5.91	4.07e-09	3.47e-09	0.0122	-0.000344	0.00314	952	1
18	12	114646670	115953154	114793240	rs883079	C	T	31020	5.18	1.32e-07	2.24e-07	0.834	0.0208	0.0103	506558	1
18	12	114646670	115953154	115453154	rs10850428	C	T	30742	6.46	4.07e-09	1.05e-10	0.322	0.00913	0.0135	153356	2
18	12	114646670	115953154	115461532	rs765680	T	C	30961	5.81	6.26e-08	6.33e-09	0.32	0.00832	0.0124	161734	2
18	12	114646670	115953154	115455513	rs2287571	C	T	30847	6.04	4.07e-09	1.57e-09	0.0889	0.00243	0.0079	155715	2
18	12	114646670	115953154	115453937	rs10492258	C	G	30861	6.05	4.07e-09	1.47e-09	0.0764	0.00208	0.00734	154139	2
18	12	114646670	115953154	114807035	rs1895582	G	A	30841	4.48	2.72e-07	7.48e-06	0.0628	0.00134	0.00536	492763	1
18	12	114646670	115953154	114789810	rs2891503	A	G	30704	5.3	4.07e-09	1.17e-07	0.0564	0.00145	0.00603	509988	1
18	12	114646670	115953154	115462945	rs10128777	A	G	30939	5.9	4.07e-09	3.6e-09	0.0345	0.000914	0.00492	163147	2
18	12	114646670	115953154	115463839	rs7972261	C	T	30828	5.9	4.07e-09	3.7e-09	0.0342	0.000906	0.00489	164041	2
18	12	114646670	115953154	115456088	rs2287570	G	A	30903	5.82	4.07e-09	5.93e-09	0.0221	0.000575	0.0039	156290	2
18	12	114646670	115953154	115453114	rs11067373	G	A	30861	5.97	4.07e-09	2.32e-09	0.0181	0.000468	0.00351	153316	2
18	12	114646670	115953154	115452891	rs7305801	C	T	30849	5.97	4.07e-09	2.42e-09	0.0175	0.000453	0.00345	153093	2
18	12	114646670	115953154	115452354	rs7305117	C	T	30369	5.97	4.07e-09	2.38e-09	0.017	0.000439	0.0034	152556	2
18	2	219924575	220924575	220417266	rs59332477	C	T	31020	5.26	4.07e-07	1.43e-07	0.287	0.0067	0.0111	7282	1
18	2	219924575	220924575	220408638	rs745303	G	A	31008	-5.24	2.72e-07	1.6e-07	0.167	-0.00384	0.00902	15910	1
18	2	219924575	220924575	220407736	rs11685912	A	G	31020	-5.23	2.72e-07	1.72e-07	0.158	-0.0036	0.00877	16812	1
18	2	219924575	220924575	220424487	rs1039900	G	A	30543	5.46	6.26e-08	4.81e-08	0.111	0.00274	0.00799	61	1
18	2	219924575	220924575	220414019	rs13023533	T	C	30963	5.23	1.32e-07	1.73e-07	0.0796	0.00182	0.00649	10529	1
18	2	219924575	220924575	220416942	rs34490902	G	C	30984	4.87	4.07e-07	1.11e-06	0.0568	0.000975	0.00469	7606	1
18	2	219924575	220924575	220415646	rs1043582	T	C	30936	5.28	6.26e-08	1.26e-07	0.0497	0.00116	0.00529	8902	1
18	2	219924575	220924575	220402671	rs11689281	G	T	30876	-4.9	2.72e-07	9.47e-07	0.0405	-0.000709	0.00402	21877	1
18	2	219924575	220924575	220422774	rs2278201	A	G	30565	5.16	6.4e-08	2.41e-07	0.0285	0.000623	0.00387	1774	1
18	2	219924575	220924575	220401751	rs2385538	G	A	30707	4.98	1.32e-07	6.39e-07	0.0262	0.000498	0.0034	22797	1
18	2	219924575	220924575	220402680	rs11695248	T	C	30885	-4.87	1.32e-07	1.13e-06	0.0175	-0.000292	0.00259	21868	1
18	2	54446011	55446011	54767595	rs13399435	T	C	30847	-5.12	2.72e-07	3.12e-07	0.274	-0.00662	0.0111	178135	1
18	2	54446011	55446011	54798541	rs4671960	G	A	30694	-5.21	6.4e-08	1.91e-07	0.101	-0.0025	0.0076	147189	1
18	2	54446011	55446011	54798596	rs4671961	G	A	30713	-5.13	6.26e-08	2.92e-07	0.067	-0.00163	0.0062	147134	1
18	2	54446011	55446011	54777576	rs11898012	T	C	30969	-4.96	9.24e-08	7.15e-07	0.043	-0.00101	0.00487	168154	1
18	2	54446011	55446011	54946011	rs1821138	C	T	30853	-5.54	4.07e-09	3.1e-08	0.0351	-0.000919	0.0049	281	1
18	2	54446011	55446011	54933461	rs191628	C	T	30977	-5.46	4.07e-09	4.72e-08	0.0237	-0.000612	0.004	12269	1
18	2	54446011	55446011	54928031	rs354214	T	C	30862	-5.46	4.07e-09	4.82e-08	0.0232	-0.0006	0.00396	17699	1
18	2	54446011	55446011	54920177	rs354227	C	T	30250	-5.45	4.07e-09	5.16e-08	0.0218	-0.000561	0.00383	25553	1
18	2	54446011	55446011	54901134	rs2971875	C	T	30635	-5.44	4.07e-09	5.3e-08	0.0213	-0.000548	0.00378	44596	1
18	2	54446011	55446011	54933177	rs168503	G	T	30974	-5.44	4.07e-09	5.34e-08	0.0211	-0.000544	0.00377	12553	1
18	2	54446011	55446011	54943102	rs2631834	G	A	30863	-5.44	4.07e-09	5.36e-08	0.0211	-0.000542	0.00376	2628	1
18	2	54446011	55446011	54948258	rs2971889	C	T	30830	-5.4	4.07e-09	6.55e-08	0.0175	-0.000447	0.00341	2528	1
18	2	54446011	55446011	54768668	rs6729826	A	G	30888	-4.51	2.72e-07	6.61e-06	0.0163	-0.000347	0.00277	177062	1
18	2	54446011	55446011	54963390	rs17416806	A	G	30375	5.38	4.07e-09	7.5e-08	0.0154	0.000392	0.00319	17660	1
18	2	54446011	55446011	54939661	rs354189	T	C	30852	-5.36	4.07e-09	8.12e-08	0.0143	-0.000363	0.00307	6069	1
18	2	54446011	55446011	54772104	rs4671954	C	T	30911	-5.35	4.07e-09	8.82e-08	0.0132	-0.000335	0.00295	173626	1
18	2	54446011	55446011	54782908	rs4671226	G	A	30783	-4.34	4.07e-07	1.4e-05	0.0122	-0.000252	0.00232	162822	1
18	2	54446011	55446011	54756740	rs1802889	C	T	30782	-5.33	4.07e-09	9.88e-08	0.0119	-0.0003	0.00279	188990	1
18	2	54446011	55446011	54930891	rs187124	T	C	30923	-5.32	4.07e-09	1.03e-07	0.0114	-0.000287	0.00272	14839	1
18	2	54446011	55446011	54964214	rs168507	A	G	30316	5.31	4.07e-09	1.1e-07	0.0108	0.000271	0.00264	18484	1
18	2	54446011	55446011	54934253	rs354209	A	G	31020	-5.3	4.07e-09	1.19e-07	0.01	-0.000252	0.00254	11477	1
18	2	54446011	55446011	54962829	rs354236	T	G	30413	5.3	4.07e-09	1.19e-07	0.01	0.000251	0.00254	17099	1
18	2	54446011	55446011	54959896	rs354237	A	C	30656	5.29	4.07e-09	1.22e-07	0.00976	0.000244	0.00251	14166	1
18	2	54446011	55446011	54892805	rs2292357	G	A	30817	-4.38	2.72e-07	1.2e-05	0.00942	-0.000195	0.00206	52925	1
18	2	54446011	55446011	54888533	rs2971879	T	C	30943	-4.27	4.07e-07	1.95e-05	0.00904	-0.000183	0.00197	57197	1
18	2	54446011	55446011	54959790	rs354238	A	G	30626	5.27	4.07e-09	1.33e-07	0.00904	0.000226	0.00241	14060	1
18	2	54446011	55446011	54962924	rs168508	G	C	30404	5.26	4.07e-09	1.42e-07	0.00851	0.000212	0.00233	17194	1
18	2	54446011	55446011	54784108	rs11892788	T	C	30633	-4.52	1.32e-07	6.21e-06	0.00836	-0.000179	0.002	161622	1
18	2	54446011	55446011	54957205	rs181348	A	G	30695	5.26	4.07e-09	1.47e-07	0.00825	0.000205	0.00229	11475	1
18	2	54446011	55446011	54934430	rs2567835	T	C	31002	-5.25	4.07e-09	1.5e-07	0.00809	-0.000201	0.00227	11300	1
18	2	54446011	55446011	54827079	rs4444573	A	G	30796	-4.21	4.07e-07	2.55e-05	0.00707	-0.000141	0.00172	118651	1
18	2	54446011	55446011	54888497	rs2941587	C	T	30939	-4.3	2.72e-07	1.74e-05	0.00669	-0.000136	0.0017	57233	1
18	2	54446011	55446011	54889136	rs2971877	G	A	30930	-4.29	2.72e-07	1.77e-05	0.00658	-0.000134	0.00169	56594	1
18	2	54446011	55446011	54759730	rs4671950	G	A	30778	-5.2	4.07e-09	1.98e-07	0.00623	-0.000153	0.00197	186000	1
18	2	54446011	55446011	54889390	rs1047499	C	T	30927	-4.28	2.72e-07	1.89e-05	0.00621	-0.000126	0.00164	56340	1
18	2	54446011	55446011	54780553	rs12105792	T	C	30985	-4.18	4.07e-07	2.94e-05	0.00621	-0.000123	0.0016	165177	1
18	2	54446011	55446011	54786491	rs12713260	T	C	30655	-4.15	4.07e-07	3.34e-05	0.00553	-0.000109	0.0015	159239	1
18	2	54446011	55446011	54804693	rs10180713	A	G	30510	-4.22	2.72e-07	2.4e-05	0.00499	-9.97e-05	0.00145	141037	1
18	2	54446011	55446011	54776627	rs17344044	T	C	30943	-5.16	4.07e-09	2.53e-07	0.00498	-0.000122	0.00175	169103	1
18	2	54446011	55446011	54786615	rs12468469	C	G	30662	-4.11	4.07e-07	3.91e-05	0.00479	-9.32e-05	0.00138	159115	1
18	2	54446011	55446011	54828943	rs1541854	C	T	30780	-4.16	2.72e-07	3.16e-05	0.00388	-7.64e-05	0.00126	116787	1
18	2	54446011	55446011	54744093	rs6545420	A	G	30702	-5.08	4.07e-09	3.86e-07	0.00336	-8.07e-05	0.00142	201637	1
18	2	54446011	55446011	54892800	rs2292356	G	A	30822	-4.3	1.32e-07	1.68e-05	0.00336	-6.84e-05	0.00121	52930	1
18	2	54446011	55446011	54908044	rs2941591	C	A	30639	-4.47	6.26e-08	7.82e-06	0.00321	-6.79e-05	0.00123	37686	1
18	2	54446011	55446011	54894043	rs907135	T	C	30677	-4.45	6.4e-08	8.48e-06	0.00305	-6.42e-05	0.00119	51687	1
18	2	54446011	55446011	54760980	rs4233954	G	A	30803	-5.05	4.07e-09	4.39e-07	0.00298	-7.14e-05	0.00133	184750	1
18	2	54446011	55446011	54814215	rs7607451	C	T	30518	-4.26	1.32e-07	2.01e-05	0.00285	-5.75e-05	0.00111	131515	1
18	2	54446011	55446011	54737729	rs7563706	T	C	30620	-4.26	1.32e-07	2.02e-05	0.00283	-5.71e-05	0.0011	208001	1
18	3	38187369	39187369	38687369	rs7373492	T	C	30846	-5.75	4.07e-09	8.75e-09	0.665	-0.0174	0.013	63	1
18	3	38187369	39187369	38684397	rs6773331	A	T	30855	-5.58	4.07e-09	2.34e-08	0.274	-0.00693	0.0116	2909	1
18	3	38187369	39187369	38710315	rs7373065	T	C	30760	-5.05	4.07e-09	4.34e-07	0.0206	-0.000463	0.00329	23009	1
15	11	1990903	2990903	2488873	rs12280952	G	A	30935	6.88	4.07e-09	6.03e-12	0.238	0.0078	0.0142	2113	1
15	11	1990903	2990903	2491604	rs11821100	C	T	30785	6.85	4.07e-09	7.45e-12	0.197	0.00643	0.0132	618	1
15	11	1990903	2990903	2502319	rs12576239	C	T	31020	6.33	6.26e-08	2.38e-10	0.125	0.00371	0.0101	11333	1
15	11	1990903	2990903	2486699	rs112344603	T	G	31020	6.23	6.26e-08	4.72e-10	0.0836	0.00223	0.00787	4287	1
15	11	1990903	2990903	2485486	rs7939542	G	A	30677	6.7	4.07e-09	2.03e-11	0.0749	0.00239	0.0085	5500	1
15	11	1990903	2990903	2513504	rs179394	C	T	30470	6.65	4.07e-09	2.83e-11	0.06	0.0019	0.00762	22518	1
15	11	1990903	2990903	2515722	rs179396	A	G	30442	6.63	4.07e-09	3.47e-11	0.0494	0.00156	0.00693	24736	1
15	11	1990903	2990903	2508273	rs7947797	A	G	30605	6.61	4.07e-09	3.97e-11	0.0435	0.00137	0.0065	17287	1
15	11	1990903	2990903	2513430	rs179392	G	C	30476	6.6	4.07e-09	4e-11	0.0434	0.00136	0.00649	22444	1
15	11	1990903	2990903	2480464	rs7948689	C	T	30443	6.52	4.07e-09	7.1e-11	0.0245	0.000756	0.00485	10522	1
15	11	1990903	2990903	2509638	rs35955303	T	G	30571	6.48	4.07e-09	9.08e-11	0.02	0.000612	0.00436	18652	1
15	11	1990903	2990903	2506605	rs113255961	C	T	30688	6.47	4.07e-09	9.74e-11	0.0187	0.000571	0.00421	15619	1
15	1	161533890	162533890	162033890	rs12143842	C	T	31020	7.0	4.07e-09	2.61e-12	0.603	0.0194	0.0161	133	1
15	1	161533890	162533890	162021000	rs2010491	A	G	30276	6.85	4.07e-09	7.53e-12	0.211	0.0066	0.013	12757	1
15	1	161533890	162533890	162023184	rs60129000	T	C	30894	6.77	4.07e-09	1.27e-11	0.134	0.00416	0.0107	10573	1
15	1	161533890	162533890	162015740	rs12036340	A	G	30901	6.51	4.07e-09	7.47e-11	0.027	0.000795	0.00486	18017	1
15	1	168573384	169573384	169074268	rs75505858	T	C	30907	-6.23	4.07e-07	4.73e-10	0.306	-0.00898	0.0143	851	1
15	1	168573384	169573384	169075348	rs12751593	C	T	30790	-6.18	4.07e-07	6.23e-10	0.239	-0.0068	0.013	1931	1
15	1	168573384	169573384	169074736	rs1534984	G	C	30833	-6.14	4.07e-07	8.3e-10	0.185	-0.00506	0.0115	1319	1
15	1	168573384	169573384	169073002	rs12079856	C	A	30959	-6.17	2.72e-07	6.7e-10	0.151	-0.00423	0.0108	415	1
15	1	168573384	169573384	169075449	rs28362573	T	C	30775	-6.08	4.07e-07	1.17e-09	0.139	-0.0036	0.00996	2032	1
15	1	168573384	169573384	169072992	rs79011457	G	A	30941	-6.22	6.4e-08	4.83e-10	0.048	-0.00138	0.00648	425	1
15	1	5779370	6779370	6279370	rs846111	G	C	31020	6.26	9.24e-08	3.85e-10	1.0	0.03	0.00488	10	1
15	16	58062845	59062845	58470046	rs3890512	C	G	30680	5.17	6.26e-08	2.32e-07	0.431	0.0105	0.0125	92636	2
15	16	58062845	59062845	58664065	rs27097	G	T	30864	6.47	4.07e-07	9.86e-11	0.147	0.004	0.0105	101383	1
15	16	58062845	59062845	58569907	rs37064	G	C	31019	-6.77	6.26e-08	1.33e-11	0.118	-0.00368	0.0103	7225	1
15	16	58062845	59062845	58604161	rs2090727	A	G	31015	6.65	9.24e-08	2.88e-11	0.094	0.00283	0.00912	41479	1
15	16	58062845	59062845	58579274	rs246258	C	T	31009	-6.66	9.24e-08	2.66e-11	0.0938	-0.00283	0.00911	16592	1
15	16	58062845	59062845	58553348	rs37036	T	C	31005	-6.69	6.26e-08	2.23e-11	0.0757	-0.00231	0.00832	9334	1
15	16	58062845	59062845	58460342	rs4784935	A	G	30990	4.79	6.26e-08	1.68e-06	0.0671	0.00145	0.00565	102340	2
15	16	58062845	59062845	58467237	rs28623612	C	T	30807	5.27	4.07e-09	1.36e-07	0.059	0.00147	0.00601	95445	2
15	16	58062845	59062845	58571189	rs2243463	T	C	31015	-6.64	6.4e-08	3.06e-11	0.0581	-0.00173	0.00726	8507	1
15	16	58062845	59062845	58469410	rs12932631	T	C	30779	4.8	6.26e-08	1.61e-06	0.0527	0.00111	0.00495	93272	2
15	16	58062845	59062845	58467739	rs28627526	C	T	30793	5.23	4.07e-09	1.71e-07	0.0475	0.00118	0.00538	94943	2
15	16	58062845	59062845	58661456	rs154431	C	T	30859	6.57	6.4e-08	5.01e-11	0.0403	0.00116	0.00597	98774	1
15	16	58062845	59062845	58471086	rs11644317	A	G	30983	5.29	4.07e-09	1.22e-07	0.0364	0.00089	0.00469	91596	2
15	16	58062845	59062845	58471219	rs9940062	G	T	30983	5.29	4.07e-09	1.22e-07	0.0364	0.00089	0.00469	91463	2
15	16	58062845	59062845	58666389	rs9941290	G	A	30875	6.55	6.26e-08	5.73e-11	0.036	0.00103	0.00563	103707	1
15	16	58062845	59062845	58470427	rs8057901	G	A	30958	5.26	4.07e-09	1.46e-07	0.0316	0.00077	0.00436	92255	2
15	16	58062845	59062845	58464340	rs2042400	T	C	30597	5.24	4.07e-09	1.64e-07	0.0292	0.000707	0.00417	98342	2
15	16	58062845	59062845	58464990	rs8056043	C	A	30592	5.23	4.07e-09	1.74e-07	0.0277	0.00067	0.00406	97692	2
15	16	58062845	59062845	58470997	rs11649027	G	A	31020	5.23	4.07e-09	1.7e-07	0.027	0.000653	0.00401	91685	2
15	16	58062845	59062845	58463915	rs2042402	G	A	30595	5.26	4.07e-09	1.47e-07	0.0255	0.000614	0.00389	98767	2
15	16	58062845	59062845	58464804	rs2042398	A	G	30594	5.24	4.07e-09	1.62e-07	0.0235	0.000563	0.00372	97878	2
15	16	58062845	59062845	58468579	rs12932284	C	T	30786	5.15	4.07e-09	2.6e-07	0.0226	0.00054	0.00364	94103	2
15	16	58062845	59062845	58466789	rs72622277	G	T	30486	5.22	4.07e-09	1.75e-07	0.0216	0.000515	0.00355	95893	2
15	16	58062845	59062845	58468211	rs4784939	T	C	30732	5.04	4.07e-09	4.66e-07	0.0132	0.000307	0.00273	94471	2
15	16	58062845	59062845	58461467	rs8063227	T	A	30607	5.1	4.07e-09	3.47e-07	0.0119	0.000275	0.00258	101215	2
15	16	58062845	59062845	58560877	rs37056	G	A	31020	-6.8	4.07e-09	1.06e-11	0.00938	-0.000295	0.00309	1805	1
15	16	58062845	59062845	58566304	rs37060	G	A	31020	-6.78	4.07e-09	1.17e-11	0.00861	-0.000269	0.00296	3622	1
15	16	58062845	59062845	58561954	rs37057	T	C	31019	-6.77	4.07e-09	1.24e-11	0.00816	-0.000255	0.00287	728	1
15	16	58062845	59062845	58567761	rs40188	T	A	31020	-6.77	4.07e-09	1.25e-11	0.00814	-0.000254	0.00287	5079	1
15	16	58062845	59062845	58566671	rs37061	A	G	31020	-6.77	4.07e-09	1.25e-11	0.00814	-0.000254	0.00287	3989	1
15	16	58062845	59062845	58567323	rs37063	A	G	31019	-6.77	4.07e-09	1.27e-11	0.00802	-0.00025	0.00285	4641	1
15	16	58062845	59062845	58646004	rs7190613	T	C	30979	6.7	4.07e-09	2.1e-11	0.0055	0.000168	0.00233	83322	1
15	16	58062845	59062845	58567238	rs37062	A	G	31020	-6.71	4.07e-09	1.99e-11	0.00537	-0.000164	0.0023	4556	1
15	16	58062845	59062845	58645058	rs8043716	T	C	30981	6.69	4.07e-09	2.21e-11	0.00526	0.00016	0.00227	82376	1
15	16	58062845	59062845	58551360	rs37034	C	G	31009	-6.7	4.07e-09	2.05e-11	0.00525	-0.00016	0.00227	11322	1
15	16	58062845	59062845	58558707	rs37053	T	C	31016	-6.7	4.07e-09	2.06e-11	0.00525	-0.00016	0.00227	3975	1
15	16	58062845	59062845	58558102	rs37051	C	T	31016	-6.7	4.07e-09	2.06e-11	0.00525	-0.00016	0.00227	4580	1
15	16	58062845	59062845	58556566	rs40187	T	C	31016	-6.7	4.07e-09	2.06e-11	0.00525	-0.00016	0.00227	6116	1
15	16	58062845	59062845	58602589	rs11859781	T	A	30988	6.67	4.07e-09	2.56e-11	0.00461	0.000139	0.00212	39907	1
15	16	58062845	59062845	58560775	rs37055	C	T	31018	-6.68	4.07e-09	2.42e-11	0.00455	-0.000137	0.0021	1907	1
15	16	58062845	59062845	58558989	rs37054	C	T	31016	-6.68	4.07e-09	2.45e-11	0.00448	-0.000135	0.00208	3693	1
15	16	58062845	59062845	58620165	rs13333442	G	A	30950	6.68	4.07e-09	2.47e-11	0.00447	0.000135	0.00208	57483	1
15	16	58062845	59062845	58577138	rs28307	A	C	31015	-6.67	4.07e-09	2.53e-11	0.00435	-0.000131	0.00205	14456	1
15	16	58062845	59062845	58579158	rs42947	A	C	31015	-6.67	4.07e-09	2.61e-11	0.00424	-0.000127	0.00202	16476	1
15	16	58062845	59062845	58601410	rs4485352	A	G	31015	6.67	4.07e-09	2.61e-11	0.00424	0.000127	0.00202	38728	1
15	16	58062845	59062845	58579886	rs37041	T	C	31015	-6.67	4.07e-09	2.61e-11	0.00424	-0.000127	0.00202	17204	1
15	16	58062845	59062845	58578262	rs37040	T	C	31015	-6.67	4.07e-09	2.61e-11	0.00424	-0.000127	0.00202	15580	1
15	16	58062845	59062845	58573901	rs246194	G	A	31015	-6.67	4.07e-09	2.61e-11	0.00424	-0.000127	0.00202	11219	1
15	16	58062845	59062845	58580530	rs173475	T	C	31015	-6.67	4.07e-09	2.61e-11	0.00424	-0.000127	0.00202	17848	1
15	16	58062845	59062845	58578091	rs37039	C	T	31015	-6.67	4.07e-09	2.61e-11	0.00424	-0.000127	0.00202	15409	1
15	16	58062845	59062845	58616165	rs9932944	C	T	31015	6.67	4.07e-09	2.61e-11	0.00424	0.000127	0.00202	53483	1
15	16	58062845	59062845	58637528	rs4784051	C	G	31019	6.65	4.07e-09	2.86e-11	0.00419	0.000126	0.00201	74846	1
15	16	58062845	59062845	58605837	rs12149850	C	T	31016	6.66	4.07e-09	2.65e-11	0.00418	0.000126	0.00201	43155	1
15	16	58062845	59062845	58597289	rs1981960	C	G	31015	6.65	4.07e-09	2.88e-11	0.00416	0.000125	0.002	34607	1
15	16	58062845	59062845	58603176	rs9923491	T	G	31015	6.65	4.07e-09	2.88e-11	0.00416	0.000125	0.002	40494	1
15	16	58062845	59062845	58603348	rs7186997	A	G	31015	6.65	4.07e-09	2.88e-11	0.00416	0.000125	0.002	40666	1
15	16	58062845	59062845	58604387	rs8056620	T	A	31015	6.65	4.07e-09	2.88e-11	0.00416	0.000125	0.002	41705	1
15	16	58062845	59062845	58597291	rs1981961	A	T	31015	6.65	4.07e-09	2.88e-11	0.00416	0.000125	0.002	34609	1
15	16	58062845	59062845	58601365	rs4471670	G	A	31015	6.65	4.07e-09	2.88e-11	0.00416	0.000125	0.002	38683	1
15	16	58062845	59062845	58596753	rs11862156	C	T	31015	6.65	4.07e-09	2.88e-11	0.00416	0.000125	0.002	34071	1
15	16	58062845	59062845	58596291	rs4784956	A	C	31015	6.65	4.07e-09	2.88e-11	0.00416	0.000125	0.002	33609	1
15	16	58062845	59062845	58635162	rs12232402	T	C	31018	6.66	4.07e-09	2.68e-11	0.00415	0.000124	0.002	72480	1
15	16	58062845	59062845	58635233	rs12232436	G	C	31018	6.66	4.07e-09	2.68e-11	0.00415	0.000124	0.002	72551	1
15	16	58062845	59062845	58630414	rs8049393	A	G	31018	6.66	4.07e-09	2.68e-11	0.00415	0.000124	0.002	67732	1
15	16	58062845	59062845	58630167	rs9935054	T	C	31018	6.66	4.07e-09	2.68e-11	0.00415	0.000124	0.002	67485	1
15	16	58062845	59062845	58633881	rs2405860	C	T	31018	6.66	4.07e-09	2.68e-11	0.00415	0.000124	0.002	71199	1
15	16	58062845	59062845	58610750	rs6499962	A	C	31017	6.66	4.07e-09	2.68e-11	0.00413	0.000124	0.00199	48068	1
15	16	58062845	59062845	58656146	rs7198329	T	A	31011	6.65	4.07e-09	2.92e-11	0.00413	0.000124	0.00199	93464	1
15	16	58062845	59062845	58618300	rs35239829	T	A	31015	6.66	4.07e-09	2.71e-11	0.00409	0.000123	0.00198	55618	1
15	16	58062845	59062845	58583975	rs1549607	A	G	31003	6.66	4.07e-09	2.73e-11	0.00409	0.000123	0.00198	21293	1
15	16	58062845	59062845	58634751	rs4496133	C	A	31019	6.65	4.07e-09	2.94e-11	0.00408	0.000122	0.00198	72069	1
15	16	58062845	59062845	58628967	rs2015185	G	A	31019	6.65	4.07e-09	2.94e-11	0.00408	0.000122	0.00198	66285	1
15	16	58062845	59062845	58641897	rs12149484	A	G	31019	6.65	4.07e-09	2.94e-11	0.00408	0.000122	0.00198	79215	1
15	16	58062845	59062845	58641375	rs8061326	C	T	31019	6.65	4.07e-09	2.94e-11	0.00408	0.000122	0.00198	78693	1
15	16	58062845	59062845	58628445	rs2897253	C	T	31019	6.65	4.07e-09	2.94e-11	0.00408	0.000122	0.00198	65763	1
15	16	58062845	59062845	58627636	rs12446307	G	A	31019	6.65	4.07e-09	2.94e-11	0.00408	0.000122	0.00198	64954	1
15	16	58062845	59062845	58627387	rs7187299	T	C	31019	6.65	4.07e-09	2.94e-11	0.00408	0.000122	0.00198	64705	1
15	16	58062845	59062845	58641545	rs8062272	A	G	31019	6.65	4.07e-09	2.94e-11	0.00408	0.000122	0.00198	78863	1
15	16	58062845	59062845	58627111	rs4784960	C	T	31019	6.65	4.07e-09	2.94e-11	0.00408	0.000122	0.00198	64429	1
15	16	58062845	59062845	58640908	rs7203887	T	C	31019	6.65	4.07e-09	2.94e-11	0.00408	0.000122	0.00198	78226	1
15	16	58062845	59062845	58640623	rs7196236	G	T	31019	6.65	4.07e-09	2.94e-11	0.00408	0.000122	0.00198	77941	1
15	16	58062845	59062845	58639133	rs12597246	G	A	31019	6.65	4.07e-09	2.94e-11	0.00408	0.000122	0.00198	76451	1
15	16	58062845	59062845	58640438	rs1971073	G	A	31019	6.65	4.07e-09	2.94e-11	0.00408	0.000122	0.00198	77756	1
15	16	58062845	59062845	58638768	rs13339147	T	C	31019	6.65	4.07e-09	2.94e-11	0.00408	0.000122	0.00198	76086	1
15	16	58062845	59062845	58620885	rs950843	C	T	31017	6.66	4.07e-09	2.73e-11	0.00407	0.000122	0.00198	58203	1
15	16	58062845	59062845	58629135	rs7189568	C	T	31020	6.65	4.07e-09	3.01e-11	0.00399	0.000119	0.00195	66453	1
15	16	58062845	59062845	58651004	rs9302701	G	C	31010	6.64	4.07e-09	3.04e-11	0.00396	0.000119	0.00195	88322	1
15	16	58062845	59062845	58636871	rs7205071	G	A	30990	6.66	4.07e-09	2.83e-11	0.00396	0.000119	0.00195	74189	1
15	16	58062845	59062845	58614877	rs10524420	G	A	31018	6.66	4.07e-09	2.82e-11	0.00395	0.000118	0.00194	52195	1
15	16	58062845	59062845	58613431	rs9926577	C	T	31018	6.66	4.07e-09	2.82e-11	0.00395	0.000118	0.00194	50749	1
15	16	58062845	59062845	58645070	rs8043726	T	C	30998	6.64	4.07e-09	3.08e-11	0.00394	0.000118	0.00194	82388	1
15	16	58062845	59062845	58615659	rs9924805	T	C	31017	6.65	4.07e-09	2.88e-11	0.00387	0.000116	0.00192	52977	1
15	16	58062845	59062845	58617920	rs28667004	G	A	31005	6.65	4.07e-09	2.93e-11	0.00383	0.000115	0.00191	55238	1
15	16	58062845	59062845	58657340	rs181951	A	G	31012	6.63	4.07e-09	3.28e-11	0.00372	0.000111	0.00188	94658	1
15	16	58062845	59062845	58656845	rs151812	A	T	31012	6.63	4.07e-09	3.28e-11	0.00372	0.000111	0.00188	94163	1
15	16	58062845	59062845	58656422	rs154434	C	T	31012	6.63	4.07e-09	3.28e-11	0.00372	0.000111	0.00188	93740	1
15	16	58062845	59062845	58549204	rs1646010	G	C	30997	-6.65	4.07e-09	2.99e-11	0.00371	-0.00011	0.00188	13478	1
15	16	58062845	59062845	58582949	rs12596546	C	T	31015	6.64	4.07e-09	3.06e-11	0.00371	0.00011	0.00188	20267	1
15	16	58062845	59062845	58587164	rs12445577	T	C	31015	6.64	4.07e-09	3.06e-11	0.00371	0.00011	0.00188	24482	1
15	16	58062845	59062845	58650950	rs9302700	G	A	31013	6.63	4.07e-09	3.3e-11	0.00369	0.00011	0.00187	88268	1
15	17	67706454	68953784	68207828	rs236595	A	G	30957	-7.64	4.07e-09	2.15e-14	0.246	-0.00921	0.0163	122403	1
15	17	67706454	68953784	68208928	rs236521	A	G	30924	-7.63	4.07e-09	2.3e-14	0.232	-0.00867	0.0159	121303	1
15	17	67706454	68953784	68286361	rs312721	C	T	30888	4.52	1.32e-07	6.21e-06	0.193	0.00602	0.0126	43870	2
15	17	67706454	68953784	68291674	rs432241	T	C	30890	4.51	1.32e-07	6.61e-06	0.177	0.00549	0.0121	38557	2
15	17	67706454	68953784	68206588	rs236591	T	C	30917	-7.65	4.07e-09	2.07e-14	0.177	-0.00657	0.0143	123643	1
15	17	67706454	68953784	68203546	rs236586	A	G	31020	-7.65	4.07e-09	2.07e-14	0.175	-0.00651	0.0143	126685	1
15	17	67706454	68953784	68207048	rs236592	T	C	30897	-7.63	4.07e-09	2.38e-14	0.152	-0.00565	0.0135	123183	1
15	17	67706454	68953784	68277932	rs6501383	T	C	30888	4.52	6.26e-08	6.3e-06	0.0892	0.00277	0.00905	52299	2
15	17	67706454	68953784	68309320	rs312732	G	T	30903	-4.43	6.4e-08	9.42e-06	0.0589	-0.00179	0.00735	20911	2
15	17	67706454	68953784	68295898	rs1877744	C	T	30256	4.85	4.07e-09	1.22e-06	0.0319	0.00104	0.00583	34333	2
15	17	67706454	68953784	68295896	rs7214145	G	C	30256	4.85	4.07e-09	1.22e-06	0.0319	0.00104	0.00583	34335	2
15	17	67706454	68953784	68295886	rs312696	A	C	30255	4.85	4.07e-09	1.27e-06	0.0303	0.00099	0.00567	34345	2
15	17	67706454	68953784	68306604	rs12952132	A	G	30912	-3.95	4.07e-07	7.75e-05	0.025	-0.000416	0.0035	23627	2
15	17	67706454	68953784	68295928	rs312697	T	A	30423	4.81	4.07e-09	1.52e-06	0.0248	0.000805	0.00512	34303	2
15	17	67706454	68953784	68306707	rs10163526	A	G	30912	-3.95	4.07e-07	7.93e-05	0.0245	-0.000403	0.00345	23524	2
15	17	67706454	68953784	68295764	rs312693	T	C	30584	4.71	4.07e-09	2.48e-06	0.0225	0.000731	0.00488	34467	2
15	17	67706454	68953784	68295842	rs312695	T	C	30492	4.7	4.07e-09	2.58e-06	0.0183	0.000589	0.00438	34389	2
15	17	67706454	68953784	68295817	rs312694	G	C	29671	4.69	4.07e-09	2.72e-06	0.0119	0.00038	0.00351	34414	2
15	17	67706454	68953784	68273720	rs9892944	A	G	30846	4.61	4.07e-09	4.05e-06	0.0108	0.000342	0.00333	56511	2
15	17	67706454	68953784	68276731	rs4968888	A	G	30874	4.53	4.07e-09	5.99e-06	0.0063	0.000196	0.00251	53500	2
15	17	67706454	68953784	68292157	rs393743	T	C	30890	4.53	4.07e-09	5.94e-06	0.00629	0.000196	0.00251	38074	2
15	17	67706454	68953784	68292119	rs401070	T	C	30890	4.53	4.07e-09	5.94e-06	0.00629	0.000196	0.00251	38112	2
15	17	67706454	68953784	68275605	rs723499	C	T	30875	4.52	4.07e-09	6.08e-06	0.00617	0.000192	0.00248	54626	2
15	17	67706454	68953784	68275623	rs723500	T	C	30875	4.52	4.07e-09	6.08e-06	0.00617	0.000192	0.00248	54608	2
15	17	67706454	68953784	68276217	rs7221253	G	A	30875	4.52	4.07e-09	6.08e-06	0.00617	0.000192	0.00248	54014	2
15	17	67706454	68953784	68279168	rs8066874	C	G	30875	4.52	4.07e-09	6.08e-06	0.00617	0.000192	0.00248	51063	2
15	17	67706454	68953784	68276108	rs7222891	A	G	30875	4.52	4.07e-09	6.08e-06	0.00617	0.000192	0.00248	54123	2
15	17	67706454	68953784	68295062	rs6501385	T	C	30854	4.48	4.07e-09	7.55e-06	0.00612	0.00019	0.00247	35169	2
15	17	67706454	68953784	68275847	rs723501	A	G	30873	4.52	4.07e-09	6.32e-06	0.00585	0.000181	0.00241	54384	2
15	17	67706454	68953784	68278250	rs1828814	G	A	30889	4.52	4.07e-09	6.28e-06	0.00585	0.000181	0.00241	51981	2
15	17	67706454	68953784	68278148	rs1828812	T	G	30888	4.52	4.07e-09	6.3e-06	0.00581	0.00018	0.00241	52083	2
15	17	67706454	68953784	68278194	rs1828813	A	G	30887	4.51	4.07e-09	6.37e-06	0.00573	0.000178	0.00239	52037	2
15	17	67706454	68953784	68295241	rs312692	T	G	30864	4.46	4.07e-09	8.21e-06	0.00563	0.000174	0.00237	34990	2
15	17	67706454	68953784	68295085	rs427373	C	T	30869	4.46	4.07e-09	8.22e-06	0.00562	0.000174	0.00236	35146	2
15	17	67706454	68953784	68286649	rs312722	G	C	30890	4.51	4.07e-09	6.61e-06	0.00548	0.000169	0.00233	43582	2
15	17	67706454	68953784	68284376	rs312718	C	T	30890	4.51	4.07e-09	6.61e-06	0.00548	0.000169	0.00233	45855	2
15	17	67706454	68953784	68285294	rs312719	T	C	30890	4.51	4.07e-09	6.61e-06	0.00548	0.000169	0.00233	44937	2
15	17	67706454	68953784	68285804	rs312720	T	C	30890	4.51	4.07e-09	6.61e-06	0.00548	0.000169	0.00233	44427	2
15	17	67706454	68953784	68290982	rs407414	G	T	30890	4.51	4.07e-09	6.61e-06	0.00548	0.000169	0.00233	39249	2
15	17	67706454	68953784	68289703	rs312728	A	G	30890	4.51	4.07e-09	6.61e-06	0.00548	0.000169	0.00233	40528	2
15	17	67706454	68953784	68288328	rs312726	C	A	30890	4.51	4.07e-09	6.61e-06	0.00548	0.000169	0.00233	41903	2
15	17	67706454	68953784	68288205	rs312725	T	C	30890	4.51	4.07e-09	6.61e-06	0.00548	0.000169	0.00233	42026	2
15	17	67706454	68953784	68280430	rs12938938	A	G	30889	4.51	4.07e-09	6.63e-06	0.00546	0.000169	0.00233	49801	2
15	17	67706454	68953784	68280502	rs12939213	A	G	30889	4.51	4.07e-09	6.63e-06	0.00546	0.000169	0.00233	49729	2
15	17	67706454	68953784	68282064	rs312713	A	G	30889	4.51	4.07e-09	6.63e-06	0.00546	0.000169	0.00233	48167	2
15	17	67706454	68953784	68281835	rs312712	G	T	30889	4.51	4.07e-09	6.63e-06	0.00546	0.000169	0.00233	48396	2
15	17	67706454	68953784	68281054	rs312709	G	A	30889	4.51	4.07e-09	6.63e-06	0.00546	0.000169	0.00233	49177	2
15	17	67706454	68953784	68282869	rs312716	T	A	30889	4.51	4.07e-09	6.63e-06	0.00546	0.000169	0.00233	47362	2
15	17	67706454	68953784	68282845	rs312715	G	A	30889	4.51	4.07e-09	6.63e-06	0.00546	0.000169	0.00233	47386	2
15	17	67706454	68953784	68282723	rs312714	T	A	30889	4.51	4.07e-09	6.63e-06	0.00546	0.000169	0.00233	47508	2
15	17	67706454	68953784	68294976	rs2529682	G	A	30863	4.45	4.07e-09	8.66e-06	0.00521	0.000161	0.00227	35255	2
15	17	67706454	68953784	68288737	rs312727	T	C	30882	4.5	4.07e-09	6.86e-06	0.00518	0.00016	0.00226	41494	2
15	17	67706454	68953784	68297567	rs312700	T	C	30886	4.48	4.07e-09	7.61e-06	0.005	0.000154	0.00222	32664	2
15	17	67706454	68953784	68297360	rs420572	T	C	30886	4.47	4.07e-09	7.71e-06	0.00487	0.00015	0.00219	32871	2
15	17	67706454	68953784	68296575	rs312698	T	C	30889	4.47	4.07e-09	7.76e-06	0.00482	0.000148	0.00218	33656	2
15	17	67706454	68953784	68298594	rs312702	C	G	30879	4.47	4.07e-09	7.91e-06	0.00481	0.000148	0.00218	31637	2
15	17	67706454	68953784	68292929	rs427986	A	C	30891	4.49	4.07e-09	7.23e-06	0.0048	0.000148	0.00217	37302	2
15	17	67706454	68953784	68298992	rs312703	C	T	30889	4.47	4.07e-09	7.88e-06	0.00476	0.000146	0.00216	31239	2
15	17	67706454	68953784	68297584	rs312701	C	G	30885	4.47	4.07e-09	7.94e-06	0.00472	0.000145	0.00215	32647	2
15	17	67706454	68953784	68294560	rs7223796	G	A	30869	4.43	4.07e-09	9.54e-06	0.00462	0.000142	0.00213	35671	2
15	17	67706454	68953784	68294755	rs2573030	T	C	30869	4.43	4.07e-09	9.54e-06	0.00462	0.000142	0.00213	35476	2
15	17	67706454	68953784	68294034	rs655016	C	T	30869	4.43	4.07e-09	9.54e-06	0.00462	0.000142	0.00213	36197	2
15	7	111614906	112614906	112115658	rs7817	C	T	31020	5.74	2.72e-07	9.33e-09	0.618	0.0169	0.0139	691	1
15	7	111614906	112614906	112116537	rs2190587	A	C	30970	5.79	6.26e-08	7.1e-09	0.184	0.00508	0.0109	1570	1
15	7	111614906	112614906	112118712	rs6973615	A	G	30855	5.84	4.07e-09	5.23e-09	0.016	0.000445	0.00355	3745	1
15	7	111614906	112614906	112117358	rs4727774	C	T	30968	5.77	4.07e-09	8.04e-09	0.0106	0.000293	0.00287	2391	1
15	7	111614906	112614906	112116980	rs1054043	C	T	30968	5.77	4.07e-09	8.04e-09	0.0106	0.000293	0.00287	2013	1
15	7	111614906	112614906	112115023	rs12154969	A	T	31009	5.75	4.07e-09	9.08e-09	0.00949	0.00026	0.0027	56	1
15	7	111614906	112614906	112118561	rs10230646	A	T	30922	5.75	4.07e-09	9.14e-09	0.00943	0.000259	0.00269	3594	1
15	7	111614906	112614906	112108647	rs1963308	C	T	31008	5.74	4.07e-09	9.45e-09	0.00915	0.000251	0.00265	6320	1
15	7	111614906	112614906	112114503	rs10953712	A	G	31008	5.74	4.07e-09	9.48e-09	0.00911	0.00025	0.00265	464	1
15	7	111614906	112614906	112108522	rs1024572	G	A	31011	5.73	4.07e-09	9.84e-09	0.0088	0.000241	0.0026	6445	1
15	7	111614906	112614906	112110168	rs1029631	C	T	31010	5.73	4.07e-09	9.86e-09	0.00879	0.00024	0.00259	4799	1
15	7	111614906	112614906	112110281	rs7455170	G	A	31010	5.73	4.07e-09	9.86e-09	0.00879	0.00024	0.00259	4686	1
15	7	111614906	112614906	112108291	rs1024570	C	T	31007	5.73	4.07e-09	9.95e-09	0.0087	0.000238	0.00258	6676	1
15	7	111614906	112614906	112113435	rs11514940	A	C	31006	5.73	4.07e-09	1e-08	0.00863	0.000236	0.00257	1532	1
15	7	111614906	112614906	112114045	rs36095669	T	C	31006	5.73	4.07e-09	1e-08	0.00863	0.000236	0.00257	922	1
15	7	111614906	112614906	112107999	rs1024569	T	C	31009	5.72	4.07e-09	1.04e-08	0.00836	0.000229	0.00253	6968	1
15	7	111614906	112614906	112111841	rs1005661	C	A	31005	5.72	4.07e-09	1.04e-08	0.00835	0.000228	0.00253	3126	1
15	7	111614906	112614906	112111416	rs1005659	T	C	31007	5.72	4.07e-09	1.08e-08	0.00807	0.00022	0.00248	3551	1
15	8	144518354	145518354	145013775	rs11784619	G	A	30558	-4.85	4.07e-07	1.22e-06	0.737	-0.0169	0.0109	4694	1
15	8	144518354	145518354	145018354	rs11786896	C	T	30738	-5.55	4.07e-09	2.8e-08	0.244	-0.00642	0.0115	115	1
15	8	8763290	9763290	9268764	rs17149982	C	A	30761	-5.43	9.24e-08	5.62e-08	0.747	-0.0192	0.012	5649	1
15	8	8763290	9763290	9263290	rs7836066	A	G	30930	-5.55	4.07e-09	2.9e-08	0.0613	-0.0016	0.0064	175	1
15	8	8763290	9763290	9266025	rs73185248	C	T	30885	-5.47	4.07e-09	4.49e-08	0.0408	-0.00105	0.0052	2910	1
15	8	8763290	9763290	9265980	rs17149977	A	T	30892	-5.43	4.07e-09	5.57e-08	0.0334	-0.000851	0.00469	2865	1
15	8	8763290	9763290	9267753	rs7821553	A	T	30780	-5.43	4.07e-09	5.64e-08	0.0331	-0.000843	0.00466	4638	1
15	8	8763290	9763290	9264405	rs12680471	T	C	31020	-5.38	4.07e-09	7.28e-08	0.0261	-0.000658	0.00412	1290	1
15	8	8763290	9763290	9267954	rs73185252	A	C	30774	-5.36	4.07e-09	8.26e-08	0.0232	-0.000582	0.00387	4839	1
3	10	75384820	76384820	76198975	rs7095850	G	C	30886	-6.86	4.07e-07	6.68e-12	0.326	-0.00974	0.0153	314151	1
3	10	75384820	76384820	75871735	rs2131956	C	G	30756	-6.76	4.07e-07	1.36e-11	0.184	-0.0048	0.0117	13089	1
3	10	75384820	76384820	75879511	rs703258	T	A	30911	-6.95	1.32e-07	3.67e-12	0.182	-0.00568	0.0127	5313	1
3	10	75384820	76384820	75881676	rs6688	G	A	30760	-6.84	1.32e-07	7.97e-12	0.0927	-0.00262	0.00899	3148	1
3	10	75384820	76384820	75880754	rs6480718	C	G	30761	-6.86	6.4e-08	6.87e-12	0.0511	-0.00147	0.00686	4070	1
3	10	75384820	76384820	75864372	rs2131959	G	C	30797	-6.79	9.24e-08	1.1e-11	0.0506	-0.00134	0.00654	20452	1
3	10	75384820	76384820	75951509	rs7097778	A	G	30973	-6.79	6.26e-08	1.08e-11	0.035	-0.00093	0.00548	66685	1
3	10	75384820	76384820	75989752	rs10762589	C	T	31013	-6.73	6.4e-08	1.72e-11	0.0253	-0.000603	0.00442	104928	1
3	10	75384820	76384820	75983842	rs10762586	T	C	31010	-6.73	6.26e-08	1.68e-11	0.0252	-0.000603	0.00442	99018	1
3	10	75384820	76384820	75989610	rs11000934	T	C	31013	-6.73	6.26e-08	1.72e-11	0.0248	-0.00059	0.00437	104786	1
3	10	75384820	76384820	75898979	rs2395086	A	C	30602	-6.57	6.4e-08	4.94e-11	0.0136	-0.000215	0.00261	14155	1
3	10	75384820	76384820	75884820	rs7080130	A	C	30925	-6.95	4.07e-09	3.6e-12	0.00578	-0.000178	0.00246	4	1
3	10	75384820	76384820	75884964	rs7067855	T	C	30928	-6.93	4.07e-09	4.24e-12	0.00501	-0.000152	0.00227	140	1
3	10	75384820	76384820	75892904	rs7919821	A	G	30967	-6.92	4.07e-09	4.44e-12	0.00481	-0.000145	0.00221	8080	1
3	10	75384820	76384820	75886512	rs7073435	T	C	30918	-6.91	4.07e-09	4.71e-12	0.00457	-0.000137	0.00215	1688	1
3	10	75384820	76384820	75900462	rs7896966	C	A	30972	-6.9	4.07e-09	5.14e-12	0.00424	-0.000126	0.00206	15638	1
3	10	75384820	76384820	76220018	rs10824186	A	G	30896	-6.88	4.07e-09	5.84e-12	0.00379	-0.000111	0.00193	335194	1
3	10	75384820	76384820	76229038	rs11813032	G	A	30894	-6.88	4.07e-09	5.87e-12	0.00376	-0.00011	0.00192	344214	1
3	10	75384820	76384820	76187324	rs10733903	T	G	30913	-6.88	4.07e-09	5.91e-12	0.00376	-0.00011	0.00192	302500	1
3	10	75384820	76384820	76183741	rs1871084	C	T	30913	-6.85	4.07e-09	7.14e-12	0.0032	-9.08e-05	0.00174	298917	1
3	10	75384820	76384820	76215215	rs2395093	A	T	30885	-6.85	4.07e-09	7.28e-12	0.00316	-8.95e-05	0.00173	330391	1
3	10	75384820	76384820	76020096	rs6480728	C	T	30680	-6.85	4.07e-09	7.48e-12	0.00308	-8.68e-05	0.0017	135272	1
3	10	75384820	76384820	76198178	rs10762613	T	C	30889	-6.84	4.07e-09	7.77e-12	0.003	-8.41e-05	0.00168	313354	1
3	10	75384820	76384820	75961229	rs7895587	T	C	30977	-6.83	4.07e-09	8.34e-12	0.00281	-7.81e-05	0.00161	76405	1
3	10	75384820	76384820	75979997	rs11492360	T	C	30958	-6.83	4.07e-09	8.74e-12	0.00271	-7.46e-05	0.00158	95173	1
3	10	75384820	76384820	75855842	rs4746172	C	T	30609	-6.82	4.07e-09	8.96e-12	0.00271	-7.44e-05	0.00157	28982	1
3	10	75384820	76384820	75980572	rs11000928	T	C	30976	-6.82	4.07e-09	8.8e-12	0.00269	-7.4e-05	0.00157	95748	1
3	10	75384820	76384820	75979691	rs11000927	T	G	30976	-6.82	4.07e-09	9.04e-12	0.00264	-7.22e-05	0.00155	94867	1
3	10	75384820	76384820	76172412	rs7901524	A	G	30927	-6.82	4.07e-09	9.19e-12	0.00261	-7.1e-05	0.00154	287588	1
3	10	75384820	76384820	75969917	rs10128407	A	G	30973	-6.81	4.07e-09	9.77e-12	0.00248	-6.69e-05	0.00149	85093	1
3	10	75384820	76384820	76018982	rs12243059	T	C	30825	-6.81	4.07e-09	9.77e-12	0.00248	-6.69e-05	0.00149	134158	1
3	10	75384820	76384820	75978228	rs7916143	T	C	30975	-6.81	4.07e-09	9.86e-12	0.00246	-6.63e-05	0.00149	93404	1
3	10	75384820	76384820	76210176	rs1871085	A	G	30886	-6.81	4.07e-09	9.95e-12	0.00245	-6.58e-05	0.00148	325352	1
3	10	75384820	76384820	75976512	rs11416069	A	G	30988	-6.81	4.07e-09	9.97e-12	0.00244	-6.56e-05	0.00148	91688	1
3	10	75384820	76384820	76044624	rs6480732	C	G	30994	-6.81	4.07e-09	1.01e-11	0.00242	-6.49e-05	0.00147	159800	1
3	10	75384820	76384820	75959024	rs7094239	T	G	30973	-6.8	4.07e-09	1.02e-11	0.0024	-6.42e-05	0.00146	74200	1
3	10	75384820	76384820	75956027	rs7087290	C	T	30973	-6.8	4.07e-09	1.02e-11	0.0024	-6.42e-05	0.00146	71203	1
3	10	75384820	76384820	75961136	rs7910153	C	G	30972	-6.8	4.07e-09	1.03e-11	0.00238	-6.35e-05	0.00145	76312	1
3	10	75384820	76384820	75978660	rs10824117	T	C	30979	-6.8	4.07e-09	1.05e-11	0.00234	-6.22e-05	0.00144	93836	1
3	10	75384820	76384820	75965255	rs7896617	A	G	30975	-6.8	4.07e-09	1.07e-11	0.00231	-6.13e-05	0.00143	80431	1
3	10	75384820	76384820	75964504	rs7909197	T	G	30974	-6.8	4.07e-09	1.08e-11	0.00229	-6.06e-05	0.00142	79680	1
3	10	75384820	76384820	75949930	rs7915999	C	T	30969	-6.79	4.07e-09	1.09e-11	0.00228	-6.01e-05	0.00141	65106	1
3	1	111962949	113060237	112530430	rs75013985	A	G	30760	6.04	6.4e-08	1.53e-09	0.883	0.024	0.00985	18847	1
3	1	111962949	113060237	112560237	rs116532272	G	A	30726	6.15	4.07e-09	7.86e-10	0.116	0.00321	0.00904	48654	1
3	1	115794054	116794054	116298064	rs4075008	C	A	30780	-5.68	6.26e-08	1.37e-08	0.149	-0.00388	0.00963	4030	1
3	1	115794054	116794054	116296510	rs6693356	T	A	30785	-5.65	6.26e-08	1.59e-08	0.13	-0.00335	0.00902	2476	1
3	1	115794054	116794054	116289707	rs6687777	T	C	30987	-5.62	6.26e-08	1.94e-08	0.109	-0.00277	0.00827	4327	1
3	1	115794054	116794054	116289786	rs6670402	G	C	30987	-5.62	6.26e-08	1.94e-08	0.109	-0.00277	0.00827	4248	1
3	1	115794054	116794054	116289824	rs6687961	T	C	30987	-5.62	6.26e-08	1.94e-08	0.109	-0.00277	0.00827	4210	1
3	1	115794054	116794054	116289728	rs6687862	T	C	30887	-5.57	6.26e-08	2.56e-08	0.0857	-0.00212	0.00731	4306	1
3	1	115794054	116794054	116291066	rs12140557	G	A	30922	-5.53	6.26e-08	3.16e-08	0.0714	-0.00173	0.00663	2968	1
3	1	115794054	116794054	116294090	rs9428220	T	C	30821	5.68	4.07e-09	1.36e-08	0.00986	0.000255	0.00265	56	1
3	1	115794054	116794054	116295519	rs10801976	A	C	30834	-5.67	4.07e-09	1.44e-08	0.00932	-0.000241	0.00257	1485	1
3	1	115794054	116794054	116294068	rs12691519	A	T	30824	5.66	4.07e-09	1.51e-08	0.00901	0.000232	0.00252	34	1
3	1	115794054	116794054	116288774	rs10737732	G	A	30945	-5.63	4.07e-09	1.83e-08	0.00753	-0.000191	0.00229	5260	1
3	1	115794054	116794054	116284602	rs12737145	G	A	30916	-5.63	4.07e-09	1.86e-08	0.00742	-0.000188	0.00227	9432	1
3	1	115794054	116794054	116291025	rs12140550	G	A	30962	-5.62	4.07e-09	1.88e-08	0.00733	-0.000186	0.00225	3009	1
3	1	115794054	116794054	116291201	rs10801971	A	G	30963	-5.62	4.07e-09	1.9e-08	0.00725	-0.000183	0.00224	2833	1
3	1	115794054	116794054	116292387	rs10754353	C	T	30635	-5.62	4.07e-09	1.94e-08	0.00718	-0.000181	0.00223	1647	1
3	1	115794054	116794054	116290564	rs10754348	C	G	30987	-5.62	4.07e-09	1.94e-08	0.00713	-0.00018	0.00222	3470	1
3	1	115794054	116794054	116288825	rs10737733	T	C	30987	-5.62	4.07e-09	1.94e-08	0.00713	-0.00018	0.00222	5209	1
3	1	115794054	116794054	116289164	rs10733095	A	G	30987	-5.62	4.07e-09	1.94e-08	0.00713	-0.00018	0.00222	4870	1
3	1	115794054	116794054	116289054	rs10732297	C	T	30987	-5.62	4.07e-09	1.94e-08	0.00713	-0.00018	0.00222	4980	1
3	1	115794054	116794054	116290280	rs10733096	T	C	30987	-5.62	4.07e-09	1.94e-08	0.00713	-0.00018	0.00222	3754	1
3	1	115794054	116794054	116292369	rs10754352	T	C	30960	-5.61	4.07e-09	1.97e-08	0.00704	-0.000177	0.0022	1665	1
3	1	115794054	116794054	116292355	rs10754351	G	A	30960	-5.61	4.07e-09	1.97e-08	0.00704	-0.000177	0.0022	1679	1
3	1	115794054	116794054	116291439	rs10923355	T	G	30964	-5.61	4.07e-09	1.98e-08	0.00702	-0.000177	0.0022	2595	1
3	1	115794054	116794054	116291575	rs10801972	T	C	30962	-5.61	4.07e-09	1.99e-08	0.00697	-0.000176	0.00219	2459	1
3	1	115794054	116794054	116292469	rs10754356	A	G	30961	-5.61	4.07e-09	2e-08	0.00695	-0.000175	0.00219	1565	1
3	1	115794054	116794054	116292908	rs10923362	A	G	30961	-5.61	4.07e-09	2e-08	0.00695	-0.000175	0.00219	1126	1
3	1	115794054	116794054	116292882	rs10923361	T	G	30961	-5.61	4.07e-09	2e-08	0.00695	-0.000175	0.00219	1152	1
3	1	115794054	116794054	116291664	rs10801973	A	C	30963	-5.61	4.07e-09	2e-08	0.00694	-0.000175	0.00218	2370	1
3	1	115794054	116794054	116292091	rs10737734	A	G	30963	-5.61	4.07e-09	2e-08	0.00694	-0.000175	0.00218	1943	1
3	1	115794054	116794054	116293646	rs4338353	A	C	30960	-5.61	4.07e-09	2.03e-08	0.00685	-0.000172	0.00217	388	1
3	1	115794054	116794054	116291885	rs10754350	A	G	30962	-5.61	4.07e-09	2.03e-08	0.00685	-0.000172	0.00217	2149	1
3	1	115794054	116794054	116291876	rs10754349	C	T	30962	-5.61	4.07e-09	2.03e-08	0.00685	-0.000172	0.00217	2158	1
3	1	115794054	116794054	116293897	rs4472757	A	G	30958	-5.61	4.07e-09	2.03e-08	0.00684	-0.000172	0.00217	137	1
3	1	115794054	116794054	116288105	rs7527858	C	T	31004	-5.61	4.07e-09	2.04e-08	0.00682	-0.000171	0.00216	5929	1
3	1	115794054	116794054	116290727	rs10923353	G	A	30982	-5.61	4.07e-09	2.04e-08	0.00681	-0.000171	0.00216	3307	1
3	1	115794054	116794054	116290716	rs10923352	T	G	30982	-5.61	4.07e-09	2.04e-08	0.00681	-0.000171	0.00216	3318	1
3	1	115794054	116794054	116288224	rs9887923	T	C	31009	-5.6	4.07e-09	2.11e-08	0.00663	-0.000166	0.00213	5810	1
3	1	115794054	116794054	116293963	rs4564143	T	C	30957	-5.6	4.07e-09	2.13e-08	0.00657	-0.000165	0.00212	71	1
3	1	115794054	116794054	116288027	rs9887853	G	T	31005	-5.6	4.07e-09	2.21e-08	0.00637	-0.000159	0.00208	6007	1
3	1	115794054	116794054	116287651	rs10801970	G	A	31003	-5.59	4.07e-09	2.23e-08	0.00631	-0.000158	0.00207	6383	1
3	12	114654016	115871181	115157609	rs10850369	T	G	30592	9.26	4.07e-09	2.02e-20	0.87	0.0392	0.0158	104895	2
3	12	114654016	115871181	114852120	rs61931005	G	A	30973	-5.68	6.4e-08	1.34e-08	0.508	-0.0128	0.0131	410384	1
3	12	114654016	115871181	115365211	rs7966951	A	G	30859	-6.89	9.24e-08	5.64e-12	0.431	-0.0143	0.0167	102707	3
3	12	114654016	115871181	114852508	rs61931006	C	A	31020	-5.64	6.26e-08	1.73e-08	0.402	-0.0101	0.0126	409996	1
3	12	114654016	115871181	115362614	rs7976673	A	T	30843	-6.73	9.24e-08	1.67e-11	0.152	-0.00491	0.0118	100110	3
3	12	114654016	115871181	115359206	rs7967168	T	A	30835	-6.81	2.72e-07	9.51e-12	0.0841	-0.00251	0.00858	96702	3
3	12	114654016	115871181	115152444	rs1910046	G	A	30931	9.2	4.07e-09	3.68e-20	0.0542	0.00236	0.00992	110060	2
3	12	114654016	115871181	115152129	rs7309985	C	A	30933	9.19	4.07e-09	3.77e-20	0.0532	0.00232	0.00984	110375	2
3	12	114654016	115871181	115362584	rs7979724	T	C	30839	-6.78	9.24e-08	1.23e-11	0.0388	-0.00118	0.00604	100080	3
3	12	114654016	115871181	114852927	rs56172437	G	A	31006	-5.72	4.07e-09	1.1e-08	0.0374	-0.000947	0.0049	409577	1
3	12	114654016	115871181	115354179	rs4766748	C	T	30868	-6.86	6.26e-08	6.97e-12	0.026	-0.000788	0.00497	91675	3
3	12	114654016	115871181	114855399	rs34944750	C	A	30896	-5.61	4.07e-09	2.02e-08	0.0242	-0.000602	0.0039	407105	1
3	12	114654016	115871181	115371181	rs7300371	T	C	30771	-6.91	4.07e-09	4.94e-12	0.0228	-0.000756	0.00502	108677	3
3	12	114654016	115871181	115361930	rs7487962	A	G	30851	-6.89	4.07e-09	5.39e-12	0.02	-0.000664	0.0047	99426	3
3	12	114654016	115871181	115363751	rs3914956	T	A	30857	-6.89	4.07e-09	5.71e-12	0.0187	-0.00062	0.00454	101247	3
3	12	114654016	115871181	115361364	rs6416327	T	G	30847	-6.88	4.07e-09	5.91e-12	0.0187	-0.000617	0.00453	98860	3
3	12	114654016	115871181	115357432	rs1896329	C	T	30839	-6.77	6.26e-08	1.3e-11	0.015	-0.000436	0.00369	94928	3
3	12	114654016	115871181	115346424	rs1896312	C	T	31020	-6.55	1.32e-07	5.75e-11	0.0127	-0.000325	0.00315	83920	3
3	12	114654016	115871181	115381147	rs7301677	C	T	30969	6.77	4.07e-09	1.31e-11	0.0121	0.000396	0.00363	118643	3
3	12	114654016	115871181	115381071	rs7132327	T	C	30967	6.75	4.07e-09	1.46e-11	0.0109	0.000354	0.00343	118567	3
3	12	114654016	115871181	115360824	rs7132580	G	A	30851	-6.88	4.07e-09	5.85e-12	0.01	-0.000327	0.00329	98320	3
3	12	114654016	115871181	115358952	rs2891537	T	G	30855	-6.87	4.07e-09	6.38e-12	0.00924	-0.0003	0.00315	96448	3
3	12	114654016	115871181	115357003	rs1896330	G	A	30866	-6.86	4.07e-09	7.04e-12	0.00844	-0.000273	0.00301	94499	3
3	12	114654016	115871181	115367657	rs2384555	T	C	30847	-6.74	4.07e-09	1.61e-11	0.00699	-0.000225	0.00272	105153	3
3	12	114654016	115871181	115367286	rs1896356	C	T	30846	-6.74	4.07e-09	1.62e-11	0.00693	-0.000223	0.00271	104782	3
3	12	114654016	115871181	115367840	rs10850406	A	G	30847	-6.73	4.07e-09	1.67e-11	0.00671	-0.000216	0.00267	105336	3
3	12	114654016	115871181	115372552	rs7980129	G	T	30851	-6.73	4.07e-09	1.71e-11	0.00656	-0.000211	0.00264	110048	3
3	12	114654016	115871181	115366285	rs10850404	T	G	30843	-6.73	4.07e-09	1.72e-11	0.00653	-0.00021	0.00263	103781	3
3	12	114654016	115871181	115369038	rs4767282	C	G	30856	-6.72	4.07e-09	1.78e-11	0.00645	-0.000207	0.00261	106534	3
3	12	114654016	115871181	115363111	rs7980361	T	C	30844	-6.73	4.07e-09	1.75e-11	0.00637	-0.000205	0.0026	100607	3
3	12	114654016	115871181	115366669	rs10850405	A	T	30846	-6.72	4.07e-09	1.8e-11	0.00628	-0.000202	0.00258	104165	3
3	12	114654016	115871181	115381740	rs10850409	G	A	31020	6.69	4.07e-09	2.27e-11	0.00605	0.000194	0.00253	119236	3
3	12	114654016	115871181	115361191	rs1896358	C	T	30837	-6.71	4.07e-09	1.89e-11	0.00599	-0.000192	0.00251	98687	3
3	12	114654016	115871181	115360866	rs7132593	G	A	30832	-6.71	4.07e-09	1.96e-11	0.00584	-0.000187	0.00248	98362	3
3	12	114654016	115871181	115371142	rs7311915	C	G	30855	-6.71	4.07e-09	1.97e-11	0.00575	-0.000184	0.00246	108638	3
3	13	50261457	51261457	50756042	rs71434496	T	C	30223	6.56	4.07e-09	5.53e-11	0.117	0.00373	0.0104	5548	1
3	13	50261457	51261457	50762944	rs2703088	T	A	31005	6.53	4.07e-09	6.66e-11	0.0962	0.00306	0.0095	1354	1
3	13	50261457	51261457	50762945	rs2740518	G	C	31005	6.52	4.07e-09	7.04e-11	0.0912	0.00289	0.00926	1355	1
3	13	50261457	51261457	50761619	rs2740516	G	A	31018	6.49	4.07e-09	8.83e-11	0.0735	0.00232	0.00835	29	1
3	13	50261457	51261457	50761943	rs2066632	G	A	31020	6.46	4.07e-09	1.02e-10	0.064	0.00201	0.0078	353	1
3	13	50261457	51261457	50784735	rs1965800	C	T	30815	5.98	6.4e-08	2.2e-09	0.0564	0.00154	0.00663	23145	1
3	13	50261457	51261457	50773486	rs2765756	A	G	30996	6.44	4.07e-09	1.23e-10	0.0526	0.00165	0.00708	11896	1
3	13	50261457	51261457	50784670	rs1975371	G	T	30824	6.41	4.07e-09	1.48e-10	0.0438	0.00136	0.00646	23080	1
3	13	50261457	51261457	50760184	rs111549407	G	A	30951	6.39	4.07e-09	1.69e-10	0.0396	0.00123	0.00613	1406	1
3	13	50261457	51261457	50760166	rs77291250	G	A	30951	6.38	4.07e-09	1.78e-10	0.0375	0.00116	0.00597	1424	1
3	13	50261457	51261457	50760138	rs113539437	G	C	30951	6.36	4.07e-09	2e-10	0.0352	0.00109	0.00578	1452	1
3	13	50261457	51261457	50754215	rs2066626	C	A	30764	6.36	4.07e-09	2e-10	0.033	0.00102	0.00559	7375	1
3	13	50261457	51261457	50754246	rs2687938	C	T	30733	6.36	4.07e-09	2.03e-10	0.0328	0.00101	0.00557	7344	1
3	13	50261457	51261457	50754252	rs2066627	C	T	30782	6.36	4.07e-09	2.07e-10	0.0321	0.000989	0.00552	7338	1
3	13	50261457	51261457	50766240	rs1359613	G	A	31011	6.34	4.07e-09	2.25e-10	0.0313	0.000962	0.00544	4650	1
3	13	50261457	51261457	50764482	rs2066634	A	G	31013	6.33	4.07e-09	2.51e-10	0.0282	0.000865	0.00516	2892	1
3	13	50261457	51261457	50760310	rs2740515	G	C	30365	6.32	4.07e-09	2.67e-10	0.026	0.000794	0.00495	1280	1
3	13	50261457	51261457	50760323	rs2687939	A	G	30365	6.32	4.07e-09	2.67e-10	0.026	0.000794	0.00495	1267	1
3	13	50261457	51261457	50760329	rs2687940	A	G	30365	6.32	4.07e-09	2.67e-10	0.026	0.000794	0.00495	1261	1
3	13	50261457	51261457	50760363	rs2687941	T	C	30375	6.3	4.07e-09	3.04e-10	0.0229	0.000697	0.00463	1227	1
3	1	46678146	47678146	47178146	rs111762885	T	C	30773	5.47	4.07e-09	4.49e-08	0.919	0.024	0.0085	32	1
3	1	46678146	47678146	47128517	rs141622312	A	G	30814	4.88	4.07e-09	1.08e-06	0.0479	0.00111	0.00508	49597	1
3	17	44513271	45513271	45013271	rs17608766	T	C	31020	8.62	4.07e-07	6.57e-18	0.998	0.0418	0.00523	951	1
3	21	28334807	29334807	28834807	rs80216780	G	T	30884	5.76	4.07e-09	8.38e-09	0.183	0.00503	0.0108	30	1
3	21	28334807	29334807	28834809	rs77613534	T	A	30884	5.76	4.07e-09	8.38e-09	0.183	0.00503	0.0108	28	1
3	21	28334807	29334807	28834811	rs75252804	T	G	30884	5.76	4.07e-09	8.38e-09	0.183	0.00503	0.0108	26	1
3	21	28334807	29334807	28839569	rs2830960	G	T	30949	5.73	4.07e-09	1.03e-08	0.15	0.0041	0.00993	4732	1
3	21	28334807	29334807	28847771	rs2830965	T	C	30903	4.88	2.72e-07	1.06e-06	0.132	0.00306	0.00806	12934	1
3	21	28334807	29334807	28834826	rs68173872	G	T	31020	5.6	4.07e-09	2.2e-08	0.0741	0.00198	0.00711	11	1
3	21	28334807	29334807	28846066	rs34727758	T	C	30644	4.96	6.4e-08	7.03e-07	0.0455	0.00107	0.00503	11229	1
3	3	38087093	39159952	38659952	rs55824920	C	T	31020	10.0	4.07e-09	1.41e-23	1.0	0.053	0.00489	36427	1
3	3	38087093	39159952	38657899	rs11710077	A	T	31020	-5.52	6.26e-08	3.32e-08	0.946	-0.0311	0.00878	34374	2
3	3	38087093	39159952	38590275	rs41315485	A	G	30918	6.18	6.26e-08	6.46e-10	0.426	0.0129	0.0153	33250	3
3	3	38087093	39159952	38585434	rs6781009	T	C	30894	6.08	6.26e-08	1.18e-09	0.226	0.00672	0.0127	38091	3
3	3	38087093	39159952	38578264	rs6771881	A	G	30837	5.99	6.26e-08	2.1e-09	0.141	0.00414	0.0104	45261	3
3	3	38087093	39159952	38654024	rs7430191	C	T	30582	-5.54	4.07e-09	3.02e-08	0.0489	-0.0016	0.00713	30499	2
3	3	38087093	39159952	38587093	rs62239356	T	C	30954	6.19	4.07e-09	6.17e-10	0.029	0.000878	0.00515	36432	3
3	3	38087093	39159952	38589408	rs35231307	C	T	30962	6.14	4.07e-09	8.1e-10	0.023	0.000692	0.00457	34117	3
3	3	38087093	39159952	38583041	rs55880069	T	C	30924	6.13	4.07e-09	8.68e-10	0.0206	0.000618	0.00432	40484	3
3	3	38087093	39159952	38577362	rs10865879	A	C	30826	6.1	4.07e-09	1.05e-09	0.0169	0.000504	0.0039	46163	3
3	3	38087093	39159952	38586706	rs56283404	C	A	30970	6.08	4.07e-09	1.17e-09	0.0163	0.000486	0.00383	36819	3
3	3	38087093	39159952	38603069	rs62241188	C	G	30099	6.4	4.07e-09	1.54e-10	0.0158	0.00047	0.00376	20456	3
3	3	38087093	39159952	38586415	rs12490047	C	G	30969	6.07	4.07e-09	1.25e-09	0.0153	0.000454	0.0037	37110	3
3	3	38087093	39159952	38576665	rs11710498	T	C	30832	6.05	4.07e-09	1.42e-09	0.0127	0.000376	0.00336	46860	3
3	3	38087093	39159952	38582191	rs6762565	C	T	30876	6.01	4.07e-09	1.83e-09	0.0107	0.000314	0.00307	41334	3
3	5	121981429	122981429	122471989	rs1644318	T	C	30596	6.47	9.24e-08	9.96e-11	0.679	0.021	0.015	9513	1
3	5	121981429	122981429	122501864	rs335210	A	G	30160	6.62	4.07e-09	3.55e-11	0.0809	0.00256	0.00874	20362	1
3	5	121981429	122981429	122470209	rs1422279	C	T	30560	6.52	4.07e-09	6.95e-11	0.0421	0.00131	0.00633	11293	1
3	5	121981429	122981429	122475438	rs1624823	G	A	30576	6.5	4.07e-09	7.84e-11	0.0375	0.00116	0.00597	6064	1
3	5	121981429	122981429	122475437	rs1624822	T	C	30567	6.48	4.07e-09	9.06e-11	0.0327	0.00101	0.00557	6065	1
3	5	121981429	122981429	122489095	rs335140	G	A	30504	6.47	4.07e-09	9.64e-11	0.031	0.000957	0.00542	7593	1
3	5	121981429	122981429	122506260	rs335204	C	A	30088	6.38	4.07e-09	1.78e-10	0.016	0.000483	0.00385	24758	1
3	5	121981429	122981429	122509649	rs335201	G	A	30162	6.33	4.07e-09	2.38e-10	0.0121	0.000364	0.00334	28147	1
3	5	121981429	122981429	122499967	rs335214	A	G	30101	6.31	4.07e-09	2.86e-10	0.0102	0.000304	0.00305	18465	1
3	5	121981429	122981429	122504566	rs335206	T	C	30171	6.3	4.07e-09	3.02e-10	0.00969	0.000289	0.00297	23064	1
3	5	172143118	173143118	172665106	rs77999046	T	C	30041	5.3	1.32e-07	1.14e-07	0.388	0.00956	0.0125	21887	1
3	5	172143118	173143118	172656107	rs12514371	A	G	30733	5.25	9.24e-08	1.49e-07	0.211	0.00509	0.0103	12888	1
3	5	172143118	173143118	172643118	rs4868243	G	A	30704	5.71	4.07e-09	1.11e-08	0.0996	0.00268	0.00821	101	1
3	5	172143118	173143118	172640280	rs55676951	A	G	30128	5.66	4.07e-09	1.5e-08	0.073	0.00194	0.00705	2939	1
3	5	172143118	173143118	172647816	rs954634	T	C	30480	5.53	4.07e-09	3.15e-08	0.0386	0.001	0.0051	4597	1
3	5	172143118	173143118	172670247	rs869236	C	A	30486	5.53	4.07e-09	3.29e-08	0.0373	0.000966	0.00502	27028	1
3	5	172143118	173143118	172652395	rs55877020	G	T	31020	5.39	4.07e-09	7.24e-08	0.018	0.00045	0.00342	9176	1
3	5	172143118	173143118	172631051	rs4868240	T	G	30461	5.39	4.07e-09	7.09e-08	0.0176	0.000434	0.00335	12168	1
3	5	172143118	173143118	172650620	rs55893552	T	A	30834	5.36	4.07e-09	8.44e-08	0.0156	0.000387	0.00316	7401	1
3	5	172143118	173143118	172630811	rs57047822	C	G	30526	5.35	4.07e-09	8.67e-08	0.0146	0.000358	0.00304	12408	1
3	5	172143118	173143118	172649034	rs62385088	G	A	30738	5.3	4.07e-09	1.15e-07	0.0118	0.000287	0.00272	5815	1
3	5	172143118	173143118	172648322	rs57997333	C	T	30733	5.29	4.07e-09	1.25e-07	0.011	0.000266	0.00261	5103	1
3	5	172143118	173143118	172647686	rs62385084	G	A	30725	5.26	4.07e-09	1.45e-07	0.00959	0.00023	0.00242	4467	1
3	5	172143118	173143118	172652751	rs1984833	T	C	30963	5.25	4.07e-09	1.5e-07	0.00927	0.000222	0.00238	9532	1
3	5	172143118	173143118	172647939	rs954636	C	G	30730	5.25	4.07e-09	1.54e-07	0.00911	0.000218	0.00236	4720	1
3	5	172143118	173143118	172647789	rs5012711	G	A	30721	5.24	4.07e-09	1.62e-07	0.00867	0.000206	0.00229	4570	1
3	5	63815448	64815448	64310693	rs2968206	G	T	30945	6.46	4.07e-07	1.04e-10	0.286	0.0072	0.0119	4776	1
3	5	63815448	64815448	64318906	rs61571832	C	T	31002	-6.41	2.72e-07	1.49e-10	0.142	-0.00348	0.00896	3437	1
3	5	63815448	64815448	64322590	rs62371000	G	A	31017	-6.4	2.72e-07	1.51e-10	0.141	-0.00345	0.00893	7121	1
3	5	63815448	64815448	64317659	rs62370993	A	G	31015	-6.4	2.72e-07	1.53e-10	0.14	-0.00342	0.00889	2190	1
3	5	63815448	64815448	64316731	rs713171	C	T	30991	6.64	6.4e-08	3.04e-11	0.108	0.00285	0.00839	1262	1
3	5	63815448	64815448	64318142	rs10940015	C	G	31003	-6.41	6.4e-08	1.5e-10	0.0335	-0.000818	0.00459	2673	1
3	5	63815448	64815448	64322395	rs62370999	G	A	31003	-6.41	6.26e-08	1.49e-10	0.033	-0.000805	0.00455	6926	1
3	5	63815448	64815448	64330265	rs7713874	A	G	30965	-6.38	6.4e-08	1.81e-10	0.0311	-0.000754	0.0044	14796	1
3	5	63815448	64815448	64330480	rs7714577	G	C	30965	-6.32	6.26e-08	2.64e-10	0.0234	-0.000552	0.00377	15011	1
3	5	63815448	64815448	64315448	rs2915440	T	C	30990	6.68	4.07e-09	2.32e-11	0.00851	0.000226	0.00249	21	1
3	5	63815448	64815448	64314865	rs2915439	A	G	30965	6.68	4.07e-09	2.34e-11	0.0084	0.000223	0.00247	604	1
3	5	63815448	64815448	64306758	rs2968210	C	T	30933	6.66	4.07e-09	2.67e-11	0.00777	0.000205	0.00237	8711	1
3	5	63815448	64815448	64312249	rs2968207	T	G	30945	6.65	4.07e-09	2.88e-11	0.00726	0.000191	0.00229	3220	1
3	5	63815448	64815448	64312057	rs2915438	T	A	30943	6.65	4.07e-09	3e-11	0.00703	0.000185	0.00225	3412	1
3	5	63815448	64815448	64311689	rs2915436	T	C	30942	6.64	4.07e-09	3.12e-11	0.00682	0.000179	0.00221	3780	1
3	5	63815448	64815448	64313879	rs2910769	G	A	30973	6.52	4.07e-09	7.18e-11	0.00378	9.61e-05	0.00161	1590	1
3	6	126555655	127555655	127055655	rs853976	C	T	30777	-5.68	4.07e-09	1.35e-08	0.357	-0.00956	0.0132	553	1
3	6	126555655	127555655	127047607	rs1101558	G	A	30802	-5.66	4.07e-09	1.51e-08	0.32	-0.00855	0.0128	8601	1
3	6	126555655	127555655	127047683	rs1101559	C	T	30783	-5.66	4.07e-09	1.53e-08	0.312	-0.00832	0.0127	8525	1
3	6	36123379	37123379	36628953	rs9462210	G	A	30917	5.67	9.24e-08	1.4e-08	0.394	0.0106	0.0135	5469	1
3	6	36123379	37123379	36620502	rs9470358	G	A	31010	5.58	6.26e-08	2.46e-08	0.157	0.00417	0.00985	2982	1
3	6	36123379	37123379	36617652	rs12207916	T	C	30482	5.19	2.72e-07	2.15e-07	0.0895	0.00221	0.0072	5832	1
3	6	36123379	37123379	36647289	rs3176326	G	A	30575	5.17	2.72e-07	2.35e-07	0.0824	0.00203	0.00691	23805	1
3	6	36123379	37123379	36618821	rs1321313	C	T	30983	5.45	6.4e-08	5.09e-08	0.081	0.0021	0.00721	4663	1
3	6	36123379	37123379	36641546	rs12199346	C	A	30946	5.37	6.26e-08	7.73e-08	0.0536	0.00137	0.00587	18062	1
3	6	36123379	37123379	36623379	rs9470361	G	A	31020	5.7	4.07e-09	1.18e-08	0.0204	0.000554	0.0039	105	1
3	6	36123379	37123379	36623124	rs1321310	T	C	31010	5.67	4.07e-09	1.4e-08	0.0174	0.000469	0.00359	360	1
3	6	36123379	37123379	36623243	rs4331968	A	T	31011	5.67	4.07e-09	1.41e-08	0.0172	0.000463	0.00356	241	1
3	6	36123379	37123379	36623756	rs7774130	C	T	30983	5.65	4.07e-09	1.61e-08	0.0152	0.000409	0.00335	272	1
3	6	36123379	37123379	36622900	rs1321311	C	A	31020	5.65	4.07e-09	1.63e-08	0.015	0.000404	0.00332	584	1
3	6	36123379	37123379	36619452	rs7742159	A	C	30996	5.59	4.07e-09	2.31e-08	0.0108	0.000288	0.0028	4032	1
3	7	34949778	35949778	35486013	rs4720174	T	C	30873	-5.82	2.72e-07	5.96e-09	0.648	-0.0173	0.0135	36131	1
3	7	34949778	35949778	35490155	rs13222723	A	C	30856	-5.78	1.32e-07	7.62e-09	0.257	-0.00672	0.0119	40273	1
3	7	34949778	35949778	35446584	rs13234350	T	C	30957	-6.0	4.07e-09	1.95e-09	0.027	-0.000744	0.00456	3298	1
3	7	34949778	35949778	35449778	rs2893507	A	C	30898	-6.03	4.07e-09	1.66e-09	0.0242	-0.00066	0.00429	104	1
3	7	34949778	35949778	35470228	rs1004584	C	T	30841	-5.94	4.07e-09	2.77e-09	0.0199	-0.000542	0.00389	20346	1
12	10	74907649	75907649	75407649	rs4746139	A	C	30860	5.96	4.07e-07	2.48e-09	0.276	0.00788	0.013	112	1
12	10	74907649	75907649	75407290	rs3812629	G	A	30851	5.95	4.07e-07	2.75e-09	0.251	0.00712	0.0126	471	1
12	10	74907649	75907649	75406912	rs34163229	G	T	30846	5.94	4.07e-07	2.77e-09	0.249	0.00708	0.0125	849	1
12	10	74907649	75907649	75415677	rs60632610	C	T	31020	5.77	4.07e-07	8.01e-09	0.0915	0.00252	0.00808	7916	1
12	10	74907649	75907649	75406141	rs3740293	A	C	30829	5.88	6.4e-08	4e-09	0.0277	0.00078	0.00469	1620	1
12	10	74907649	75907649	75545117	rs79936644	C	T	30963	5.44	4.07e-07	5.27e-08	0.0155	0.000404	0.00327	137356	1
12	10	74907649	75907649	75530962	rs11541237	C	T	30985	5.42	4.07e-07	5.94e-08	0.0139	0.000359	0.00308	123201	1
12	10	74907649	75907649	75562108	rs2075641	G	A	30959	5.4	4.07e-07	6.64e-08	0.0125	0.000322	0.00292	154347	1
12	10	74907649	75907649	75559077	rs11000780	G	A	30965	5.43	2.72e-07	5.64e-08	0.00971	0.000252	0.00259	151316	1
12	10	74907649	75907649	75504513	rs12572278	C	A	30907	5.29	4.07e-07	1.23e-07	0.00698	0.000176	0.00214	96752	1
5	11	34846408	35846408	35346408	rs566090235	A	G	30944	-5.48	4.07e-09	4.17e-08	0.831	-0.0215	0.0107	438	1
5	11	34846408	35846408	35388402	rs185573371	G	A	30928	-5.13	4.07e-09	2.85e-07	0.14	-0.00338	0.0086	42432	1
5	12	110205800	111205800	110705800	rs1986123	A	G	30815	5.81	6.26e-08	6.24e-09	0.509	0.0141	0.0143	86	1
5	12	110205800	111205800	110708533	rs11065612	G	T	30814	5.21	4.07e-07	1.91e-07	0.134	0.00332	0.00863	2819	1
5	12	110205800	111205800	110722632	rs3026444	A	G	30875	5.19	4.07e-07	2.08e-07	0.124	0.00306	0.00832	16918	1
5	12	110205800	111205800	110562497	rs7308785	C	T	31005	5.16	2.72e-07	2.42e-07	0.0716	0.00176	0.00647	143217	1
5	12	110205800	111205800	110819139	rs28637922	G	T	30787	5.41	6.4e-08	6.37e-08	0.0588	0.00151	0.00617	113425	1
5	12	110205800	111205800	110903380	rs6606686	G	C	31003	-5.16	9.24e-08	2.52e-07	0.0235	-0.000576	0.00379	197666	1
5	12	110205800	111205800	110939421	rs6606687	T	C	31009	-4.89	2.72e-07	1.02e-06	0.0188	-0.000436	0.00323	233707	1
5	12	110205800	111205800	110975675	rs6606689	T	C	30995	-4.78	4.07e-07	1.76e-06	0.0169	-0.000384	0.003	269961	1
5	12	24114365	25114365	24612944	rs2136019	C	T	30957	-5.07	1.32e-07	4.05e-07	0.345	-0.0082	0.0118	1447	1
5	12	24114365	25114365	24614365	rs4465447	C	A	30933	5.62	4.07e-09	1.86e-08	0.175	0.00465	0.0103	26	1
5	12	24114365	25114365	24614486	rs4259904	A	G	30931	5.62	4.07e-09	1.89e-08	0.172	0.00458	0.0103	95	1
5	12	24114365	25114365	24616209	rs7957437	C	A	30895	-5.57	4.07e-09	2.53e-08	0.131	-0.00346	0.00909	1818	1
5	12	24114365	25114365	24617659	rs11047460	T	C	30891	5.53	4.07e-09	3.12e-08	0.108	0.00283	0.00829	3268	1
5	12	24114365	25114365	24576859	rs1396206	A	T	29837	-5.18	4.07e-09	2.25e-07	0.0174	-0.000422	0.00326	37532	1
5	12	24114365	25114365	24601818	rs11047449	T	C	30970	-5.16	4.07e-09	2.52e-07	0.0166	-0.000401	0.00317	12573	1
5	1	5779370	6779370	6279370	rs846111	G	C	31020	7.25	9.24e-08	4.17e-13	1.0	0.035	0.00488	10	1
5	17	67980842	68980842	68434200	rs6501392	A	G	30752	-6.17	2.72e-07	6.67e-10	0.545	-0.0161	0.0152	46479	1
5	17	67980842	68980842	68480842	rs4793265	G	A	30608	-6.53	4.07e-09	6.71e-11	0.0725	-0.00227	0.00822	163	1
5	17	67980842	68980842	68476429	rs1588278	C	G	30805	-6.4	4.07e-09	1.6e-10	0.0317	-0.000974	0.00545	4250	1
5	17	67980842	68980842	68470335	rs4603601	G	A	31001	-6.34	4.07e-09	2.25e-10	0.0229	-0.000698	0.00461	10344	1
5	17	67980842	68980842	68424292	rs766752	G	A	30714	-6.31	4.07e-09	2.86e-10	0.0182	-0.000552	0.0041	56387	1
5	17	67980842	68980842	68474616	rs12103465	G	T	30902	-6.3	4.07e-09	2.93e-10	0.0178	-0.000538	0.00405	6063	1
5	17	67980842	68980842	68467129	rs4640232	T	C	31002	-6.29	4.07e-09	3.12e-10	0.0168	-0.000508	0.00393	13550	1
5	17	67980842	68980842	68471073	rs1605750	G	A	31020	-6.29	4.07e-09	3.17e-10	0.0165	-0.000499	0.0039	9606	1
5	17	67980842	68980842	68421803	rs1396517	T	C	30654	-6.29	4.07e-09	3.27e-10	0.0161	-0.000485	0.00384	58876	1
5	17	67980842	68980842	68422273	rs9916380	A	G	30695	-6.28	4.07e-09	3.29e-10	0.016	-0.000482	0.00383	58406	1
5	17	67980842	68980842	68441938	rs1120297	C	T	30791	-6.27	4.07e-09	3.63e-10	0.0146	-0.000438	0.00365	38741	1
5	17	67980842	68980842	68419387	rs9890689	G	C	30647	-6.26	4.07e-09	3.77e-10	0.014	-0.000422	0.00358	61292	1
5	17	67980842	68980842	68420598	rs1396513	C	T	30688	-6.26	4.07e-09	3.8e-10	0.0139	-0.000418	0.00357	60081	1
5	17	67980842	68980842	68448729	rs9912702	C	A	30814	-6.26	4.07e-09	3.85e-10	0.0138	-0.000413	0.00354	31950	1
5	17	67980842	68980842	68475145	rs1605749	A	G	30901	-6.26	4.07e-09	3.92e-10	0.0135	-0.000406	0.00351	5534	1
5	17	67980842	68980842	68474833	rs12103757	A	G	30905	-6.25	4.07e-09	4.02e-10	0.0132	-0.000396	0.00347	5846	1
5	17	67980842	68980842	68439660	rs2159437	A	G	30729	-6.25	4.07e-09	4.04e-10	0.0132	-0.000395	0.00346	41019	1
5	17	67980842	68980842	68431026	rs1396514	C	T	30755	-6.25	4.07e-09	4.05e-10	0.0131	-0.000394	0.00346	49653	1
5	17	67980842	68980842	68430993	rs1396515	G	C	30759	-6.23	4.07e-09	4.53e-10	0.0118	-0.000353	0.00327	49686	1
5	17	67980842	68980842	68446861	rs11654387	C	G	30829	-6.23	4.07e-09	4.72e-10	0.0114	-0.000339	0.00321	33818	1
5	17	67980842	68980842	68473804	rs9913332	G	A	30982	-6.21	4.07e-09	5.37e-10	0.01	-0.000299	0.00301	6875	1
5	17	67980842	68980842	68473933	rs9899840	T	C	30982	-6.2	4.07e-09	5.75e-10	0.0094	-0.000279	0.00291	6746	1
5	17	67980842	68980842	68432122	rs9897538	A	C	30740	-6.19	4.07e-09	5.89e-10	0.00919	-0.000273	0.00287	48557	1
5	17	67980842	68980842	68478466	rs1911970	T	C	30861	-6.07	4.07e-09	1.24e-09	0.00452	-0.000132	0.00198	2213	1
5	17	67980842	68980842	68470272	rs4436818	C	T	30980	-6.07	4.07e-09	1.29e-09	0.00437	-0.000127	0.00195	10407	1
5	17	67980842	68980842	68464817	rs717118	T	A	30973	-6.07	4.07e-09	1.32e-09	0.00428	-0.000124	0.00192	15862	1
5	17	67980842	68980842	68479067	rs4793370	T	C	30864	-6.06	4.07e-09	1.36e-09	0.00416	-0.000121	0.0019	1612	1
1	10	105021705	106021705	105519000	rs10883906	C	T	30971	6.33	2.72e-07	2.53e-10	0.596	0.0177	0.0152	2547	1
1	10	105021705	106021705	105521705	rs10748848	G	A	31020	6.5	6.26e-08	7.88e-11	0.405	0.0124	0.0154	158	1
1	10	74921446	75921446	75407649	rs4746139	A	C	30860	-7.34	4.07e-07	2.17e-13	0.271	-0.00961	0.016	13753	1
1	10	74921446	75921446	75406912	rs34163229	G	T	30846	-7.3	4.07e-07	2.94e-13	0.202	-0.00712	0.0143	14490	1
1	10	74921446	75921446	75407290	rs3812629	G	A	30851	-7.29	4.07e-07	2.99e-13	0.199	-0.00701	0.0142	14112	1
1	10	74921446	75921446	75415677	rs60632610	C	T	31020	-7.28	4.07e-07	3.26e-13	0.183	-0.00644	0.0138	5725	1
1	10	74921446	75921446	75545117	rs79936644	C	T	30963	-6.92	4.07e-07	4.58e-12	0.0144	-0.000482	0.00402	123715	1
1	10	74921446	75921446	75530962	rs11541237	C	T	30985	-6.91	4.07e-07	4.69e-12	0.0141	-0.000471	0.00398	109560	1
1	10	74921446	75921446	75406141	rs3740293	A	C	30829	-7.17	6.4e-08	7.25e-13	0.0133	-0.000462	0.00401	15261	1
1	10	74921446	75921446	75421446	rs7394152	C	T	30900	-7.52	4.07e-09	5.37e-14	0.0104	-0.000377	0.00372	44	1
1	10	74921446	75921446	75421580	rs7394178	G	A	30898	-7.52	4.07e-09	5.45e-14	0.0103	-0.000372	0.00369	178	1
1	10	74921446	75921446	75422314	rs78249997	C	T	30912	-7.51	4.07e-09	5.94e-14	0.00943	-0.000342	0.00354	912	1
1	10	74921446	75921446	75428296	rs148321568	A	T	30906	-7.49	4.07e-09	6.78e-14	0.00831	-0.000301	0.00331	6894	1
1	10	74921446	75921446	75562108	rs2075641	G	A	30959	-6.82	4.07e-07	9.33e-12	0.00728	-0.00024	0.00283	140706	1
1	10	74921446	75921446	75559077	rs11000780	G	A	30965	-6.86	2.72e-07	6.74e-12	0.00665	-0.00022	0.00272	137675	1
1	10	74921446	75921446	75420570	rs7900932	T	C	30929	-7.45	4.07e-09	9.01e-14	0.00631	-0.000227	0.00288	832	1
1	10	97150509	98150509	97650509	rs7074866	T	G	30775	6.6	4.07e-09	4.14e-11	0.262	0.00802	0.0137	1	1
1	10	97150509	98150509	97574655	rs4075311	T	C	30944	6.53	4.07e-09	6.59e-11	0.109	0.00325	0.00945	75853	1
1	10	97150509	98150509	97635516	rs2096219	C	T	31001	5.94	9.24e-08	2.77e-09	0.0954	0.00258	0.0081	14992	1
1	10	97150509	98150509	97542802	rs4917707	G	C	30949	5.87	6.4e-08	4.36e-09	0.0704	0.00191	0.00707	107706	1
1	10	97150509	98150509	97518699	rs1418709	G	C	30952	5.86	6.26e-08	4.59e-09	0.0655	0.00177	0.00683	131809	1
1	10	97150509	98150509	97603830	rs3181124	T	C	30947	5.85	6.4e-08	4.85e-09	0.0635	0.00172	0.00672	46678	1
1	10	97150509	98150509	97454180	rs61227140	A	T	30307	-6.39	4.07e-09	1.64e-10	0.0518	-0.00152	0.00658	196328	1
1	10	97150509	98150509	97516764	rs10748643	A	G	30978	5.32	2.72e-07	1.03e-07	0.0194	0.000449	0.00335	133744	1
1	10	97150509	98150509	97522415	rs4322324	T	C	30978	5.32	1.32e-07	1.03e-07	0.00942	0.000218	0.00235	128093	1
1	10	97150509	98150509	97574145	rs3892344	C	G	30973	5.31	1.32e-07	1.07e-07	0.00909	0.000209	0.0023	76363	1
1	10	97150509	98150509	97542035	rs1340837	A	G	30923	6.05	4.07e-09	1.47e-09	0.00729	0.000201	0.00239	108473	1
1	10	97150509	98150509	97536228	rs4917705	C	T	30943	5.95	4.07e-09	2.65e-09	0.00703	0.000194	0.00234	114280	1
1	10	97150509	98150509	97602091	rs3181131	T	C	30982	5.31	9.24e-08	1.07e-07	0.00636	0.000146	0.00193	48417	1
1	10	97150509	98150509	97568884	rs10882668	A	G	30930	5.93	4.07e-09	3.08e-09	0.00613	0.000168	0.00218	81624	1
1	10	97150509	98150509	97564532	rs11517041	T	C	30930	5.93	4.07e-09	3.08e-09	0.00613	0.000168	0.00218	85976	1
1	10	97150509	98150509	97496368	rs2861147	C	T	31003	5.92	4.07e-09	3.31e-09	0.00574	0.000157	0.0021	154140	1
1	10	97150509	98150509	97613798	rs9663685	G	A	30938	5.91	4.07e-09	3.37e-09	0.00563	0.000154	0.00208	36710	1
1	10	97150509	98150509	97496548	rs2861148	A	T	31005	5.91	4.07e-09	3.42e-09	0.00557	0.000152	0.00207	153960	1
1	10	97150509	98150509	97494144	rs3934409	C	T	31003	5.9	4.07e-09	3.58e-09	0.00533	0.000146	0.00202	156364	1
1	10	97150509	98150509	97541205	rs10786234	T	C	30943	5.89	4.07e-09	3.94e-09	0.00491	0.000134	0.00194	109303	1
1	10	97150509	98150509	97483171	rs1933172	T	G	31004	-5.88	4.07e-09	4.11e-09	0.00472	-0.000128	0.0019	167337	1
1	10	97150509	98150509	97506400	rs11188465	C	T	30953	5.88	4.07e-09	4.16e-09	0.00466	0.000127	0.00188	144108	1
1	10	97150509	98150509	97490387	rs1933165	A	T	31006	5.88	4.07e-09	4.19e-09	0.00463	0.000126	0.00188	160121	1
1	10	97150509	98150509	97519645	rs1539433	C	T	30978	5.32	6.4e-08	1.03e-07	0.00457	0.000106	0.00164	130863	1
1	10	97150509	98150509	97510704	rs10882659	T	C	30953	5.87	4.07e-09	4.27e-09	0.00455	0.000123	0.00186	139804	1
1	10	97150509	98150509	97596050	rs4412693	G	T	30942	5.87	4.07e-09	4.29e-09	0.00452	0.000123	0.00185	54458	1
1	10	97150509	98150509	97624207	rs3176881	A	G	30974	5.87	4.07e-09	4.3e-09	0.00451	0.000122	0.00185	26301	1
1	10	97150509	98150509	97515137	rs3814159	G	A	30952	5.87	4.07e-09	4.36e-09	0.00446	0.000121	0.00184	135371	1
1	10	97150509	98150509	97675319	rs4325250	C	T	30789	5.9	4.07e-09	3.7e-09	0.00445	0.00012	0.00183	24811	1
1	10	97150509	98150509	97506042	rs7099844	T	G	30954	5.87	4.07e-09	4.41e-09	0.00442	0.00012	0.00183	144466	1
1	10	97150509	98150509	97592297	rs4917715	C	G	30976	5.31	6.4e-08	1.08e-07	0.00438	0.000101	0.0016	58211	1
1	10	97150509	98150509	97562938	rs4918969	G	A	30940	5.87	4.07e-09	4.45e-09	0.00438	0.000119	0.00182	87570	1
1	10	97150509	98150509	97565783	rs7914286	G	A	30940	5.87	4.07e-09	4.45e-09	0.00438	0.000119	0.00182	84725	1
1	10	97150509	98150509	97592286	rs4917714	G	A	30917	5.31	6.4e-08	1.11e-07	0.00431	9.89e-05	0.00158	58222	1
1	10	97150509	98150509	97548814	rs4918968	A	G	30977	5.31	6.4e-08	1.11e-07	0.00429	9.85e-05	0.00158	101694	1
1	10	97150509	98150509	97502041	rs10748642	A	G	31009	5.31	6.26e-08	1.09e-07	0.00426	9.8e-05	0.00158	148467	1
1	10	97150509	98150509	97527276	rs7921242	A	G	30952	5.86	4.07e-09	4.61e-09	0.00424	0.000115	0.00179	123232	1
1	10	97150509	98150509	97576996	rs7083960	A	T	30980	5.31	6.26e-08	1.1e-07	0.0042	9.66e-05	0.00157	73512	1
1	10	97150509	98150509	97550740	rs2185818	G	A	30977	5.31	6.26e-08	1.11e-07	0.0042	9.64e-05	0.00156	99768	1
1	10	97150509	98150509	97526607	rs7097489	G	A	30951	5.86	4.07e-09	4.7e-09	0.00416	0.000113	0.00177	123901	1
1	10	97150509	98150509	97480133	rs2095713	G	A	30987	-5.86	4.07e-09	4.74e-09	0.00414	-0.000112	0.00177	170375	1
1	10	97150509	98150509	97588023	rs10882675	C	T	30950	5.85	4.07e-09	4.79e-09	0.00408	0.00011	0.00176	62485	1
1	10	97150509	98150509	97581871	rs7082531	C	T	30956	5.85	4.07e-09	4.8e-09	0.00408	0.00011	0.00176	68637	1
1	10	97150509	98150509	97580944	rs3176891	A	G	30956	5.85	4.07e-09	4.8e-09	0.00408	0.00011	0.00176	69564	1
1	10	97150509	98150509	97595045	rs4539246	G	T	30950	5.85	4.07e-09	4.8e-09	0.00408	0.00011	0.00175	55463	1
1	10	97150509	98150509	97593354	rs1573112	A	G	30954	5.85	4.07e-09	4.8e-09	0.00408	0.00011	0.00175	57154	1
1	10	97150509	98150509	97603163	rs2861152	G	A	30947	5.85	4.07e-09	4.81e-09	0.00407	0.00011	0.00175	47345	1
1	10	97150509	98150509	97476579	rs10882657	G	A	30981	-5.85	4.07e-09	4.85e-09	0.00405	-0.00011	0.00175	173929	1
1	10	97150509	98150509	97480462	rs6584017	G	A	30991	-5.85	4.07e-09	4.87e-09	0.00404	-0.000109	0.00175	170046	1
1	10	97150509	98150509	97588197	rs10882676	A	C	30951	5.85	4.07e-09	4.9e-09	0.004	0.000108	0.00174	62311	1
1	10	97150509	98150509	97479788	rs7478595	C	T	30986	-5.85	4.07e-09	5.04e-09	0.00392	-0.000106	0.00172	170720	1
1	10	97150509	98150509	97606843	rs7067762	T	C	30953	5.85	4.07e-09	5.03e-09	0.00391	0.000105	0.00172	43665	1
1	10	97150509	98150509	97480752	rs6584018	A	G	30989	-5.85	4.07e-09	5.05e-09	0.0039	-0.000105	0.00171	169756	1
1	10	97150509	98150509	97544513	rs6584027	G	A	30951	5.84	4.07e-09	5.11e-09	0.00387	0.000104	0.00171	105995	1
1	1	112030430	113030430	112530430	rs75013985	A	G	30760	-7.17	6.4e-08	7.37e-13	0.95	-0.0288	0.00815	60	1
1	1	112030430	113030430	112560237	rs116532272	G	A	30726	-7.11	4.07e-09	1.14e-12	0.0503	-0.00152	0.00668	29867	1
1	1	154675892	155675892	155178782	rs760077	A	T	31020	-5.33	4.07e-07	1.01e-07	0.384	-0.00971	0.0127	2973	1
1	1	154675892	155675892	155175892	rs914615	A	G	30933	-5.49	9.24e-08	4.12e-08	0.201	-0.00522	0.0107	83	1
1	1	154675892	155675892	155123837	rs6676150	G	C	30665	5.3	9.24e-08	1.16e-07	0.0763	0.00192	0.00681	51972	1
1	1	154675892	155675892	155164480	rs12411216	C	A	30868	5.22	1.32e-07	1.83e-07	0.0714	0.00177	0.00651	11329	1
1	1	154675892	155675892	155184975	rs2990223	A	G	30747	-5.27	6.4e-08	1.39e-07	0.0447	-0.00112	0.00527	9166	1
1	1	154675892	155675892	155139509	rs7556304	T	C	31015	-5.1	1.32e-07	3.39e-07	0.0401	-0.000971	0.00485	36300	1
1	1	154675892	155675892	155193532	rs497829	C	G	30969	-5.15	6.26e-08	2.66e-07	0.0239	-0.000584	0.00381	17723	1
1	1	154675892	155675892	155186729	rs28445596	T	C	30850	-5.14	6.4e-08	2.73e-07	0.0238	-0.000581	0.0038	10920	1
1	1	154675892	155675892	155138557	rs11264338	A	G	31009	-5.13	6.4e-08	2.94e-07	0.0222	-0.00054	0.00366	37252	1
1	1	154675892	155675892	155138450	rs11264337	C	T	31009	-5.13	6.26e-08	2.94e-07	0.0217	-0.000528	0.00362	37359	1
1	1	154675892	155675892	155182164	rs2075570	C	T	30852	-5.12	6.26e-08	3.03e-07	0.0211	-0.000514	0.00357	6355	1
1	1	154675892	155675892	155181843	rs2974935	G	T	30843	-5.1	6.26e-08	3.43e-07	0.0188	-0.000456	0.00336	6034	1
1	1	154675892	155675892	155175390	rs370545	A	G	30938	-5.48	4.07e-09	4.19e-08	0.0087	-0.000226	0.00246	419	1
1	11	84326685	85326685	84826685	rs146461875	G	T	30936	5.55	4.07e-09	2.85e-08	0.522	0.0138	0.0136	97	1
1	11	84326685	85326685	84823434	rs192236499	A	T	30937	5.48	4.07e-09	4.29e-08	0.356	0.00927	0.0128	3154	1
1	11	84326685	85326685	85116570	rs188005871	A	G	30934	4.99	4.07e-09	5.93e-07	0.0306	0.000728	0.00418	289982	1
1	11	84326685	85326685	84494824	rs183108439	T	A	30899	4.97	4.07e-09	6.7e-07	0.0273	0.000646	0.00394	331764	1
1	11	84326685	85326685	84494825	rs187795710	C	A	30894	4.97	4.07e-09	6.87e-07	0.0267	0.000631	0.00389	331763	1
1	12	114293240	115608361	114793240	rs883079	C	T	31020	-7.02	1.32e-07	2.21e-12	0.953	-0.0333	0.00879	157639	1
1	12	114293240	115608361	115108361	rs1061651	T	C	30989	-5.79	2.72e-07	6.98e-09	0.616	-0.017	0.014	157482	2
1	12	114293240	115608361	115108136	rs1061657	T	C	31020	-5.62	4.07e-07	1.93e-08	0.347	-0.00916	0.013	157257	2
1	12	24301856	25301856	24770878	rs17287293	A	G	31020	-8.29	2.72e-07	1.12e-16	0.688	-0.0273	0.0189	31111	1
1	12	24301856	25301856	24801856	rs7973464	C	T	30874	8.49	4.07e-09	2.05e-17	0.0555	0.00226	0.0094	133	1
1	12	24301856	25301856	24801081	rs4963780	A	T	30871	-8.44	4.07e-09	3.2e-17	0.0362	-0.00147	0.00762	908	1
1	12	24301856	25301856	24800775	rs4963779	T	G	30881	-8.41	4.07e-09	3.99e-17	0.0293	-0.00118	0.00686	1214	1
1	12	24301856	25301856	24800607	rs4963778	A	G	30881	-8.41	4.07e-09	3.99e-17	0.0293	-0.00118	0.00686	1382	1
1	12	24301856	25301856	24784139	rs4246224	G	A	31008	-8.38	4.07e-09	5.42e-17	0.0208	-0.000833	0.00577	17850	1
1	12	24301856	25301856	24771967	rs10842383	C	T	30985	-8.36	4.07e-09	6.08e-17	0.0186	-0.000746	0.00546	30022	1
1	12	24301856	25301856	24773562	rs12829213	G	A	30996	-8.36	4.07e-09	6.31e-17	0.018	-0.000719	0.00536	28427	1
1	12	24301856	25301856	24788339	rs11047543	G	A	31020	-8.35	4.07e-09	6.76e-17	0.0169	-0.000675	0.00519	13650	1
1	12	24301856	25301856	24776752	rs137913153	A	G	30988	-8.34	4.07e-09	7.24e-17	0.0157	-0.000628	0.00501	25237	1
1	12	24301856	25301856	24773919	rs112630705	G	A	30996	-8.34	4.07e-09	7.66e-17	0.0149	-0.000595	0.00488	28070	1
1	12	24301856	25301856	24776799	rs12826024	G	A	30988	-8.33	4.07e-09	7.88e-17	0.0145	-0.000579	0.00481	25190	1
1	13	21597453	22597453	22116804	rs2761909	T	C	30980	-5.87	6.26e-08	4.46e-09	0.26	-0.00713	0.0124	19461	1
1	13	21597453	22597453	22131897	rs2798269	C	T	30973	-5.7	1.32e-07	1.23e-08	0.217	-0.00563	0.0112	34554	1
1	13	21597453	22597453	22097453	rs60181111	A	G	30826	-5.97	4.07e-09	2.43e-09	0.0297	-0.000833	0.00486	110	1
1	13	21597453	22597453	22096611	rs1359190	T	G	30824	-5.96	4.07e-09	2.53e-09	0.0287	-0.000804	0.00477	732	1
1	13	21597453	22597453	22102976	rs10492455	A	G	30934	-5.96	4.07e-09	2.57e-09	0.0281	-0.000784	0.00471	5633	1
1	13	21597453	22597453	22103294	rs12869776	A	G	30933	-5.95	4.07e-09	2.68e-09	0.0269	-0.00075	0.00461	5951	1
1	13	21597453	22597453	22092762	rs12861578	T	G	30780	-5.93	4.07e-09	2.95e-09	0.0249	-0.000692	0.00443	4581	1
1	13	21597453	22597453	22117071	rs1539562	A	G	30958	-5.85	4.07e-09	5.01e-09	0.0153	-0.000415	0.00342	19728	1
1	13	21597453	22597453	22112853	rs2798280	T	C	30963	-5.84	4.07e-09	5.09e-09	0.0151	-0.00041	0.0034	15510	1
1	13	21597453	22597453	22066611	rs11148128	A	T	30748	-5.84	4.07e-09	5.16e-09	0.0148	-0.0004	0.00336	30732	1
1	13	21597453	22597453	22127794	rs145031574	A	C	30918	-5.83	4.07e-09	5.41e-09	0.0143	-0.000385	0.0033	30451	1
1	13	21597453	22597453	22118302	rs11840168	A	G	30960	-5.83	4.07e-09	5.41e-09	0.0142	-0.000385	0.00329	20959	1
1	13	21597453	22597453	22040100	rs7339080	G	A	30090	-5.21	6.4e-08	1.86e-07	0.0134	-0.000193	0.00221	57243	1
1	13	21597453	22597453	22061041	rs34946673	C	T	30733	-5.82	4.07e-09	5.97e-09	0.0129	-0.000347	0.00312	36302	1
1	13	21597453	22597453	22097630	rs12428749	C	T	30837	-5.81	4.07e-09	6.15e-09	0.0126	-0.000339	0.00309	287	1
1	13	21597453	22597453	22098213	rs17622810	C	T	30842	-5.8	4.07e-09	6.76e-09	0.0116	-0.00031	0.00295	870	1
1	13	21597453	22597453	22093824	rs17622791	T	A	30799	-5.78	4.07e-09	7.33e-09	0.0108	-0.000286	0.00283	3519	1
1	13	21597453	22597453	22110476	rs1200039	A	C	30995	-5.77	4.07e-09	7.92e-09	0.0101	-0.000266	0.00273	13133	1
1	13	21597453	22597453	22092961	rs4770170	T	C	30776	-5.75	4.07e-09	9.04e-09	0.00893	-0.000234	0.00256	4382	1
1	13	21597453	22597453	22112927	rs2476637	G	A	30820	-5.74	4.07e-09	9.49e-09	0.00862	-0.000225	0.00251	15584	1
1	13	21597453	22597453	22128623	rs1200047	C	T	30909	-5.74	4.07e-09	9.71e-09	0.00836	-0.000218	0.00247	31280	1
1	13	21597453	22597453	22120666	rs12584577	C	T	30974	-5.74	4.07e-09	9.69e-09	0.00836	-0.000218	0.00247	23323	1
1	13	21597453	22597453	22128403	rs1200049	T	C	30910	-5.73	4.07e-09	9.76e-09	0.00832	-0.000217	0.00246	31060	1
1	13	21597453	22597453	22128495	rs1200048	T	C	30910	-5.73	4.07e-09	9.76e-09	0.00832	-0.000217	0.00246	31152	1
1	13	21597453	22597453	22040748	rs1886866	G	T	30207	-5.73	4.07e-09	9.91e-09	0.00814	-0.000212	0.00243	56595	1
1	13	21597453	22597453	22143100	rs2040059	C	G	30974	-5.73	4.07e-09	1.02e-08	0.008	-0.000208	0.00241	45757	1
1	13	21597453	22597453	22138384	rs2093804	T	G	30972	-5.72	4.07e-09	1.06e-08	0.00774	-0.000201	0.00236	41041	1
1	13	21597453	22597453	22123819	rs7990030	T	C	30966	-5.72	4.07e-09	1.07e-08	0.00769	-0.000199	0.00236	26476	1
1	13	21597453	22597453	22122477	rs17679426	A	T	30966	-5.71	4.07e-09	1.1e-08	0.00745	-0.000193	0.00232	25134	1
1	13	21597453	22597453	22124028	rs12877509	G	C	30965	-5.71	4.07e-09	1.12e-08	0.00737	-0.00019	0.0023	26685	1
1	13	21597453	22597453	22138691	rs4770174	T	C	30959	-5.71	4.07e-09	1.14e-08	0.00725	-0.000187	0.00228	41348	1
1	13	21597453	22597453	22133729	rs2476638	T	C	30972	-5.71	4.07e-09	1.14e-08	0.00722	-0.000186	0.00228	36386	1
1	13	21597453	22597453	22134037	rs2761912	C	T	30972	-5.71	4.07e-09	1.14e-08	0.00722	-0.000186	0.00228	36694	1
1	13	21597453	22597453	22137266	rs2476639	T	G	30970	-5.7	4.07e-09	1.19e-08	0.00699	-0.00018	0.00223	39923	1
1	13	21597453	22597453	22137130	rs2761914	T	A	30970	-5.7	4.07e-09	1.19e-08	0.00699	-0.00018	0.00223	39787	1
1	13	21597453	22597453	22139291	rs17679490	C	T	30966	-5.7	4.07e-09	1.19e-08	0.00698	-0.000179	0.00223	41948	1
1	13	21597453	22597453	22137743	rs11148158	C	T	30971	-5.7	4.07e-09	1.19e-08	0.00695	-0.000179	0.00223	40400	1
1	13	21597453	22597453	22131160	rs1200046	C	A	30968	-5.7	4.07e-09	1.21e-08	0.00688	-0.000177	0.00222	33817	1
1	13	21597453	22597453	22090066	rs1044090	A	C	30750	-5.7	4.07e-09	1.22e-08	0.00679	-0.000174	0.0022	7277	1
1	13	21597453	22597453	22131690	rs2798268	A	G	30973	-5.7	4.07e-09	1.23e-08	0.00677	-0.000174	0.00219	34347	1
1	13	21597453	22597453	22131801	rs2761911	T	G	30973	-5.7	4.07e-09	1.23e-08	0.00677	-0.000174	0.00219	34458	1
1	13	21597453	22597453	22134891	rs11618032	T	C	30970	-5.69	4.07e-09	1.23e-08	0.00674	-0.000173	0.00219	37548	1
1	13	21597453	22597453	22135042	rs2761913	C	T	30970	-5.69	4.07e-09	1.23e-08	0.00674	-0.000173	0.00219	37699	1
1	13	21597453	22597453	22123676	rs4770172	A	G	30951	-5.68	4.07e-09	1.38e-08	0.00611	-0.000155	0.00207	26333	1
1	13	21597453	22597453	22149336	rs12860947	A	G	30943	-5.67	4.07e-09	1.43e-08	0.00592	-0.00015	0.00204	51993	1
1	13	21597453	22597453	22146413	rs12430739	A	T	30954	-5.67	4.07e-09	1.47e-08	0.00579	-0.000146	0.00201	49070	1
1	13	21597453	22597453	22146005	rs12430902	T	C	30953	-5.66	4.07e-09	1.54e-08	0.00554	-0.000139	0.00196	48662	1
1	13	21597453	22597453	22145941	rs12429479	C	T	30953	-5.66	4.07e-09	1.54e-08	0.00554	-0.000139	0.00196	48598	1
1	13	21597453	22597453	22148286	rs2761916	A	C	30953	-5.66	4.07e-09	1.55e-08	0.00552	-0.000139	0.00196	50943	1
1	13	21597453	22597453	22147513	rs2096263	T	C	30947	-5.64	4.07e-09	1.72e-08	0.00504	-0.000126	0.00186	50170	1
1	14	23368065	24404988	23868065	rs142992009	T	G	31020	5.94	1.32e-07	2.81e-09	1.0	0.0272	0.00487	18213	2
1	14	23368065	24404988	23904988	rs2754171	C	T	31020	-7.9	9.24e-08	2.7e-15	0.993	-0.0396	0.00583	18710	1
1	14	23368065	24404988	23866713	rs412768	A	G	30809	-4.72	9.24e-08	2.41e-06	0.978	-0.0236	0.00594	19565	3
1	17	12135871	13135871	12635871	rs35712872	A	G	30190	7.55	4.07e-09	4.27e-14	0.992	0.0361	0.00585	401	1
1	20	3531439	4531439	4018503	rs6052256	T	C	30504	-4.98	9.24e-08	6.51e-07	0.401	-0.00936	0.0119	13078	1
1	20	3531439	4531439	4031439	rs6052269	G	T	30165	-5.49	4.07e-09	3.99e-08	0.197	-0.00507	0.0105	142	1
1	20	3531439	4531439	4031866	rs6084574	C	G	30166	-5.48	4.07e-09	4.28e-08	0.184	-0.00474	0.0102	285	1
1	20	3531439	4531439	4031981	rs6052270	A	G	30153	-5.48	4.07e-09	4.36e-08	0.181	-0.00466	0.0101	400	1
1	2	102926177	103932318	103426177	rs2540277	C	T	31020	-5.17	4.07e-09	2.32e-07	0.798	-0.028	0.0147	2421	2
1	2	102926177	103932318	103405529	rs887988	A	G	31008	5.66	1.32e-07	1.52e-08	0.271	0.01	0.0166	23069	1
1	2	102926177	103932318	103420231	rs2540278	G	A	30979	5.67	9.24e-08	1.4e-08	0.212	0.00784	0.0153	8367	1
1	2	102926177	103932318	103378560	rs2732839	T	C	30583	-5.07	4.07e-09	4.06e-07	0.195	-0.00666	0.0137	50038	2
1	2	102926177	103932318	103432318	rs878802	T	C	30967	5.69	6.26e-08	1.28e-08	0.164	0.00606	0.0138	3720	1
1	2	102926177	103932318	103420157	rs2540279	G	A	30972	5.63	9.24e-08	1.76e-08	0.158	0.0058	0.0135	8441	1
1	2	102926177	103932318	103415494	rs2732814	G	A	31020	5.67	4.07e-09	1.39e-08	0.00908	0.000335	0.00353	13104	1
1	2	102926177	103932318	103411819	rs2098345	T	G	31006	5.66	4.07e-09	1.51e-08	0.00837	0.000309	0.00339	16779	1
1	2	102926177	103932318	103410793	rs2192691	A	T	31009	5.66	4.07e-09	1.54e-08	0.00822	0.000303	0.00335	17805	1
1	2	102926177	103932318	103398334	rs2732860	G	A	30976	5.65	4.07e-09	1.57e-08	0.00799	0.000294	0.00331	30264	1
1	2	102926177	103932318	103411727	rs2250817	T	G	31008	5.65	4.07e-09	1.58e-08	0.00798	0.000294	0.0033	16871	1
1	2	102926177	103932318	103409627	rs2540283	A	G	31006	5.65	4.07e-09	1.62e-08	0.00765	0.000281	0.00323	18971	1
1	2	102926177	103932318	103410479	rs2215963	T	C	31009	5.65	4.07e-09	1.63e-08	0.00758	0.000279	0.00322	18119	1
1	2	102926177	103932318	103407586	rs2540284	A	G	31009	5.65	4.07e-09	1.63e-08	0.00758	0.000279	0.00322	21012	1
1	2	102926177	103932318	103417367	rs2540280	C	T	31009	5.65	4.07e-09	1.63e-08	0.00758	0.000279	0.00322	11231	1
1	2	102926177	103932318	103411282	rs2732813	G	A	31009	5.65	4.07e-09	1.63e-08	0.00758	0.000279	0.00322	17316	1
1	2	102926177	103932318	103410118	rs2732812	T	C	31009	5.65	4.07e-09	1.63e-08	0.00758	0.000279	0.00322	18480	1
1	2	102926177	103932318	103414831	rs2110665	C	T	31009	5.65	4.07e-09	1.63e-08	0.00758	0.000279	0.00322	13767	1
1	2	102926177	103932318	103412060	rs960011	C	T	31009	5.65	4.07e-09	1.63e-08	0.00758	0.000279	0.00322	16538	1
1	2	102926177	103932318	103412425	rs2540281	G	T	31008	5.64	4.07e-09	1.67e-08	0.00737	0.000271	0.00317	16173	1
1	2	102926177	103932318	103412817	rs1019291	T	C	31007	5.64	4.07e-09	1.68e-08	0.00734	0.00027	0.00317	15781	1
1	2	102926177	103932318	103402766	rs2732866	T	C	31000	5.63	4.07e-09	1.81e-08	0.00667	0.000245	0.00301	25832	1
1	2	102926177	103932318	103419659	rs2732817	A	G	30611	5.5	4.07e-09	3.81e-08	0.00664	0.000244	0.00301	8939	1
1	2	102926177	103932318	103402968	rs2732867	A	G	30978	5.62	4.07e-09	1.86e-08	0.00614	0.000225	0.00289	25630	1
1	2	102926177	103932318	103399135	rs2732861	A	G	30991	5.61	4.07e-09	2.04e-08	0.00568	0.000208	0.00277	29463	1
1	2	102926177	103932318	103401013	rs2732864	G	A	30999	5.6	4.07e-09	2.12e-08	0.00544	0.000199	0.00271	27585	1
1	2	66271863	67294095	66806603	rs13432332	C	T	31020	-2.68	4.07e-07	0.00726	0.99	-0.0224	0.00528	23462	2
1	2	66271863	67294095	66794095	rs115610217	C	T	31020	-5.17	6.26e-08	2.34e-07	0.976	-0.0232	0.00597	10954	1
1	2	66271863	67294095	66771863	rs10194077	T	C	31005	7.22	4.07e-07	5.06e-13	0.349	0.0151	0.0209	11278	3
1	2	66271863	67294095	66771047	rs997153	G	A	30982	7.21	4.07e-07	5.56e-13	0.291	0.0126	0.0198	12094	3
1	2	66271863	67294095	66760311	rs4433986	A	G	30988	-7.13	4.07e-07	1.01e-12	0.15	-0.00644	0.0154	22830	3
1	2	66271863	67294095	66749108	rs4316926	G	A	30929	-7.14	1.32e-07	9.14e-13	0.0563	-0.00242	0.00997	34033	3
1	2	66271863	67294095	66772000	rs11897119	T	C	31020	7.2	6.26e-08	6.01e-13	0.0432	0.00187	0.00885	11141	3
1	2	66271863	67294095	66779866	rs3772026	G	A	30859	7.03	2.72e-07	2.03e-12	0.0388	0.00164	0.00823	3275	3
1	2	66271863	67294095	66768583	rs17625694	A	G	30943	7.17	6.26e-08	7.68e-13	0.0297	0.00128	0.00735	14558	3
1	2	8222448	9222448	8722448	rs12692359	C	T	30334	-7.36	1.32e-07	1.84e-13	0.926	-0.0323	0.0103	162	1
1	2	8222448	9222448	8724302	rs168293	T	C	31020	6.95	9.24e-08	3.59e-12	0.0452	0.00129	0.00645	2016	1
1	3	23953558	24953558	24449998	rs4491844	A	G	30846	6.03	2.72e-07	1.65e-09	0.42	0.0121	0.0146	3751	1
1	3	23953558	24953558	24457103	rs60904521	C	T	31020	-6.19	6.26e-08	5.95e-10	0.255	-0.00756	0.0132	3354	1
1	3	23953558	24953558	24453876	rs4423711	C	T	30894	6.17	6.26e-08	6.68e-10	0.228	0.00675	0.0126	127	1
1	3	23953558	24953558	24474353	rs1865712	T	C	30589	-5.9	6.26e-08	3.72e-09	0.0449	-0.00127	0.00594	20604	1
1	3	23953558	24953558	24453558	rs7648757	C	T	30879	6.19	4.07e-09	5.88e-10	0.0168	0.000497	0.00386	191	1
1	3	38082191	39267315	38767315	rs6801957	T	C	31020	-22.5	2.72e-07	7.63e-112	1.0	-0.113	0.00486	92595	1
1	3	38082191	39267315	38683021	rs13097780	G	C	30697	10.6	9.24e-08	3.69e-26	0.98	0.0433	0.00779	8301	2
1	3	38082191	39267315	38624842	rs34519218	C	T	30286	7.42	6.4e-08	1.19e-13	0.886	0.0487	0.018	49878	3
1	3	38082191	39267315	38666969	rs7432590	T	G	30487	8.43	4.07e-09	3.48e-17	0.56	0.0262	0.0235	7751	4
1	3	38082191	39267315	38621237	rs41312411	C	G	30378	13.1	4.07e-09	2.37e-39	0.451	0.0356	0.0394	53483	5
1	3	38082191	39267315	38631431	rs73070977	T	G	30972	13.1	4.07e-09	6.19e-39	0.438	0.0346	0.0393	43289	5
1	3	38082191	39267315	38669113	rs112041752	C	T	30659	8.45	4.07e-09	2.98e-17	0.392	0.0183	0.023	5607	4
1	3	38082191	39267315	38631838	rs73070981	T	C	30985	13.0	4.07e-09	1.43e-38	0.0767	0.00602	0.0209	42882	5
1	3	38082191	39267315	38625154	rs71323670	T	C	30277	7.4	4.07e-09	1.34e-13	0.0625	0.00343	0.0134	49566	3
1	3	38082191	39267315	38626928	rs7432766	T	C	30282	7.34	4.07e-09	2.2e-13	0.0341	0.00186	0.00996	47792	3
1	4	176934709	177934709	177430120	rs390801	T	C	30674	5.27	1.32e-07	1.33e-07	0.297	0.00702	0.0113	4437	1
1	4	176934709	177934709	177429413	rs170139	G	C	30749	5.04	2.72e-07	4.69e-07	0.211	0.00445	0.00937	5144	1
1	4	176934709	177934709	177356948	rs967343	G	A	30749	-4.89	4.07e-07	9.84e-07	0.188	-0.00354	0.00842	77609	1
1	4	176934709	177934709	177357010	rs1869503	A	G	30774	-4.88	4.07e-07	1.05e-06	0.179	-0.00332	0.00819	77547	1
1	4	176934709	177934709	177354358	rs4690441	C	A	30921	-4.68	2.72e-07	2.84e-06	0.0765	-0.000743	0.00358	80199	1
1	4	176934709	177934709	177361270	rs62338299	G	C	30902	4.68	2.72e-07	2.92e-06	0.0759	0.000728	0.00354	73287	1
1	4	176934709	177934709	177434709	rs381459	A	C	30594	5.68	4.07e-09	1.36e-08	0.0687	0.00179	0.00673	152	1
1	4	176934709	177934709	177429154	rs309703	A	G	30782	5.0	6.4e-08	5.64e-07	0.0438	0.000881	0.00451	5403	1
1	4	176934709	177934709	177430072	rs395980	T	G	30699	5.26	4.07e-09	1.46e-07	0.0086	0.000199	0.00223	4485	1
1	4	176934709	177934709	177379553	rs1598098	C	G	30720	-5.18	4.07e-09	2.24e-07	0.00628	-0.000141	0.00186	55004	1
1	4	176934709	177934709	177429796	rs3100858	G	A	30724	5.06	4.07e-09	4.19e-07	0.00355	7.42e-05	0.00134	4761	1
1	4	86104872	87422723	86604872	rs6830971	A	G	31020	-9.3	6.4e-08	1.41e-20	0.981	-0.0426	0.0077	158820	1
1	4	86104872	87422723	86922187	rs10305	A	T	30961	-5.88	4.07e-07	4e-09	0.369	-0.0092	0.0129	158495	2
1	4	86104872	87422723	86891267	rs13127513	G	A	31015	-6.02	6.26e-08	1.76e-09	0.119	-0.00311	0.00878	127575	2
1	4	86104872	87422723	86874988	rs6825252	G	C	31014	-6.0	6.26e-08	1.97e-09	0.11	-0.00286	0.00844	111296	2
1	4	86104872	87422723	86915923	rs11547776	G	A	30984	-5.84	1.32e-07	5.18e-09	0.101	-0.00241	0.0077	152231	2
1	4	86104872	87422723	86915848	rs10003909	T	C	30972	-5.74	9.24e-08	9.21e-09	0.0439	-0.000961	0.00496	152156	2
1	4	86104872	87422723	86922723	rs2904086	T	C	30892	-6.12	4.07e-09	9.55e-10	0.0135	-0.000364	0.00319	159031	2
1	4	86104872	87422723	86922721	rs2869408	G	C	30901	-6.09	4.07e-09	1.1e-09	0.012	-0.000319	0.00298	159029	2
1	4	86104872	87422723	86923847	rs6825488	T	C	30926	-6.06	4.07e-09	1.37e-09	0.00911	-0.000239	0.00258	160155	2
1	4	86104872	87422723	86903514	rs13130578	G	A	31020	-6.03	4.07e-09	1.67e-09	0.00806	-0.00021	0.00241	139822	2
1	4	86104872	87422723	86887233	rs13149705	G	A	30969	-6.02	4.07e-09	1.74e-09	0.00801	-0.000208	0.0024	123541	2
1	4	86104872	87422723	86894112	rs4693134	C	T	31011	-6.02	4.07e-09	1.75e-09	0.00777	-0.000202	0.00236	130420	2
1	4	86104872	87422723	86877423	rs35922412	G	A	31020	-6.01	4.07e-09	1.81e-09	0.00772	-0.0002	0.00235	113731	2
1	4	86104872	87422723	86924099	rs187366030	C	T	30912	-6.03	4.07e-09	1.67e-09	0.00769	-0.000199	0.00235	160407	2
1	4	86104872	87422723	86877991	rs13121803	C	G	31012	-6.01	4.07e-09	1.88e-09	0.00734	-0.00019	0.00229	114299	2
1	4	86104872	87422723	86885835	rs13141273	C	T	30990	-6.01	4.07e-09	1.89e-09	0.00732	-0.000189	0.00228	122143	2
1	4	86104872	87422723	86871282	rs13110329	G	A	31016	-6.0	4.07e-09	1.97e-09	0.00722	-0.000186	0.00227	107590	2
1	4	86104872	87422723	86870493	rs2118042	T	C	31016	-6.0	4.07e-09	1.97e-09	0.00722	-0.000186	0.00227	106801	2
1	4	86104872	87422723	86881925	rs1436528	C	G	30991	-6.0	4.07e-09	1.95e-09	0.00715	-0.000184	0.00226	118233	2
1	4	86104872	87422723	86887837	rs13104099	C	T	30991	-6.0	4.07e-09	1.97e-09	0.00706	-0.000182	0.00224	124145	2
1	4	86104872	87422723	86889422	rs13118404	G	A	30992	-6.0	4.07e-09	2.03e-09	0.00689	-0.000177	0.00221	125730	2
1	4	86104872	87422723	86890070	rs4693133	C	T	30992	-6.0	4.07e-09	2.03e-09	0.00689	-0.000177	0.00221	126378	2
1	4	86104872	87422723	86890701	rs2164534	A	G	30992	-6.0	4.07e-09	2.03e-09	0.00689	-0.000177	0.00221	127009	2
1	4	86104872	87422723	86890930	rs6813736	C	T	30992	-6.0	4.07e-09	2.03e-09	0.00689	-0.000177	0.00221	127238	2
1	4	86104872	87422723	86880701	rs11097084	T	C	30990	-5.99	4.07e-09	2.13e-09	0.00668	-0.000171	0.00217	117009	2
1	4	86104872	87422723	86901925	rs13116843	G	T	31009	-5.98	4.07e-09	2.18e-09	0.00643	-0.000164	0.00213	138233	2
1	4	86104872	87422723	86897495	rs13137855	A	G	31005	-5.98	4.07e-09	2.2e-09	0.00637	-0.000163	0.00211	133803	2
1	4	86104872	87422723	86897560	rs13138054	C	G	31005	-5.98	4.07e-09	2.2e-09	0.00637	-0.000163	0.00211	133868	2
1	4	86104872	87422723	86901572	rs12500273	G	A	31008	-5.98	4.07e-09	2.21e-09	0.00636	-0.000162	0.00211	137880	2
1	4	86104872	87422723	86898500	rs13144829	A	G	31006	-5.98	4.07e-09	2.24e-09	0.00628	-0.00016	0.0021	134808	2
1	4	86104872	87422723	86900041	rs13102197	G	T	31006	-5.98	4.07e-09	2.24e-09	0.00628	-0.00016	0.0021	136349	2
1	4	86104872	87422723	86899596	rs6838333	C	T	31006	-5.98	4.07e-09	2.24e-09	0.00628	-0.00016	0.0021	135904	2
1	4	86104872	87422723	86879664	rs6848107	T	C	30987	-5.97	4.07e-09	2.31e-09	0.006	-0.000153	0.00205	115972	2
1	4	86104872	87422723	86877883	rs2118043	T	A	31007	-5.95	4.07e-09	2.66e-09	0.00563	-0.000142	0.00197	114191	2
1	4	86104872	87422723	86906676	rs66778815	C	T	31001	-5.96	4.07e-09	2.57e-09	0.0056	-0.000141	0.00197	142984	2
1	4	86104872	87422723	86905209	rs4693752	G	T	31001	-5.95	4.07e-09	2.65e-09	0.00545	-0.000137	0.00194	141517	2
1	4	86104872	87422723	86919535	rs12510562	A	G	30978	-5.93	4.07e-09	3.01e-09	0.00495	-0.000124	0.00184	155843	2
1	4	86104872	87422723	86919538	rs12510563	A	G	30978	-5.93	4.07e-09	3.01e-09	0.00495	-0.000124	0.00184	155846	2
1	4	86104872	87422723	86867073	rs1075824	A	G	30969	-5.93	4.07e-09	3.01e-09	0.00494	-0.000123	0.00184	103381	2
1	4	86104872	87422723	86924406	rs35817700	T	C	30941	-5.94	4.07e-09	2.88e-09	0.00492	-0.000123	0.00183	160714	2
1	4	86104872	87422723	86892283	rs6821120	C	G	31004	-5.93	4.07e-09	3.02e-09	0.00491	-0.000122	0.00183	128591	2
1	4	86104872	87422723	86925668	rs9685083	T	G	30937	-5.94	4.07e-09	2.93e-09	0.00485	-0.000121	0.00182	161976	2
1	4	86104872	87422723	86900917	rs7688039	C	T	30996	-5.93	4.07e-09	3.12e-09	0.0046	-0.000114	0.00176	137225	2
1	4	86104872	87422723	86923452	rs934648	G	A	30952	-5.92	4.07e-09	3.18e-09	0.00453	-0.000112	0.00175	159760	2
1	4	86104872	87422723	86901785	rs12504340	T	C	31003	-5.9	4.07e-09	3.57e-09	0.00424	-0.000104	0.00168	138093	2
1	5	102182145	103182145	102338811	rs35658696	A	G	31020	6.06	4.07e-07	1.35e-09	0.497	0.014	0.015	343196	1
1	5	102182145	103182145	102537285	rs36046591	A	G	31020	6.07	2.72e-07	1.27e-09	0.35	0.00982	0.0141	144722	1
1	5	102182145	103182145	102537357	rs116234738	T	C	31008	6.11	9.24e-08	9.94e-10	0.153	0.00431	0.0106	144650	1
1	5	172117455	173117455	172617455	rs255320	T	C	30537	7.94	4.07e-09	2.08e-15	0.419	0.016	0.0191	58	1
1	5	172117455	173117455	172562142	rs3131912	G	A	31006	7.25	4.07e-07	4.15e-13	0.287	0.00925	0.0156	55371	1
1	5	172117455	173117455	172571418	rs255306	T	G	30965	7.32	1.32e-07	2.43e-13	0.152	0.00506	0.0125	46095	1
1	5	172117455	173117455	172485959	rs251252	T	C	30867	7.04	9.24e-08	1.91e-12	0.0208	0.000472	0.00401	131554	1
1	5	172117455	173117455	172483023	rs29775	A	C	30848	6.86	1.32e-07	7.07e-12	0.0155	0.000187	0.00252	134490	1
1	5	172117455	173117455	172597997	rs2339837	T	C	30717	7.47	4.07e-09	8.08e-14	0.0129	0.000452	0.00404	19516	1
1	5	172117455	173117455	172599896	rs6889918	G	A	30594	7.43	4.07e-09	1.1e-13	0.00944	0.000323	0.00341	17617	1
1	5	172117455	173117455	172599841	rs6889483	A	G	30590	7.42	4.07e-09	1.17e-13	0.00894	0.000305	0.00331	17672	1
1	5	172117455	173117455	172616210	rs255319	A	C	30883	7.41	4.07e-09	1.23e-13	0.00844	0.000287	0.00321	1303	1
1	5	172117455	173117455	172598732	rs11738904	T	C	30199	7.41	4.07e-09	1.3e-13	0.00804	0.000272	0.00312	18781	1
1	5	172117455	173117455	172611648	rs255313	G	A	30855	7.37	4.07e-09	1.66e-13	0.00643	0.000214	0.00277	5865	1
1	5	172117455	173117455	172589556	rs255304	T	C	30946	7.35	4.07e-09	1.96e-13	0.00575	0.000193	0.00263	27957	1
1	5	172117455	173117455	172598786	rs4370291	A	C	30121	7.35	4.07e-09	2.04e-13	0.00535	0.000175	0.0025	18727	1
1	5	172117455	173117455	172592199	rs28200	A	G	30943	7.33	4.07e-09	2.23e-13	0.00512	0.00017	0.00247	25314	1
1	5	172117455	173117455	172608592	rs29781	A	G	30846	7.33	4.07e-09	2.22e-13	0.005	0.000163	0.00241	8921	1
1	5	172117455	173117455	172580988	rs255293	T	C	30942	7.32	4.07e-09	2.4e-13	0.00478	0.000158	0.00237	36525	1
1	5	172117455	173117455	172586552	rs255301	T	C	30947	7.31	4.07e-09	2.64e-13	0.00439	0.000144	0.00227	30961	1
1	5	172117455	173117455	172584381	rs255296	G	T	30945	7.31	4.07e-09	2.65e-13	0.00438	0.000143	0.00226	33132	1
1	5	172117455	173117455	172599499	rs2544576	G	A	30738	7.31	4.07e-09	2.59e-13	0.00436	0.00014	0.00223	18014	1
1	5	172117455	173117455	172599437	rs2544577	T	A	30738	7.31	4.07e-09	2.59e-13	0.00436	0.00014	0.00223	18076	1
1	5	172117455	173117455	172598943	rs2339838	C	T	30517	7.31	4.07e-09	2.68e-13	0.0042	0.000134	0.00218	18570	1
1	5	172117455	173117455	172575238	rs40558	G	A	30954	7.3	4.07e-09	2.89e-13	0.00406	0.000132	0.00217	42275	1
1	5	172117455	173117455	172510520	rs594140	C	T	31020	7.29	4.07e-09	3.07e-13	0.00385	0.000124	0.00211	106993	1
1	5	172117455	173117455	172600288	rs6890182	A	G	30761	7.29	4.07e-09	3.03e-13	0.0038	0.00012	0.00206	17225	1
1	7	115686241	116686241	116186241	rs3807989	A	G	31020	-9.35	9.24e-08	8.91e-21	0.891	-0.0411	0.0151	764	1
1	7	115686241	116686241	116198621	rs1997571	G	A	30962	-9.35	4.07e-09	9.03e-21	0.0392	-0.0018	0.00898	13144	1
1	7	115686241	116686241	116198828	rs1997572	A	G	30962	-9.35	4.07e-09	9.03e-21	0.0392	-0.0018	0.00898	13351	1
1	7	136300071	137300071	136800071	rs1425074	A	T	30072	-6.87	4.07e-09	6.44e-12	1.0	-0.0336	0.00488	15	1
1	7	34961967	35961967	35461967	rs150260620	T	A	30768	5.51	4.07e-09	3.68e-08	0.605	0.0158	0.0133	33	1
1	7	34961967	35961967	35455754	rs150216346	T	C	30761	5.38	4.07e-09	7.61e-08	0.306	0.00779	0.012	6180	1
1	7	34961967	35961967	35505710	rs11764098	C	G	30725	5.06	4.07e-09	4.18e-07	0.063	0.00151	0.00594	43776	1
13	11	46927159	47927159	47306628	rs3736101	G	A	31016	-5.63	4.07e-07	1.85e-08	0.19	-0.00434	0.01	120371	1
13	11	46927159	47927159	47348057	rs41310332	C	T	31008	-5.59	4.07e-07	2.23e-08	0.165	-0.00364	0.00927	78942	1
13	11	46927159	47927159	47346378	rs61897361	G	A	31010	-5.61	2.72e-07	1.97e-08	0.122	-0.00273	0.00819	80621	1
13	11	46927159	47927159	47431703	rs61897432	A	G	31020	-5.51	4.07e-07	3.69e-08	0.114	-0.00223	0.0074	4704	1
13	11	46927159	47927159	47291635	rs45489595	C	T	31011	-5.58	2.72e-07	2.43e-08	0.104	-0.00224	0.00747	135364	1
13	11	46927159	47927159	47463220	rs45603036	C	T	30993	-5.56	2.72e-07	2.68e-08	0.0963	-0.00202	0.00711	36221	1
13	11	46927159	47927159	47459469	rs45617144	G	A	30994	-5.55	2.72e-07	2.78e-08	0.0938	-0.00195	0.00699	32470	1
13	11	46927159	47927159	47529037	rs17726787	G	A	31003	-5.41	4.07e-07	6.48e-08	0.0808	-0.0013	0.00571	102038	1
13	11	46927159	47927159	47370041	rs3729989	T	C	31020	-5.12	4.07e-07	3.05e-07	0.0429	-0.000301	0.00272	56958	1
13	11	46927159	47927159	47400309	rs78245530	G	T	30861	-5.53	1.32e-07	3.2e-08	0.0416	-0.000828	0.00465	26690	1
13	11	46927159	47927159	47279765	rs74924988	G	A	31018	-5.52	1.32e-07	3.31e-08	0.0408	-0.000806	0.00459	147234	1
13	11	46927159	47927159	47416569	rs61897426	C	T	30946	-5.48	1.32e-07	4.14e-08	0.0349	-0.000646	0.0041	10430	1
13	11	46927159	47927159	47448547	rs61895077	G	C	31004	-5.54	9.24e-08	3.11e-08	0.0298	-0.000596	0.00396	21548	1
13	11	46927159	47927159	47449864	rs56007045	G	A	31003	-5.54	6.4e-08	3e-08	0.0212	-0.000427	0.00336	22865	1
13	11	46927159	47927159	47496827	rs7102372	C	T	30936	-5.48	6.26e-08	4.37e-08	0.0161	-0.000293	0.00278	69828	1
13	11	46927159	47927159	47564956	rs61895113	G	A	31004	-5.38	6.26e-08	7.62e-08	0.0116	-0.000172	0.00211	137957	1
13	11	46927159	47927159	47558516	rs61895111	C	T	30999	-5.36	6.26e-08	8.49e-08	0.0109	-0.000155	0.002	131517	1
13	11	46927159	47927159	47469717	rs45547231	G	A	30859	-5.82	4.07e-09	5.82e-09	0.0051	-0.000131	0.00192	42718	1
13	11	46927159	47927159	47325438	rs12576751	C	T	31010	-5.64	4.07e-09	1.75e-08	0.00204	-4.59e-05	0.00112	101561	1
13	11	46927159	47927159	47330991	rs41304347	A	G	31010	-5.64	4.07e-09	1.75e-08	0.00204	-4.59e-05	0.00112	96008	1
13	11	46927159	47927159	47320985	rs12575296	C	T	31007	-5.63	4.07e-09	1.75e-08	0.00204	-4.58e-05	0.00112	106014	1
13	11	46927159	47927159	47321509	rs12576690	T	C	31007	-5.63	4.07e-09	1.75e-08	0.00204	-4.58e-05	0.00112	105490	1
13	11	46927159	47927159	47320772	rs12576461	T	C	31007	-5.63	4.07e-09	1.75e-08	0.00204	-4.58e-05	0.00112	106227	1
13	11	46927159	47927159	47319111	rs61896053	C	T	31007	-5.63	4.07e-09	1.75e-08	0.00204	-4.58e-05	0.00112	107888	1
13	1	161612910	162612910	162213495	rs10399680	T	C	30995	5.2	2.72e-07	1.95e-07	0.485	0.0106	0.0116	100841	1
13	1	161612910	162612910	162098329	rs76204833	A	C	30976	5.53	9.24e-08	3.16e-08	0.272	0.00692	0.0117	14325	2
13	1	161612910	162612910	162172689	rs10800352	A	G	30786	5.27	6.26e-08	1.38e-07	0.128	0.00279	0.00757	60035	1
13	1	161612910	162612910	162112353	rs74125931	G	T	30998	6.22	4.07e-09	4.96e-10	0.106	0.00294	0.00868	301	2
13	1	161612910	162612910	162168629	rs10918856	C	G	30782	5.21	6.4e-08	1.88e-07	0.101	0.00215	0.00671	55975	1
13	1	161612910	162612910	162204907	rs6664702	T	C	30818	5.3	1.32e-07	1.17e-07	0.0972	0.00191	0.00623	92253	1
13	1	161612910	162612910	162112650	rs16857019	G	T	31000	6.2	4.07e-09	5.69e-10	0.0939	0.00259	0.00819	4	2
13	1	161612910	162612910	162111885	rs10157059	C	G	30976	6.16	4.07e-09	7.3e-10	0.0754	0.00206	0.00736	769	2
13	1	161612910	162612910	162112082	rs59127492	T	C	30976	6.16	4.07e-09	7.3e-10	0.0754	0.00206	0.00736	572	2
13	1	161612910	162612910	162112272	rs74125930	T	G	30988	6.16	4.07e-09	7.34e-10	0.075	0.00205	0.00734	382	2
13	1	161612910	162612910	162112269	rs74125929	G	T	30974	6.15	4.07e-09	7.7e-10	0.0719	0.00196	0.00719	385	2
13	1	161612910	162612910	162110902	rs7520556	A	C	30988	6.15	4.07e-09	7.88e-10	0.0706	0.00193	0.00712	1752	2
13	1	161612910	162612910	162104153	rs5011030	T	C	30998	6.09	4.07e-09	1.16e-09	0.0504	0.00136	0.00602	8501	2
13	1	161612910	162612910	162112966	rs59852339	T	C	30869	6.05	4.07e-09	1.42e-09	0.0449	0.00121	0.00567	312	2
13	1	161612910	162612910	162195738	rs4657175	T	G	31020	4.97	6.4e-08	6.56e-07	0.0431	0.000831	0.00421	83084	1
13	1	161612910	162612910	162112910	rs16857031	C	G	31020	6.49	4.07e-09	8.45e-11	0.0399	0.00106	0.00532	256	2
13	1	161612910	162612910	162169268	rs10918859	G	A	30623	4.99	4.07e-09	6.15e-07	0.0175	0.000397	0.00307	56614	1
13	1	161612910	162612910	162212785	rs4656360	G	A	31011	5.36	4.07e-09	8.53e-08	0.0157	0.000356	0.0029	100131	1
13	1	161612910	162612910	162210610	rs4657178	C	T	31020	5.33	4.07e-09	9.9e-08	0.0138	0.000311	0.00271	97956	1
13	1	161612910	162612910	162217432	rs7541606	T	A	30964	4.01	1.32e-07	6.05e-05	0.0137	0.000104	0.00145	104778	1
13	1	161612910	162612910	162212999	rs4656361	G	C	30810	5.27	4.07e-09	1.33e-07	0.013	0.000291	0.00262	100345	1
13	1	161612910	162612910	162182677	rs3934467	C	T	30795	5.26	4.07e-09	1.46e-07	0.00812	0.000176	0.00202	70023	1
13	1	161612910	162612910	162173377	rs4480335	A	C	30787	5.26	4.07e-09	1.45e-07	0.00804	0.000174	0.002	60723	1
13	1	161612910	162612910	162171994	rs4306106	G	A	30787	5.26	4.07e-09	1.45e-07	0.00804	0.000174	0.002	59340	1
13	1	161612910	162612910	162180456	rs12116744	G	A	30766	5.24	4.07e-09	1.58e-07	0.00749	0.000161	0.00193	67802	1
13	1	161612910	162612910	162181145	rs12027785	T	A	30770	5.24	4.07e-09	1.62e-07	0.00734	0.000157	0.0019	68491	1
13	1	161612910	162612910	162185546	rs4657173	G	T	30880	5.21	4.07e-09	1.94e-07	0.00713	0.000153	0.00188	72892	1
13	1	161612910	162612910	162167884	rs6692381	C	T	30783	5.21	4.07e-09	1.85e-07	0.00653	0.000139	0.00178	55230	1
13	1	161612910	162612910	162167921	rs6667431	G	A	30783	5.21	4.07e-09	1.85e-07	0.00653	0.000139	0.00178	55267	1
13	1	161612910	162612910	162166646	rs12567315	G	A	30745	5.2	4.07e-09	1.94e-07	0.00635	0.000134	0.00176	53992	1
13	1	168188580	169188580	168688580	rs512129	C	G	31016	8.06	4.07e-09	7.88e-16	0.175	0.00678	0.0149	365	1
13	1	168188580	169188580	168689940	rs545833	C	T	31013	8.06	4.07e-09	7.9e-16	0.175	0.00676	0.0148	1725	1
13	1	168188580	169188580	168690634	rs573418	G	A	31013	8.06	4.07e-09	7.9e-16	0.175	0.00676	0.0148	2419	1
13	1	168188580	169188580	168685805	rs533619	C	T	31006	8.05	4.07e-09	8.35e-16	0.166	0.00641	0.0145	2410	1
13	1	168188580	169188580	168687512	rs607484	T	C	31020	8.04	4.07e-09	9.3e-16	0.149	0.00577	0.0139	703	1
13	1	168188580	169188580	168686134	rs590875	A	T	31008	8.03	4.07e-09	9.87e-16	0.141	0.00544	0.0136	2081	1
13	12	4316779	5316779	4877689	rs73038876	C	G	30981	5.67	9.24e-08	1.43e-08	0.408	0.0108	0.0135	61055	1
13	12	4316779	5316779	4890114	rs12821116	A	G	30437	5.31	2.72e-07	1.1e-07	0.196	0.00464	0.00994	73480	1
13	12	4316779	5316779	4884475	rs12817218	A	G	30978	5.73	4.07e-09	9.91e-09	0.0253	0.000677	0.00429	67841	1
13	12	4316779	5316779	4882741	rs34475613	G	C	30975	5.73	4.07e-09	1.02e-08	0.0246	0.000659	0.00423	66107	1
13	12	4316779	5316779	4849359	rs12831221	A	G	30894	5.71	4.07e-09	1.12e-08	0.0228	0.000606	0.00406	32725	1
13	12	4316779	5316779	4853457	rs2286579	G	C	30880	5.71	4.07e-09	1.16e-08	0.022	0.000585	0.00398	36823	1
13	12	4316779	5316779	4840291	rs35715089	C	T	30907	5.68	4.07e-09	1.36e-08	0.0191	0.000504	0.00369	23657	1
13	12	4316779	5316779	4861384	rs34310347	C	T	30888	5.67	4.07e-09	1.43e-08	0.0182	0.00048	0.00361	44750	1
13	12	4316779	5316779	4861722	rs35925396	A	T	30889	5.67	4.07e-09	1.45e-08	0.0179	0.000472	0.00357	45088	1
13	12	4316779	5316779	4804692	rs35288424	C	G	30937	5.66	4.07e-09	1.47e-08	0.0177	0.000466	0.00355	11942	1
13	12	4316779	5316779	4808611	rs55760751	A	G	30995	5.63	4.07e-09	1.76e-08	0.0149	0.000391	0.00325	8023	1
13	12	4316779	5316779	4809381	rs5007510	A	T	31002	5.62	4.07e-09	1.86e-08	0.0143	0.000372	0.00317	7253	1
13	12	4316779	5316779	4809207	rs960763	A	G	31000	5.61	4.07e-09	1.99e-08	0.0134	0.000349	0.00307	7427	1
13	12	4316779	5316779	4806878	rs16931649	C	G	30986	5.61	4.07e-09	2.01e-08	0.0133	0.000346	0.00305	9756	1
13	12	4316779	5316779	4831366	rs66703365	G	A	30952	5.6	4.07e-09	2.11e-08	0.0126	0.000326	0.00296	14732	1
13	12	4316779	5316779	4831272	rs71459918	A	G	30955	5.59	4.07e-09	2.28e-08	0.0118	0.000304	0.00286	14638	1
13	12	4316779	5316779	4834537	rs12809178	G	C	30947	5.59	4.07e-09	2.33e-08	0.0115	0.000298	0.00283	17903	1
13	12	4316779	5316779	4807321	rs67871557	G	C	30984	5.58	4.07e-09	2.43e-08	0.0111	0.000287	0.00278	9313	1
13	12	4316779	5316779	4819207	rs35464779	A	T	30975	5.57	4.07e-09	2.51e-08	0.0109	0.00028	0.00274	2573	1
13	12	4316779	5316779	4819997	rs12827952	T	G	30977	5.57	4.07e-09	2.53e-08	0.0108	0.000278	0.00273	3363	1
13	12	4316779	5316779	4827253	rs35016874	G	C	30958	5.56	4.07e-09	2.64e-08	0.0105	0.00027	0.00269	10619	1
13	12	4316779	5316779	4819390	rs12816272	C	T	30978	5.55	4.07e-09	2.8e-08	0.00985	0.000252	0.0026	2756	1
13	12	4316779	5316779	4820418	rs34502100	A	G	30978	5.55	4.07e-09	2.8e-08	0.00985	0.000252	0.0026	3784	1
13	12	4316779	5316779	4816643	rs34952740	T	G	30943	5.55	4.07e-09	2.83e-08	0.00979	0.00025	0.00259	9	1
13	12	4316779	5316779	4806946	rs112138893	T	A	30961	5.54	4.07e-09	3.08e-08	0.00902	0.00023	0.00248	9688	1
13	12	4316779	5316779	4806188	rs35878255	G	A	30988	5.53	4.07e-09	3.12e-08	0.00889	0.000226	0.00246	10446	1
13	12	4316779	5316779	4786282	rs111276019	G	C	30196	5.48	4.07e-09	4.22e-08	0.00673	0.000168	0.00211	30352	1
13	12	4316779	5316779	4789554	rs4766273	A	T	30252	5.48	4.07e-09	4.35e-08	0.00652	0.000163	0.00208	27080	1
13	12	4316779	5316779	4811109	rs74920092	T	C	31020	5.46	4.07e-09	4.7e-08	0.00616	0.000153	0.00201	5525	1
13	13	74009346	75009346	74518210	rs9573330	G	A	30952	5.96	4.07e-07	2.59e-09	0.694	0.0195	0.0139	8622	1
13	13	74009346	75009346	74511991	rs17061696	G	C	30994	6.02	9.24e-08	1.72e-09	0.234	0.0066	0.0123	2403	1
13	13	74009346	75009346	74520186	rs1886512	T	A	30934	5.89	6.26e-08	3.94e-09	0.0749	0.00199	0.00734	10598	1
13	1	54242618	55242618	54742618	rs562408	A	G	30182	-11.3	4.07e-09	9.54e-30	0.422	-0.0233	0.0275	3	1
13	1	54242618	55242618	54742471	rs590041	T	C	30260	-11.3	4.07e-09	1.24e-29	0.326	-0.018	0.026	144	1
13	1	54242618	55242618	54735974	rs1537430	C	T	30374	-11.0	6.26e-08	5.63e-28	0.124	-0.00641	0.0175	6641	1
13	1	54242618	55242618	54737590	rs487645	A	G	30307	-11.1	4.07e-09	7.57e-29	0.056	-0.00303	0.0125	5025	1
13	1	54242618	55242618	54742078	rs536684	A	G	30310	-11.1	4.07e-09	9.7e-29	0.0438	-0.00236	0.0111	537	1
13	1	5779370	6782950	6279370	rs846111	G	C	31020	6.16	9.24e-08	7.47e-10	1.0	0.0361	0.00488	1629	1
13	1	5779370	6782950	6282950	rs846110	T	G	31020	-4.34	4.07e-09	1.46e-05	0.703	-0.0199	0.0136	1951	2
13	1	5779370	6782950	6289835	rs846109	A	T	30957	-4.21	4.07e-09	2.59e-05	0.289	-0.00798	0.0128	8836	2
13	15	98776257	99776257	99270441	rs55686521	T	C	30710	6.4	2.72e-07	1.6e-10	0.264	0.00766	0.0135	5728	1
13	15	98776257	99776257	99271135	rs6598541	A	G	30729	-6.59	6.26e-08	4.28e-11	0.206	-0.0064	0.0129	5034	1
13	15	98776257	99776257	99272663	rs907799	A	G	30752	6.54	6.26e-08	5.99e-11	0.15	0.00459	0.0112	3506	1
13	15	98776257	99776257	99272519	rs875686	T	A	30753	6.53	6.4e-08	6.37e-11	0.145	0.00442	0.0111	3650	1
13	15	98776257	99776257	99273032	rs11633717	T	C	30754	6.49	6.4e-08	8.52e-11	0.11	0.00331	0.00972	3137	1
13	15	98776257	99776257	99263801	rs11857366	A	G	31020	-6.34	6.26e-08	2.34e-10	0.0446	-0.00122	0.00603	12368	1
13	15	98776257	99776257	99276257	rs67291025	C	G	30773	6.69	4.07e-09	2.21e-11	0.0247	0.000784	0.00501	88	1
13	15	98776257	99776257	99276293	rs62024490	A	G	30781	6.64	4.07e-09	3.2e-11	0.0175	0.000547	0.00418	124	1
13	15	98776257	99776257	99276297	rs62024491	G	A	30787	6.63	4.07e-09	3.25e-11	0.0173	0.000542	0.00416	128	1
13	15	98776257	99776257	99249029	rs11858316	C	T	30468	-6.55	4.07e-09	5.83e-11	0.0101	-0.000305	0.00312	27140	1
13	16	11181698	12181698	11681698	rs12923640	A	G	31020	-9.17	9.24e-08	4.9e-20	0.992	-0.042	0.00617	33	1
13	16	57958445	58958445	58458445	rs6499956	T	C	30700	-11.7	4.07e-09	1.07e-31	0.248	-0.0142	0.0248	265	1
13	16	57958445	58958445	58467237	rs28623612	C	T	30807	-11.7	4.07e-09	1.56e-31	0.171	-0.00976	0.0216	8527	1
13	16	57958445	58958445	58467739	rs28627526	C	T	30793	-11.7	4.07e-09	1.81e-31	0.148	-0.00839	0.0203	9029	1
13	16	57958445	58958445	58468211	rs4784939	T	C	30732	-11.7	4.07e-09	2.02e-31	0.133	-0.00754	0.0194	9501	1
13	16	57958445	58958445	58464340	rs2042400	T	C	30597	-11.6	4.07e-09	3.34e-31	0.0811	-0.00458	0.0155	5630	1
13	16	57958445	58958445	58464990	rs8056043	C	A	30592	-11.6	4.07e-09	3.8e-31	0.0716	-0.00403	0.0146	6280	1
13	16	57958445	58958445	58470046	rs3890512	C	G	30680	-11.4	6.26e-08	7.25e-30	0.0659	-0.00335	0.0133	11336	1
13	16	57958445	58958445	58460342	rs4784935	A	G	30990	-11.4	6.26e-08	7.33e-30	0.0653	-0.00332	0.0132	1632	1
13	20	32633184	33633184	33449691	rs11698977	C	T	30911	5.75	2.72e-07	8.79e-09	0.266	0.00729	0.0124	316614	1
13	20	32633184	33633184	33344595	rs1998028	A	T	30945	5.66	2.72e-07	1.55e-08	0.156	0.00421	0.00998	211518	1
13	20	32633184	33633184	33412022	rs6088620	A	G	30805	5.69	1.32e-07	1.25e-08	0.0926	0.00252	0.00801	278945	1
13	20	32633184	33633184	33292127	rs2378256	G	C	30800	5.44	4.07e-07	5.42e-08	0.072	0.00187	0.00683	159050	1
13	20	32633184	33633184	33403509	rs6087631	T	C	30987	5.74	6.26e-08	9.65e-09	0.056	0.00153	0.0064	270432	1
13	20	32633184	33633184	33356511	rs2295353	C	T	30954	5.73	6.4e-08	1e-08	0.0554	0.00151	0.00636	223434	1
13	20	32633184	33633184	33081906	rs6120663	C	A	30962	5.7	6.26e-08	1.17e-08	0.0469	0.00128	0.00585	51171	1
13	20	32633184	33633184	33333040	rs3787222	T	A	30947	5.68	6.26e-08	1.38e-08	0.0401	0.00109	0.0054	199963	1
13	20	32633184	33633184	33335526	rs6120708	G	A	30947	5.65	6.26e-08	1.57e-08	0.0354	0.000954	0.00506	202449	1
13	20	32633184	33633184	33292777	rs910869	C	T	30810	5.38	1.32e-07	7.59e-08	0.017	0.000436	0.00338	159700	1
13	20	32633184	33633184	33133184	rs6088521	A	C	29648	5.91	4.07e-09	3.52e-09	0.00943	0.000266	0.00276	107	1
13	20	32633184	33633184	33452999	rs11696546	C	G	30908	5.82	4.07e-09	5.75e-09	0.00594	0.000165	0.00217	319922	1
13	20	32633184	33633184	33452915	rs35393655	G	A	30873	5.8	4.07e-09	6.64e-09	0.00518	0.000143	0.00202	319838	1
13	20	32633184	33633184	33465289	rs6120750	A	C	30961	5.8	4.07e-09	6.75e-09	0.0051	0.000141	0.002	332212	1
13	20	32633184	33633184	33458284	rs6120748	T	G	30913	5.8	4.07e-09	6.81e-09	0.00506	0.00014	0.00199	325207	1
13	20	32633184	33633184	33394940	rs55753039	C	T	30859	5.75	4.07e-09	8.84e-09	0.00396	0.000109	0.00175	261863	1
13	20	32633184	33633184	33523155	rs2236270	G	T	30566	5.75	4.07e-09	8.99e-09	0.0039	0.000107	0.00173	390078	1
13	20	32633184	33633184	33373813	rs6119524	C	T	30952	5.75	4.07e-09	9.06e-09	0.00387	0.000106	0.00173	240736	1
13	20	32633184	33633184	33449769	rs6120747	T	C	30890	5.75	4.07e-09	9.06e-09	0.00387	0.000106	0.00173	316692	1
13	20	32633184	33633184	33372856	rs7267403	C	A	30952	5.75	4.07e-09	9.06e-09	0.00387	0.000106	0.00173	239779	1
13	20	32633184	33633184	33374102	rs6120727	T	C	30952	5.75	4.07e-09	9.18e-09	0.00382	0.000105	0.00172	241025	1
13	20	32633184	33633184	33378733	rs6088607	C	T	30949	5.74	4.07e-09	9.33e-09	0.00376	0.000103	0.0017	245656	1
13	20	32633184	33633184	33376323	rs28542147	G	A	30951	5.74	4.07e-09	9.45e-09	0.00372	0.000102	0.00169	243246	1
13	20	32633184	33633184	33366641	rs13041059	A	G	30951	5.74	4.07e-09	9.45e-09	0.00372	0.000102	0.00169	233564	1
13	20	32633184	33633184	33364655	rs6120723	C	T	30949	5.74	4.07e-09	9.68e-09	0.00364	9.95e-05	0.00167	231578	1
13	20	32633184	33633184	33347328	rs6087626	C	T	30950	5.74	4.07e-09	9.71e-09	0.00363	9.92e-05	0.00167	214251	1
13	20	32633184	33633184	33400474	rs6088615	T	C	30889	5.73	4.07e-09	9.87e-09	0.00357	9.76e-05	0.00166	267397	1
13	20	32633184	33633184	33366481	rs6119522	G	A	30949	5.73	4.07e-09	9.93e-09	0.00355	9.71e-05	0.00165	233404	1
13	20	32633184	33633184	33385102	rs6120730	G	C	30950	5.73	4.07e-09	9.93e-09	0.00355	9.7e-05	0.00165	252025	1
13	20	32633184	33633184	33437621	rs2076668	G	A	31020	5.73	4.07e-09	9.97e-09	0.00353	9.66e-05	0.00165	304544	1
13	20	32633184	33633184	33356541	rs2295354	T	C	30954	5.73	4.07e-09	1e-08	0.00353	9.64e-05	0.00165	223464	1
13	20	32633184	33633184	33358901	rs13040449	T	A	30931	5.73	4.07e-09	1e-08	0.00351	9.6e-05	0.00164	225824	1
13	20	32633184	33633184	33403930	rs6119530	A	G	30986	5.73	4.07e-09	1.03e-08	0.00342	9.35e-05	0.00162	270853	1
13	20	32633184	33633184	33360785	rs2180276	T	A	30933	5.72	4.07e-09	1.07e-08	0.00331	9.03e-05	0.00159	227708	1
13	20	32633184	33633184	33400913	rs7262834	G	T	30890	5.72	4.07e-09	1.09e-08	0.00325	8.87e-05	0.00158	267836	1
13	20	32633184	33633184	33407704	rs6087632	A	C	30935	5.71	4.07e-09	1.11e-08	0.00321	8.74e-05	0.00157	274627	1
13	20	32633184	33633184	33441257	rs6119534	C	T	30917	5.71	4.07e-09	1.15e-08	0.0031	8.43e-05	0.00154	308180	1
13	20	32633184	33633184	33443866	rs6087639	G	A	30954	5.7	4.07e-09	1.18e-08	0.00301	8.19e-05	0.00151	310789	1
13	2	12466070	13466070	12965159	rs10164960	G	A	31005	5.46	1.32e-07	4.78e-08	0.334	0.00854	0.0126	934	1
13	2	12466070	13466070	12962585	rs10179809	C	A	30921	6.03	4.07e-09	1.65e-09	0.193	0.00553	0.0115	3508	1
13	2	12466070	13466070	12964497	rs10198628	A	G	31020	5.47	6.26e-08	4.52e-08	0.168	0.00428	0.00988	1596	1
13	2	12466070	13466070	12965413	rs10204312	T	C	31005	5.45	6.26e-08	4.99e-08	0.153	0.00389	0.00949	680	1
13	2	12466070	13466070	12936190	rs10198180	G	A	30909	5.01	6.26e-08	5.47e-07	0.014	0.000186	0.00206	29903	1
13	2	12466070	13466070	12963117	rs6432340	T	C	31004	5.46	4.07e-09	4.66e-08	0.0107	0.00027	0.00269	2976	1
13	2	12466070	13466070	12968025	rs2098823	C	A	31002	5.46	4.07e-09	4.66e-08	0.0107	0.00027	0.00269	1932	1
13	2	12466070	13466070	12964428	rs10186351	C	T	31009	5.45	4.07e-09	4.9e-08	0.0102	0.000257	0.00262	1665	1
13	2	12466070	13466070	12964066	rs12621238	T	C	31006	5.45	4.07e-09	5e-08	0.00999	0.000252	0.0026	2027	1
13	2	12466070	13466070	12967884	rs2081407	C	G	31002	5.44	4.07e-09	5.3e-08	0.00948	0.000238	0.00252	1791	1
13	2	12466070	13466070	12966506	rs7572835	G	A	31004	5.44	4.07e-09	5.45e-08	0.00925	0.000232	0.00249	413	1
13	2	12466070	13466070	12962315	rs10191751	A	G	30212	5.53	4.07e-09	3.21e-08	0.00758	0.000183	0.0022	3778	1
13	2	12466070	13466070	12962678	rs10192149	A	G	30978	5.39	4.07e-09	7.24e-08	0.00716	0.000176	0.00216	3415	1
13	2	12466070	13466070	12970372	rs10184321	A	C	30818	5.37	4.07e-09	7.74e-08	0.00673	0.000164	0.00209	4279	1
13	2	12466070	13466070	12973540	rs12999821	A	G	30818	5.33	4.07e-09	9.6e-08	0.00557	0.000133	0.00187	7447	1
13	2	12466070	13466070	12973019	rs4669885	C	G	30819	5.33	4.07e-09	9.78e-08	0.00547	0.000131	0.00186	6926	1
13	2	12466070	13466070	12980591	rs4669889	T	C	30796	5.32	4.07e-09	1.06e-07	0.00512	0.000121	0.00179	14498	1
13	2	12466070	13466070	12980514	rs4669888	A	G	30795	5.3	4.07e-09	1.18e-07	0.00464	0.000109	0.00169	14421	1
13	2	12466070	13466070	12935982	rs10197989	G	A	30903	5.48	4.07e-09	4.28e-08	0.00455	9.96e-05	0.00159	30111	1
13	2	12466070	13466070	12969972	rs7558818	C	T	30825	5.29	4.07e-09	1.2e-07	0.0044	0.000102	0.00164	3879	1
13	2	12466070	13466070	12985129	rs890070	G	T	30764	5.27	4.07e-09	1.33e-07	0.00417	9.65e-05	0.00159	19036	1
13	2	12466070	13466070	12969987	rs7584581	G	C	30826	5.28	4.07e-09	1.31e-07	0.00407	9.38e-05	0.00157	3894	1
13	2	12466070	13466070	12970155	rs7559029	C	A	30824	5.27	4.07e-09	1.33e-07	0.00402	9.24e-05	0.00155	4062	1
13	2	198247537	199247537	198747537	rs57862683	A	G	30189	7.96	6.26e-08	1.68e-15	0.603	0.0233	0.0192	205	1
13	2	198247537	199247537	198669871	rs770658	G	C	30954	7.51	2.72e-07	6.07e-14	0.0818	0.00297	0.0101	77871	1
13	2	198247537	199247537	198780860	rs938929	A	G	30991	-7.52	1.32e-07	5.32e-14	0.0451	-0.00164	0.00763	33118	1
13	2	198247537	199247537	198779849	rs1401094	C	T	30959	-7.57	6.4e-08	3.6e-14	0.0318	-0.00117	0.0065	32107	1
13	2	198247537	199247537	198825668	rs10497809	G	A	30837	7.52	9.24e-08	5.56e-14	0.0303	0.0011	0.00629	77926	1
13	2	198247537	199247537	198576142	rs4850808	T	C	30744	-7.42	9.24e-08	1.21e-13	0.0142	-0.000511	0.00429	171600	1
13	2	198247537	199247537	198840793	rs10931797	C	T	30924	7.47	6.26e-08	8.27e-14	0.014	0.000505	0.00428	93051	1
13	2	198247537	199247537	198756688	rs6434942	G	A	30787	7.79	4.07e-09	6.62e-15	0.0104	0.000393	0.00386	8946	1
13	2	198247537	199247537	198622752	rs700649	G	A	30971	7.4	6.26e-08	1.33e-13	0.00886	0.000317	0.00339	124990	1
13	2	198247537	199247537	198585087	rs10497807	G	C	30867	-7.39	6.26e-08	1.43e-13	0.00821	-0.000294	0.00326	162655	1
13	2	198247537	199247537	198582601	rs13029495	C	A	30870	-7.37	6.4e-08	1.75e-13	0.00694	-0.000247	0.00299	165141	1
13	2	198247537	199247537	198742525	rs10048735	C	T	30963	7.69	4.07e-09	1.5e-14	0.00472	0.000176	0.00257	5217	1
13	2	198247537	199247537	198738019	rs10192466	G	A	30960	7.68	4.07e-09	1.57e-14	0.00453	0.000168	0.00252	9723	1
13	2	198247537	199247537	198744366	rs9288281	G	A	30968	7.67	4.07e-09	1.68e-14	0.00423	0.000157	0.00243	3376	1
13	2	198247537	199247537	198746115	rs1369511	G	C	30970	7.67	4.07e-09	1.73e-14	0.00412	0.000153	0.0024	1627	1
13	2	198247537	199247537	198756459	rs6734096	T	G	30989	7.66	4.07e-09	1.88e-14	0.0038	0.000141	0.0023	8717	1
13	2	198247537	199247537	198755021	rs6742782	A	C	30982	7.64	4.07e-09	2.24e-14	0.00321	0.000119	0.00211	7279	1
13	2	198247537	199247537	198735031	rs6753450	C	T	30954	7.64	4.07e-09	2.26e-14	0.00318	0.000118	0.0021	12711	1
13	2	198247537	199247537	198535678	rs4286272	T	C	30981	-7.26	6.4e-08	3.96e-13	0.00314	-0.00011	0.00199	212064	1
13	2	198247537	199247537	198752286	rs2060489	C	T	30956	7.62	4.07e-09	2.47e-14	0.00291	0.000107	0.00201	4544	1
13	2	198247537	199247537	198823642	rs57669318	A	C	30819	7.61	4.07e-09	2.7e-14	0.00267	9.85e-05	0.00192	75900	1
13	2	198247537	199247537	198779083	rs13011918	T	C	30989	-7.61	4.07e-09	2.75e-14	0.00263	-9.68e-05	0.0019	31341	1
13	2	198247537	199247537	198769739	rs10198606	C	G	30983	7.59	4.07e-09	3.22e-14	0.00226	8.3e-05	0.00176	21997	1
13	2	198247537	199247537	198829582	rs1850633	T	G	30862	7.58	4.07e-09	3.37e-14	0.00216	7.94e-05	0.00172	81840	1
13	2	198247537	199247537	198768428	rs13412485	C	T	31010	7.58	4.07e-09	3.37e-14	0.00216	7.93e-05	0.00172	20686	1
13	2	198247537	199247537	198789013	rs12995110	T	C	30968	-7.58	4.07e-09	3.42e-14	0.00213	-7.81e-05	0.00171	41271	1
13	2	198247537	199247537	198827914	rs1607376	A	G	30859	7.58	4.07e-09	3.46e-14	0.00211	7.74e-05	0.0017	80172	1
13	2	198247537	199247537	198795863	rs11692344	T	G	30808	7.58	4.07e-09	3.55e-14	0.00206	7.54e-05	0.00168	48121	1
13	2	198247537	199247537	198789765	rs4850816	C	A	30968	-7.58	4.07e-09	3.56e-14	0.00205	-7.53e-05	0.00167	42023	1
13	2	198247537	199247537	198730015	rs700693	A	G	30962	7.58	4.07e-09	3.59e-14	0.00204	7.46e-05	0.00167	17727	1
13	2	198247537	199247537	198795204	rs4850817	A	G	30668	-7.57	4.07e-09	3.66e-14	0.002	-7.32e-05	0.00165	47462	1
13	2	198247537	199247537	198779839	rs1401093	C	T	30960	-7.57	4.07e-09	3.66e-14	0.00199	-7.31e-05	0.00165	32097	1
13	2	198247537	199247537	198787311	rs367544855	A	G	30988	-7.57	4.07e-09	3.73e-14	0.00196	-7.18e-05	0.00164	39569	1
13	2	198247537	199247537	198807885	rs1105078	C	T	30862	7.57	4.07e-09	3.75e-14	0.00195	7.15e-05	0.00163	60143	1
13	2	198247537	199247537	198727852	rs700691	A	G	30959	7.56	4.07e-09	3.94e-14	0.00186	6.8e-05	0.00159	19890	1
13	2	198247537	199247537	198798497	rs6434946	A	G	30860	7.56	4.07e-09	3.95e-14	0.00185	6.79e-05	0.00159	50755	1
13	2	198247537	199247537	198726649	rs700689	A	G	30960	7.56	4.07e-09	3.97e-14	0.00185	6.76e-05	0.00159	21093	1
13	2	198247537	199247537	198800532	rs1607373	G	A	30862	7.56	4.07e-09	4.07e-14	0.0018	6.58e-05	0.00156	52790	1
13	2	198247537	199247537	198835212	rs10169453	T	C	30866	7.56	4.07e-09	4.11e-14	0.00178	6.52e-05	0.00156	87470	1
13	2	198247537	199247537	198767132	rs1369512	T	A	30961	7.56	4.07e-09	4.12e-14	0.00178	6.51e-05	0.00156	19390	1
13	2	198247537	199247537	198806829	rs11679040	T	C	30867	7.56	4.07e-09	4.14e-14	0.00177	6.48e-05	0.00155	59087	1
13	2	198247537	199247537	198725076	rs6734561	C	T	30961	7.55	4.07e-09	4.22e-14	0.00174	6.36e-05	0.00154	22666	1
13	2	198247537	199247537	198809196	rs1518366	G	A	30862	7.55	4.07e-09	4.23e-14	0.00173	6.34e-05	0.00153	61454	1
13	2	198247537	199247537	198809545	rs1878732	G	A	30862	7.55	4.07e-09	4.23e-14	0.00173	6.34e-05	0.00153	61803	1
13	2	198247537	199247537	198809368	rs1914690	G	A	30862	7.55	4.07e-09	4.23e-14	0.00173	6.34e-05	0.00153	61626	1
[truncated: 843 more rows]
