# Supplementary material for: Unsupervised feature extraction using deep learning empowers discovery of genetic determinants of the electrocardiogram
Source: Genome Med. 2025 Oct 9;17:118. doi: 10.1186/s13073-025-01510-z (PMC12512816; doi:10.1186/s13073-025-01510-z)
Supplement: Supplementary file 8 — Additional file 8: Polyfun likely causal variants FDR. This file contains the additional likely causal variants for the genomic regions selected at the relaxed significance threshold of 5% FDR. [file 13073_2025_1510_MOESM8_ESM.csv]

Latent Factor	omosome	Region Start (bp)	Region End (bp)	SNP position	SNP rs id	A1	A2	N	Z	SNPVAR	P	PIP	BETA_MEAN	BETA_SD	DISTANCE_FROM_CENTER	CREDIBLE_SET
17	10	11828010	12828010	12307894	rs11257655	C	T	31020	4.638	4.0733e-07	3.51797e-06	0.889735	0.0192682	0.00825797	20181	1
17	10	11828010	12828010	12328010	rs12779790	A	G	30138	4.8797	4.0733e-09	1.06247e-06	0.0267063	0.000603445	0.00374686	65	1
17	10	11828010	12828010	12316768	rs7077792	C	T	30830	4.764	4.0733e-09	1.89793e-06	0.0158294	0.000346416	0.00282283	11307	1
17	10	11828010	12828010	12320571	rs6602570	A	C	30748	-4.7432	4.0733e-09	2.10368e-06	0.0144344	-0.00031389	0.00268347	7504	1
17	10	11828010	12828010	12321633	rs7394200	T	C	30741	4.7352	4.0733e-09	2.18839e-06	0.0139354	0.000302285	0.00263199	6442	1
17	11	64849063	65849063	65349063	rs3741380	G	A	30820	5.1307	1.3202e-07	2.88667e-07	0.619558	0.015025	0.012371	193	1
17	11	64849063	65849063	65349756	rs6591182	T	G	31020	4.9098	1.3202e-07	9.11693e-07	0.213794	0.00496166	0.00977272	500	1
17	11	64849063	65849063	65354150	rs11227229	G	A	30408	4.7751	9.2434e-08	1.79618e-06	0.0800522	0.00180688	0.0062755	4894	1
17	11	64849063	65849063	65354439	rs11606601	C	G	30367	4.7018	9.2434e-08	2.57878e-06	0.0573627	0.00127489	0.00529566	5183	1
17	1	230398494	231398494	230898494	rs2282319	C	T	31020	4.9514	9.2434e-08	7.36815e-07	0.909405	0.021319	0.00817284	389	1
17	1	230398494	231398494	230898898	rs3790959	T	G	31016	4.944	4.0733e-09	7.65357e-07	0.0389718	0.000905498	0.00461386	793	1
17	1	230398494	231398494	230891248	rs2493145	C	T	30280	3.9739	6.3989e-08	7.07053e-05	0.0156902	0.00020196	0.00200894	6857	1
17	4	101695447	102695447	102195447	rs71614686	C	T	30140	-5.2258	4.0733e-09	1.73404e-07	0.940363	-0.0232729	0.00750177	130	1
17	4	101695447	102695447	102320930	rs920558	C	T	30973	-3.6431	9.2434e-08	0.000269374	0.0250166	-0.000431694	0.00280114	125613	1
14	10	129613107	130613107	130113107	rs2799400	C	T	30115	4.7169	4.0733e-07	2.39465e-06	0.978413	0.0217786	0.00578449	261	1
14	10	35739898	36739898	36239898	rs61850855	C	T	30666	-4.614	6.2623e-08	3.94992e-06	0.947345	-0.0204903	0.0067396	111	1
14	10	35739898	36739898	36256497	rs61850857	C	T	30723	-4.3	4.0733e-09	1.70798e-05	0.0168275	-0.000328226	0.00262219	16710	1
14	11	103129834	104129834	103629834	rs144240197	C	T	30639	5.0364	4.0733e-09	4.74369e-07	0.478404	0.0113719	0.0123398	41	1
14	11	103129834	104129834	103629840	rs576258529	A	G	30639	5.0364	4.0733e-09	4.74369e-07	0.478404	0.0113719	0.0123398	35	1
14	15	84808141	85808141	85305142	rs11633788	T	A	31010	5.1017	9.2434e-08	3.36616e-07	0.69134	0.0166698	0.0118386	3195	1
14	15	84808141	85808141	85383145	rs3803403	C	G	31020	4.8202	6.2623e-08	1.43414e-06	0.122666	0.00279467	0.00766253	74808	1
14	15	84808141	85808141	85308141	rs12903256	G	T	30955	5.2655	4.0733e-09	1.39808e-07	0.0687927	0.00171198	0.00642451	196	1
14	15	84808141	85808141	85215739	rs35127183	G	A	30977	5.1077	4.0733e-09	3.26104e-07	0.0313738	0.000757386	0.00429421	92598	1
14	15	84808141	85808141	85361960	rs4633690	C	T	30953	-3.9605	4.0733e-07	7.4793e-05	0.0213261	-0.000399246	0.00279485	53623	1
14	15	84808141	85808141	85361977	rs2879828	G	T	30954	-3.9369	4.0733e-07	8.2541e-05	0.0195014	-0.000362912	0.00266002	53640	1
14	7	127994922	128994922	128494922	rs201672146	G	A	31020	-4.5029	1.3202e-07	6.70324e-06	0.955594	-0.0210325	0.00654062	185	1
4	11	125488561	126488561	126002279	rs10750322	G	T	30304	-4.27	2.7194e-07	1.95473e-05	0.582558	-0.0115442	0.0104312	13713	1
4	11	125488561	126488561	125998095	rs637287	A	T	30999	4.1852	1.3202e-07	2.84915e-05	0.201756	0.00391874	0.00808505	9529	1
4	11	125488561	126488561	125987511	rs582467	A	G	30434	3.8809	6.2623e-08	0.000104071	0.0301132	0.000542382	0.00318795	1055	1
4	11	125488561	126488561	125988561	rs516409	T	C	30625	4.5648	4.0733e-09	4.99971e-06	0.0297562	0.000630354	0.0036927	5	1
4	11	125488561	126488561	125993491	rs2278451	T	C	30533	4.4109	4.0733e-09	1.02942e-05	0.0155246	0.00031779	0.0025998	4925	1
4	11	125488561	126488561	125987625	rs581935	C	T	30393	4.4021	4.0733e-09	1.07208e-05	0.0149677	0.00030578	0.00254861	941	1
4	11	125488561	126488561	125994090	rs686159	A	G	30751	4.2997	4.0733e-09	1.71029e-05	0.00983736	0.000196297	0.00202565	5524	1
4	11	125488561	126488561	125995870	rs606965	C	T	30857	4.2592	4.0733e-09	2.0516e-05	0.00835542	0.000165157	0.00185154	7304	1
4	11	125488561	126488561	125995904	rs680758	C	T	30855	4.2582	4.0733e-09	2.0608e-05	0.00832197	0.000164457	0.00184745	7338	1
4	11	125488561	126488561	125998841	rs575036	T	C	30983	4.2348	4.0733e-09	2.28755e-05	0.00757827	0.000148937	0.00175445	10275	1
4	11	125488561	126488561	125995688	rs584129	G	A	30843	4.2324	4.0733e-09	2.31211e-05	0.00750608	0.000147435	0.0017452	7122	1
4	11	125488561	126488561	125996045	rs536300	T	G	30863	4.2107	4.0733e-09	2.54581e-05	0.00688545	0.000134551	0.0016639	7479	1
4	11	125488561	126488561	125998499	rs571474	A	G	30978	4.2041	4.0733e-09	2.62123e-05	0.00670766	0.000130872	0.00163999	9933	1
4	11	125488561	126488561	125996214	rs679418	G	A	30819	4.1973	4.0733e-09	2.70116e-05	0.00652955	0.000127191	0.00161574	7648	1
4	11	125488561	126488561	125998558	rs639537	T	C	30995	4.1938	4.0733e-09	2.7432e-05	0.00643984	0.000125339	0.00160341	9992	1
4	11	125488561	126488561	125996810	rs479796	C	G	30851	4.1801	4.0733e-09	2.91381e-05	0.00610107	0.000118357	0.00155611	8244	1
4	11	125488561	126488561	125998207	rs521274	A	G	31020	4.1197	4.0733e-09	3.79366e-05	0.0048178	9.21128e-05	0.00136482	9641	1
4	1	228413562	229413562	228871693	rs3738073	C	T	30931	-4.4376	4.0733e-07	9.09675e-06	0.219348	-0.00455876	0.0088894	41837	1
4	1	228413562	229413562	228889664	rs17352829	A	G	30719	-4.7601	9.2434e-08	1.93497e-06	0.203872	-0.00454488	0.00923924	23866	1
4	1	228413562	229413562	228872549	rs55956922	T	A	30931	-4.4268	2.7194e-07	9.56413e-06	0.139925	-0.00290102	0.00741327	40981	1
4	1	228413562	229413562	228880135	rs11583565	C	T	30935	-4.4686	9.2434e-08	7.87332e-06	0.0567569	-0.00118783	0.00497565	33395	1
4	1	228413562	229413562	228880098	rs11578216	T	A	30935	-4.4686	9.2434e-08	7.87332e-06	0.0567569	-0.00118783	0.00497565	33432	1
4	1	228413562	229413562	228880466	rs11580020	G	A	30934	-4.4676	9.2434e-08	7.9102e-06	0.0565163	-0.00118253	0.00496464	33064	1
4	1	228413562	229413562	228880021	rs1062060	C	T	30936	-4.4645	9.2434e-08	8.02559e-06	0.0557773	-0.00116625	0.00493066	33509	1
4	1	228413562	229413562	228880296	rs41271473	G	A	30910	-4.3192	1.3202e-07	1.56596e-05	0.0434285	-0.000878512	0.00424276	33234	1
4	1	228413562	229413562	228913562	rs72751963	G	T	30923	-4.8254	4.0733e-09	1.39723e-06	0.0120969	-0.000273372	0.00252626	32	1
4	1	228413562	229413562	228901715	rs72751952	G	T	30611	-4.8163	4.0733e-09	1.46245e-06	0.0116029	-0.000261712	0.00247027	11815	1
4	1	228413562	229413562	228901357	rs11584348	T	C	30600	-4.7941	4.0733e-09	1.63407e-06	0.010484	-0.000235386	0.00233906	12173	1
4	1	228413562	229413562	228913267	rs72751961	C	T	30914	-4.7928	4.0733e-09	1.6447e-06	0.0104221	-0.000233932	0.00233161	263	1
4	1	228413562	229413562	228913361	rs72751962	G	A	30912	-4.7917	4.0733e-09	1.65374e-06	0.01037	-0.000232709	0.00232533	169	1
4	1	228413562	229413562	228915602	rs72754025	C	T	31020	-4.7717	4.0733e-09	1.82677e-06	0.00946883	-0.000211601	0.0022141	2072	1
4	1	228413562	229413562	228904822	rs11585991	T	C	30737	-4.7618	4.0733e-09	1.91874e-06	0.00905345	-0.000201899	0.00216113	8708	1
4	1	228413562	229413562	228907432	rs6696887	C	T	30723	-4.7467	4.0733e-09	2.06762e-06	0.00845623	-0.000187983	0.00208291	6098	1
4	1	228413562	229413562	228905750	rs72751956	C	A	30748	-4.7388	4.0733e-09	2.14988e-06	0.00816034	-0.000181103	0.00204319	7780	1
4	1	228413562	229413562	228904726	rs11587278	G	T	30736	-4.737	4.0733e-09	2.16905e-06	0.00809445	-0.000179573	0.00203425	8804	1
4	1	228413562	229413562	228907291	rs6663301	T	G	30713	-4.7235	4.0733e-09	2.3182e-06	0.0076177	-0.000168515	0.00196852	6239	1
4	1	228413562	229413562	228905135	rs72751955	A	C	30748	-4.7201	4.0733e-09	2.35729e-06	0.00750233	-0.000165843	0.00195232	8395	1
4	1	228413562	229413562	228918113	rs201035194	G	A	29980	-4.6536	4.0733e-09	3.26189e-06	0.00557853	-0.00012158	0.00166241	4583	1
4	12	42706476	43706476	43173059	rs2678152	G	A	31018	5.1117	2.7194e-07	3.19273e-07	0.716451	0.0171501	0.0116598	33296	1
4	12	42706476	43706476	43193985	rs2459739	C	T	30994	5.0041	9.2434e-08	5.61236e-07	0.148794	0.00339232	0.00847769	12370	1
4	12	42706476	43706476	43206476	rs12227600	C	T	31016	5.2778	4.0733e-09	1.30744e-07	0.0246504	0.000606774	0.00391001	121	1
4	12	42706476	43706476	43205002	rs73130905	G	A	31017	5.2308	4.0733e-09	1.68778e-07	0.0194998	0.000474377	0.00345149	1353	1
4	12	42706476	43706476	43248844	rs73132734	C	G	30634	5.1181	4.0733e-09	3.08629e-07	0.0112941	0.000265111	0.00256194	42489	1
4	12	42706476	43706476	43175132	rs2730966	A	C	31018	5.1117	4.0733e-09	3.19273e-07	0.0109166	0.000256886	0.00252384	31223	1
4	12	42706476	43706476	43178307	rs975540	T	A	31006	5.0973	4.0733e-09	3.44532e-07	0.0101741	0.000238303	0.00242849	28048	1
4	12	42706476	43706476	43177463	rs2678148	C	A	31010	5.0869	4.0733e-09	3.63964e-07	0.00968872	0.000226183	0.0023643	28892	1
4	12	42706476	43706476	43181274	rs2731000	C	T	30988	5.0495	4.0733e-09	4.42968e-07	0.00812203	0.000187227	0.00214548	25081	1
4	12	42706476	43706476	43191334	rs2459742	T	C	30995	5.028	4.0733e-09	4.95622e-07	0.00738075	0.000168892	0.00203468	15021	1
4	15	100502738	101502738	101002738	rs1503474	G	A	30803	4.9935	4.0733e-09	5.92948e-07	0.0579386	0.0013508	0.00558462	18	1
4	15	100502738	101502738	101002049	rs988596	A	C	30807	4.9904	4.0733e-09	6.02544e-07	0.0570961	0.00133021	0.00554269	707	1
4	15	100502738	101502738	100996038	rs12595207	C	T	30852	-4.9095	4.0733e-09	9.13089e-07	0.0391036	-0.000893641	0.00455019	6718	1
4	15	100502738	101502738	101001892	rs988595	C	T	30801	4.9053	4.0733e-09	9.32847e-07	0.0383965	0.000876635	0.00450663	864	1
4	15	100502738	101502738	100985659	rs111660175	T	C	30826	4.8951	4.0733e-09	9.82558e-07	0.0366254	0.000834075	0.00439556	17097	1
4	15	100502738	101502738	101002255	rs2654583	G	A	30802	4.8852	4.0733e-09	1.03324e-06	0.0349906	0.000794863	0.00429051	501	1
4	15	100502738	101502738	101004404	rs2654579	G	A	30802	4.8841	4.0733e-09	1.03902e-06	0.0348141	0.000790635	0.00427902	1648	1
4	15	100502738	101502738	100988267	rs2654588	G	C	30853	4.8651	4.0733e-09	1.14399e-06	0.0319016	0.00072098	0.0040848	14489	1
4	15	100502738	101502738	101003869	rs2654580	G	A	30795	4.8646	4.0733e-09	1.14689e-06	0.0318292	0.000719252	0.00407986	1113	1
4	15	100502738	101502738	100985498	rs12903885	G	A	30697	-4.8431	4.0733e-09	1.27829e-06	0.0288484	-0.00064824	0.00387109	17258	1
4	15	100502738	101502738	101000084	rs2587804	C	A	30780	4.8386	4.0733e-09	1.30757e-06	0.0282635	0.00063434	0.00382884	2672	1
4	15	100502738	101502738	100995177	rs2654585	A	G	30844	4.8347	4.0733e-09	1.33347e-06	0.0277659	0.000622525	0.00379255	7579	1
4	15	100502738	101502738	101005327	rs2587806	C	T	30797	4.8344	4.0733e-09	1.33548e-06	0.0277284	0.000621634	0.0037898	2571	1
4	15	100502738	101502738	101000381	rs2587805	C	A	30804	4.8296	4.0733e-09	1.36808e-06	0.0271299	0.000607435	0.00374567	2375	1
4	15	100502738	101502738	101057993	rs878697	G	C	30943	-3.6216	1.3202e-07	0.000292787	0.0183128	-0.000113942	0.00144167	55237	1
4	15	100502738	101502738	100970434	rs11637192	G	T	30840	4.7363	4.0733e-09	2.17655e-06	0.0178569	0.000389339	0.00298576	32322	1
4	15	100502738	101502738	100970278	rs11637144	G	A	30965	4.7215	4.0733e-09	2.34112e-06	0.0167273	0.000363062	0.00288073	32478	1
4	15	100502738	101502738	100970376	rs11633782	T	C	30994	4.6825	4.0733e-09	2.83397e-06	0.014102	0.000302302	0.0026221	32380	1
4	15	100502738	101502738	101056182	rs11637843	G	A	31006	3.3097	1.3202e-07	0.00093396	0.0140549	3.71415e-05	0.000795969	53426	1
4	15	100502738	101502738	101011487	rs2654578	T	A	30735	3.878	6.3989e-08	0.000105319	0.0137358	0.000147516	0.00168967	8731	1
4	15	100502738	101502738	100969619	rs2587817	G	C	30997	4.6681	4.0733e-09	3.03998e-06	0.0132478	0.000282635	0.00253288	33137	1
4	15	100502738	101502738	100970085	rs2654605	C	T	30998	4.6628	4.0733e-09	3.11936e-06	0.0129475	0.000275737	0.00250085	32671	1
4	15	100502738	101502738	100970240	rs4965650	G	A	30998	4.6617	4.0733e-09	3.13608e-06	0.0128862	0.000274327	0.00249426	32516	1
4	15	100502738	101502738	100972747	rs2587813	T	C	30935	4.6562	4.0733e-09	3.22099e-06	0.0125838	0.000267388	0.00246155	30009	1
4	15	100502738	101502738	100969522	rs2654607	C	T	31004	4.6494	4.0733e-09	3.32902e-06	0.0122207	0.000259065	0.00242176	33234	1
4	15	100502738	101502738	100980994	rs2654596	T	C	30828	4.6482	4.0733e-09	3.34844e-06	0.0121578	0.000257626	0.00241482	21762	1
4	15	100502738	101502738	100971293	rs2587814	C	G	30938	4.6443	4.0733e-09	3.41231e-06	0.0119558	0.000253	0.00239236	31463	1
4	15	100502738	101502738	100931863	rs2587744	A	G	30160	4.6433	4.0733e-09	3.42888e-06	0.011907	0.00025188	0.00238688	70893	1
4	15	100502738	101502738	100970978	rs2654604	T	G	30946	4.6392	4.0733e-09	3.4976e-06	0.011697	0.000247082	0.00236333	31778	1
4	15	100502738	101502738	100970596	rs12593126	T	C	30965	4.6384	4.0733e-09	3.51117e-06	0.0116569	0.000246165	0.00235881	32160	1
4	15	100502738	101502738	100968992	rs2585214	T	G	31008	4.6382	4.0733e-09	3.51457e-06	0.011647	0.000245938	0.00235768	33764	1
4	15	100502738	101502738	100965744	rs2587831	G	C	30981	4.6329	4.0733e-09	3.60579e-06	0.0113859	0.000239974	0.00232801	37012	1
4	15	100502738	101502738	101055746	rs4965313	G	C	31001	-3.4814	9.2434e-08	0.0004988	0.0110887	-4.7666e-05	0.000919657	52990	1
4	15	100502738	101502738	100982744	rs147139331	T	C	30823	4.6207	4.0733e-09	3.82447e-06	0.0108082	0.000226799	0.00226113	20012	1
4	15	100502738	101502738	100969184	rs2587819	G	A	31010	4.6141	4.0733e-09	3.94802e-06	0.0105089	0.000219987	0.00222579	33572	1
4	15	100502738	101502738	100958509	rs201166528	T	G	30904	4.613	4.0733e-09	3.96898e-06	0.01046	0.000218874	0.00221997	44247	1
4	15	100502738	101502738	100946691	rs2587841	C	A	30958	4.6079	4.0733e-09	4.06756e-06	0.0102363	0.000213789	0.00219317	56065	1
4	15	100502738	101502738	100950000	rs2011250	C	T	30966	4.6065	4.0733e-09	4.09503e-06	0.0101757	0.000212411	0.00218585	52756	1
4	15	100502738	101502738	100965906	rs2585217	G	C	30987	4.6047	4.0733e-09	4.13061e-06	0.0100984	0.000210657	0.00217651	36850	1
4	15	100502738	101502738	101056377	rs56365104	G	A	31012	3.3242	9.2434e-08	0.000886726	0.00993511	2.73497e-05	0.000684281	53621	1
4	15	100502738	101502738	101055938	rs11247214	C	T	31005	3.3219	9.2434e-08	0.000894067	0.00992248	2.71312e-05	0.000681381	53182	1
4	15	100502738	101502738	100950167	rs2585248	G	A	30955	4.5911	4.0733e-09	4.40916e-06	0.00953495	0.000197879	0.00210721	52589	1
4	15	100502738	101502738	100980800	rs2654597	C	T	30832	4.5858	4.0733e-09	4.52251e-06	0.00932463	0.000193119	0.00208084	21956	1
4	15	100502738	101502738	100966744	rs2587830	A	G	30988	4.5844	4.0733e-09	4.55292e-06	0.00926978	0.000191878	0.00207391	36012	1
4	15	100502738	101502738	100969140	rs2654608	C	A	31020	4.5795	4.0733e-09	4.66089e-06	0.00908125	0.000187616	0.00204994	33616	1
4	15	100502738	101502738	100956515	rs8042778	A	C	30979	-4.576	4.0733e-09	4.73951e-06	0.00894917	-0.000184633	0.00203301	46241	1
4	15	100502738	101502738	100934679	rs2585243	T	C	30193	4.5689	4.0733e-09	4.90291e-06	0.00868857	0.000178751	0.0019992	68077	1
4	15	100502738	101502738	100967832	rs2587825	T	C	30990	4.565	4.0733e-09	4.99494e-06	0.0085471	0.000175565	0.00198068	34924	1
4	15	100502738	101502738	100967915	rs2587824	G	A	30990	4.565	4.0733e-09	4.99494e-06	0.0085471	0.000175565	0.00198068	34841	1
4	15	100502738	101502738	100967985	rs2587823	G	C	30990	4.565	4.0733e-09	4.99494e-06	0.0085471	0.000175565	0.00198068	34771	1
4	15	100502738	101502738	100967523	rs2587826	A	G	30990	4.565	4.0733e-09	4.99494e-06	0.0085471	0.000175565	0.00198068	35233	1
4	15	100502738	101502738	100967428	rs2587827	G	A	30990	4.565	4.0733e-09	4.99494e-06	0.0085471	0.000175565	0.00198068	35328	1
4	15	100502738	101502738	100935111	rs2587741	T	C	30205	4.5591	4.0733e-09	5.13733e-06	0.0083411	0.000170925	0.00195338	67645	1
4	15	100502738	101502738	100977235	rs2248206	G	A	30465	4.547	4.0733e-09	5.4416e-06	0.00793193	0.000161723	0.00189814	25521	1
4	15	100502738	101502738	100935092	rs2587742	G	C	30208	4.5428	4.0733e-09	5.55119e-06	0.00779622	0.000158683	0.00187958	67664	1
4	15	100502738	101502738	100968659	rs2587820	A	G	30991	4.5406	4.0733e-09	5.60944e-06	0.00772448	0.000157076	0.0018697	34097	1
4	15	100502738	101502738	100968148	rs2587822	T	A	30983	4.5361	4.0733e-09	5.7304e-06	0.00758248	0.000153894	0.00184996	34608	1
4	15	100502738	101502738	100936053	rs2587740	G	A	30216	4.5242	4.0733e-09	6.06244e-06	0.00722179	0.000145822	0.00179897	66703	1
4	15	100502738	101502738	100938072	rs2587737	G	A	30408	4.5225	4.0733e-09	6.11135e-06	0.00717157	0.0001447	0.00179177	64684	1
4	15	100502738	101502738	100970492	rs112569481	G	A	30589	4.4986	4.0733e-09	6.84024e-06	0.00650661	0.00012988	0.00169404	32264	1
4	15	100502738	101502738	100970495	rs111911095	C	T	30589	4.4986	4.0733e-09	6.84024e-06	0.00650661	0.00012988	0.00169404	32261	1
4	15	100502738	101502738	100937762	rs2440463	T	C	30221	4.4932	4.0733e-09	7.01608e-06	0.0063659	0.000126753	0.00167272	64994	1
4	15	100502738	101502738	100970512	rs76622648	G	T	30576	4.4931	4.0733e-09	7.01938e-06	0.00636343	0.000126699	0.00167236	32244	1
4	15	100502738	101502738	100970503	rs144651373	C	T	30577	4.4879	4.0733e-09	7.19287e-06	0.00623129	0.000123766	0.00165213	32253	1
4	15	100502738	101502738	100973951	rs2012403	T	C	30712	4.4514	4.0733e-09	8.53123e-06	0.00538814	0.000105123	0.00151764	28805	1
4	17	13734191	14734191	14234577	rs9893188	G	A	31020	4.5369	4.0733e-07	5.70872e-06	0.71026	0.0150942	0.0104557	388	1
4	17	13734191	14734191	14234191	rs9891833	C	G	30823	4.595	6.3989e-08	4.32749e-06	0.14359	0.00309057	0.00776404	2	1
4	17	13734191	14734191	14233989	rs12453663	A	T	30679	4.5819	6.2623e-08	4.6077e-06	0.132718	0.00284843	0.00748875	200	1
4	17	59506654	60506654	60006654	rs139781786	A	G	30871	-5.0029	4.0733e-09	5.64742e-07	0.312623	-0.00736342	0.0112518	217	1
4	17	59506654	60506654	60044641	rs558854638	C	A	30871	-5.0017	4.0733e-09	5.6827e-07	0.310835	-0.00731952	0.0112308	38204	1
4	17	59506654	60506654	59985841	rs150216783	A	T	30870	-4.9059	4.0733e-09	9.29999e-07	0.197446	-0.00455719	0.00944168	20596	1
4	17	59506654	60506654	60066328	rs138653307	C	T	30863	-4.6335	4.0733e-09	3.59535e-06	0.057079	-0.00123843	0.0051783	59891	1
4	17	59506654	60506654	59981433	rs115414228	C	T	30869	-4.5657	4.0733e-09	4.9783e-06	0.0427486	-0.0009123	0.00444754	25004	1
4	17	59506654	60506654	59742080	rs117756024	C	T	30862	-4.557	4.0733e-09	5.18894e-06	0.0410215	-0.000872538	0.00434817	264357	1
4	2	133950259	134950259	134518064	rs11884849	T	C	31020	4.0259	4.0733e-07	5.67578e-05	0.356902	0.00614902	0.00915135	67925	1
4	2	133950259	134950259	134491221	rs1562348	C	T	30799	4.3958	6.2623e-08	1.10366e-05	0.216318	0.00427427	0.0085376	41082	1
4	2	133950259	134950259	134535149	rs13032581	A	T	30938	3.9563	2.7194e-07	7.61196e-05	0.192023	0.00311428	0.00713299	85010	1
4	2	133950259	134950259	134507967	rs895539	G	A	30892	3.0229	4.0733e-07	0.00250365	0.0516635	0.000188466	0.00161412	57828	1
4	2	133950259	134950259	134531553	rs9917168	A	G	30822	3.0255	2.7194e-07	0.00248222	0.0347257	0.00012616	0.00132482	81414	1
4	2	133950259	134950259	134450259	rs13026405	G	A	30970	4.5536	4.0733e-09	5.27356e-06	0.027042	0.000557797	0.00345968	120	1
4	2	133950259	134950259	134464838	rs6716309	T	C	30871	4.4314	4.0733e-09	9.36232e-06	0.0163491	0.000324949	0.00262158	14699	1
4	2	133950259	134950259	134489783	rs13036190	T	C	30783	4.43	4.0733e-09	9.42331e-06	0.0162342	0.000322529	0.00261155	39644	1
4	2	133950259	134950259	134488457	rs12996062	G	A	30788	4.4297	4.0733e-09	9.43643e-06	0.0162129	0.000322077	0.00260966	38318	1
4	2	133950259	134950259	134460575	rs62167107	G	A	30826	4.422	4.0733e-09	9.77915e-06	0.0157374	0.000311823	0.00256635	10436	1
4	2	133950259	134950259	134469455	rs13013946	A	G	30727	4.4087	4.0733e-09	1.03993e-05	0.0149007	0.000293917	0.00248909	19316	1
4	2	133950259	134950259	134495945	rs1374405	A	G	30823	4.3726	4.0733e-09	1.22776e-05	0.012908	0.000251505	0.00229618	45806	1
4	2	133950259	134950259	134493642	rs1584239	T	C	30813	4.3725	4.0733e-09	1.22832e-05	0.0129028	0.000251395	0.00229566	43503	1
4	2	133950259	134950259	134487694	rs35961497	T	C	30775	4.3673	4.0733e-09	1.25792e-05	0.0126398	0.000245807	0.00226904	37555	1
4	2	133950259	134950259	134486655	rs13032020	G	A	30787	4.3649	4.0733e-09	1.27181e-05	0.0125228	0.00024333	0.00225715	36516	1
4	2	133950259	134950259	134512727	rs7559696	C	A	30949	3.3317	6.2623e-08	0.000863173	0.0106343	7.34316e-05	0.00111126	62588	1
4	2	133950259	134950259	134477676	rs36066383	C	T	30733	4.2789	4.0733e-09	1.87819e-05	0.00897575	0.00016878	0.00186608	27537	1
4	2	133950259	134950259	134460268	rs34454875	G	A	30793	4.1052	4.0733e-09	4.03965e-05	0.0047602	8.24274e-05	0.00128237	10129	1
4	2	133950259	134950259	134514771	rs13015979	T	C	30993	4.0652	4.0733e-09	4.79913e-05	0.00423464	7.20309e-05	0.00119514	64632	1
4	2	133950259	134950259	134514774	rs13033059	G	A	30998	4.0051	4.0733e-09	6.19913e-05	0.00345406	5.6588e-05	0.00105273	64635	1
4	2	133950259	134950259	134519547	rs1867897	G	A	31007	4.0029	4.0733e-09	6.25708e-05	0.00342888	5.60932e-05	0.00104788	69408	1
4	2	133950259	134950259	134503209	rs12993296	C	T	30942	3.9957	4.0733e-09	6.45034e-05	0.00334938	5.45318e-05	0.00103241	53070	1
4	2	133950259	134950259	134521656	rs12995146	G	A	31005	3.9838	4.0733e-09	6.7822e-05	0.003221	5.20168e-05	0.00100706	71517	1
4	2	133950259	134950259	134517473	rs1446752	C	A	31018	3.9755	4.0733e-09	7.02315e-05	0.00313346	5.03088e-05	0.000989526	67334	1
4	2	133950259	134950259	134555473	rs12691846	G	T	30695	3.9611	4.0733e-09	7.46053e-05	0.00300275	4.77034e-05	0.000961726	105334	1
4	2	133950259	134950259	134541118	rs62166124	C	T	30747	3.9586	4.0733e-09	7.53904e-05	0.00297587	4.7191e-05	0.000956336	90979	1
4	2	133950259	134950259	134565731	rs13006611	G	A	30602	3.955	4.0733e-09	7.65347e-05	0.00294389	4.6556e-05	0.000949432	115592	1
4	2	133950259	134950259	134554646	rs13017617	C	G	30722	3.9498	4.0733e-09	7.82165e-05	0.00289471	4.56075e-05	0.000939224	104507	1
4	2	133950259	134950259	134530975	rs35323018	A	C	30965	3.9358	4.0733e-09	8.292e-05	0.00275899	4.3027e-05	0.000911243	80836	1
4	2	133950259	134950259	134552227	rs13002440	C	T	30724	3.9288	4.0733e-09	8.53708e-05	0.00270793	4.19935e-05	0.000899195	102088	1
4	2	133950259	134950259	134546481	rs10496713	A	G	30736	3.9261	4.0733e-09	8.63343e-05	0.00268459	4.15458e-05	0.000894147	96342	1
4	2	133950259	134950259	134509873	rs7568496	C	T	31000	3.921	4.0733e-09	8.81823e-05	0.00263322	4.05998e-05	0.000883798	59734	1
4	2	133950259	134950259	134551670	rs12996471	C	T	30720	3.9044	4.0733e-09	9.44594e-05	0.00250917	3.81674e-05	0.000854979	101531	1
4	2	133950259	134950259	134499898	rs4536693	C	G	30931	3.9019	4.0733e-09	9.54406e-05	0.00248164	3.76816e-05	0.000849696	49759	1
4	2	133950259	134950259	134551642	rs12996450	C	T	30721	3.9003	4.0733e-09	9.60736e-05	0.00247766	3.75625e-05	0.000847795	101503	1
4	2	133950259	134950259	134509001	rs13011121	A	C	30993	3.8958	4.0733e-09	9.78751e-05	0.00243544	3.67956e-05	0.000839109	58862	1
4	2	133950259	134950259	134506286	rs13013221	G	A	30946	3.8935	4.0733e-09	9.88082e-05	0.00241881	3.64765e-05	0.000835257	56147	1
4	2	21218705	22218705	21718705	rs188788710	C	T	30852	-5.2428	4.0733e-09	1.58158e-07	0.962939	-0.0239507	0.00667489	72	1
4	3	122852118	123852118	123352118	rs148980313	C	T	30936	-5.2565	4.0733e-09	1.46823e-07	0.977428	-0.0243621	0.00604354	46	1
4	8	140806343	141806343	141298992	rs7817182	C	T	31020	-4.6278	6.2623e-08	3.69571e-06	0.208961	-0.00451306	0.00905905	7199	1
4	8	140806343	141806343	141306343	rs7341602	C	T	30884	-5.2266	4.0733e-09	1.72655e-07	0.0897841	-0.002115	0.00688781	152	1
4	8	140806343	141806343	141306958	rs28378438	C	T	30877	-5.2246	4.0733e-09	1.74532e-07	0.0889306	-0.00209405	0.00685544	767	1
4	8	140806343	141806343	141306806	rs28692647	A	G	30872	-5.2219	4.0733e-09	1.77097e-07	0.0874336	-0.00205733	0.00679819	615	1
4	8	140806343	141806343	141304072	rs62527550	C	G	30890	-5.2191	4.0733e-09	1.79795e-07	0.0862929	-0.00202937	0.00675417	2119	1
4	8	140806343	141806343	141307055	rs28476721	C	T	30877	-5.2049	4.0733e-09	1.94101e-07	0.0808175	-0.00189533	0.00653776	864	1
4	8	140806343	141806343	141312442	rs12156194	A	G	30800	-4.802	4.0733e-09	1.57089e-06	0.0313392	-0.000704734	0.00401093	6251	1
4	8	140806343	141806343	141312520	rs34995432	A	G	30792	-4.7865	4.0733e-09	1.69715e-06	0.0291792	-0.000653977	0.00386213	6329	1
4	8	140806343	141806343	141327651	rs10088329	A	T	30887	-4.7737	4.0733e-09	1.80872e-06	0.0267481	-0.000597048	0.00368786	21460	1
4	8	140806343	141806343	141317878	rs28523653	T	C	30862	-4.7723	4.0733e-09	1.82134e-06	0.0266985	-0.000595889	0.00368423	11687	1
4	8	140806343	141806343	141312510	rs12156395	G	A	30792	-4.7655	4.0733e-09	1.88386e-06	0.0265184	-0.000591672	0.00367096	6319	1
4	8	140806343	141806343	141318260	rs10086735	C	G	30863	-4.7654	4.0733e-09	1.88479e-06	0.0259918	-0.000579379	0.00363203	12069	1
4	8	140806343	141806343	141327474	rs10091104	T	C	30884	-4.7565	4.0733e-09	1.96978e-06	0.0247686	-0.000550848	0.00353997	21283	1
4	8	140806343	141806343	141310284	rs7828853	A	G	30845	-4.6956	4.0733e-09	2.65825e-06	0.0187811	-0.000412124	0.00305265	4093	1
4	8	140806343	141806343	141310486	rs12156047	A	G	30832	-4.6601	4.0733e-09	3.16056e-06	0.0160449	-0.000349337	0.00280454	4295	1
4	8	140806343	141806343	141309335	rs10086598	A	G	30858	-4.6526	4.0733e-09	3.27776e-06	0.0155465	-0.000337949	0.00275718	3144	1
4	8	140806343	141806343	141306301	rs13262367	T	A	30863	-4.6271	4.0733e-09	3.70821e-06	0.0139114	-0.000300706	0.00259644	110	1
4	8	140806343	141806343	141325542	rs7845481	T	C	30882	-4.6188	4.0733e-09	3.85966e-06	0.0137577	-0.000297208	0.00258082	19351	1
4	8	140806343	141806343	141308147	rs35844381	C	T	30868	-4.6239	4.0733e-09	3.76591e-06	0.013686	-0.000295587	0.00257358	1956	1
4	8	140806343	141806343	141302880	rs7819798	A	T	30801	-4.6166	4.0733e-09	3.90078e-06	0.0135686	-0.000292917	0.00256157	3311	1
4	8	140806343	141806343	141345443	rs7834382	G	A	30837	-4.5481	4.0733e-09	5.41324e-06	0.0103671	-0.000220684	0.00221327	39252	1
4	8	140806343	141806343	141340360	rs7828714	A	G	30822	-4.4998	4.0733e-09	6.80174e-06	0.00839216	-0.000176618	0.00197217	34169	1
4	9	26080964	27080964	26582312	rs10511787	A	C	30792	-4.4044	2.7194e-07	1.06077e-05	0.614056	-0.0126396	0.0107267	1388	1
4	9	26080964	27080964	26580964	rs10967418	C	G	30708	-4.976	4.0733e-09	6.49116e-07	0.0998168	-0.00230723	0.00709438	40	1
4	9	26080964	27080964	26581588	rs2383699	C	T	30717	-4.8459	4.0733e-09	1.26039e-06	0.0546934	-0.00123048	0.00523939	664	1
4	9	26080964	27080964	26607865	rs11789246	G	T	30977	-3.8681	9.2434e-08	0.000109687	0.0263451	-0.000457195	0.00294691	26941	1
4	9	26080964	27080964	26590984	rs11790568	C	A	30754	-4.622	4.0733e-09	3.80058e-06	0.0201578	-0.000431752	0.00308959	10060	1
4	9	26080964	27080964	26588185	rs576285749	C	G	30061	-4.4944	4.0733e-09	6.97664e-06	0.0137897	-0.000289323	0.0025147	7261	1
4	9	26080964	27080964	26580758	rs62546663	C	G	30772	-4.433	4.0733e-09	9.29309e-06	0.0103954	-0.000214752	0.00215591	166	1
4	9	26080964	27080964	26595017	rs62542681	A	G	30866	-4.3017	4.0733e-09	1.69493e-05	0.00605507	-0.000121009	0.0016002	14093	1
4	9	26080964	27080964	26603243	rs913161	C	A	30900	-4.3362	4.0733e-09	1.44967e-05	0.00605226	-0.000120898	0.00159902	22319	1
4	9	26080964	27080964	26605986	rs10967433	G	A	30901	-4.332	4.0733e-09	1.47761e-05	0.00594884	-0.000118698	0.00158378	25062	1
4	9	26080964	27080964	26593876	rs11792246	C	T	30851	-4.2936	4.0733e-09	1.75799e-05	0.0058574	-0.000116805	0.00157099	12952	1
4	9	26080964	27080964	26596571	rs1987675	C	G	30880	-4.2933	4.0733e-09	1.76037e-05	0.00585372	-0.000116727	0.00157043	15647	1
4	9	26080964	27080964	26592258	rs62542676	A	G	30842	-4.2894	4.0733e-09	1.79156e-05	0.00576072	-0.000114752	0.00155653	11334	1
4	9	26080964	27080964	26593206	rs62542679	T	C	30846	-4.2889	4.0733e-09	1.7956e-05	0.00574809	-0.000114484	0.00155463	12282	1
4	9	26080964	27080964	26593070	rs62542678	T	C	30846	-4.2889	4.0733e-09	1.7956e-05	0.00574809	-0.000114484	0.00155463	12146	1
4	9	26080964	27080964	26592919	rs62542677	T	C	30846	-4.2889	4.0733e-09	1.7956e-05	0.00574809	-0.000114484	0.00155463	11995	1
4	9	26080964	27080964	26596616	rs1812944	C	T	30885	-4.2833	4.0733e-09	1.84142e-05	0.00562616	-0.000111897	0.00153621	15692	1
4	9	26080964	27080964	26588252	rs375729795	G	C	30709	-4.282	4.0733e-09	1.85221e-05	0.00561166	-0.000111588	0.00153395	7328	1
4	9	26080964	27080964	26588459	rs148197473	C	T	30708	-4.2763	4.0733e-09	1.90025e-05	0.005482	-0.000108841	0.00151414	7535	1
4	9	26080964	27080964	26587199	rs533469464	A	C	30702	-4.2751	4.0733e-09	1.91052e-05	0.00544964	-0.000108156	0.00150916	6275	1
4	9	26080964	27080964	26587184	rs369410909	C	T	30702	-4.2751	4.0733e-09	1.91052e-05	0.00544964	-0.000108156	0.00150916	6260	1
4	9	26080964	27080964	26586166	rs62546665	A	G	30771	-4.2704	4.0733e-09	1.95123e-05	0.0053386	-0.000105808	0.00149204	5242	1
4	9	26080964	27080964	26586126	rs78027923	T	C	30771	-4.2704	4.0733e-09	1.95123e-05	0.0053386	-0.000105808	0.00149204	5202	1
4	9	26080964	27080964	26594514	rs11792769	C	T	30858	-4.2608	4.0733e-09	2.03696e-05	0.00513494	-0.000101505	0.00146007	13590	1
4	9	26080964	27080964	26588877	rs146009325	C	T	30817	-4.26	4.0733e-09	2.04427e-05	0.00511643	-0.000101115	0.00145714	7953	1
4	9	26080964	27080964	26587220	rs371460108	C	T	30703	-4.2561	4.0733e-09	2.08024e-05	0.0050495	-9.97023e-05	0.00144642	6296	1
4	9	26080964	27080964	26601341	rs10967432	G	C	30920	-4.2688	4.0733e-09	1.96527e-05	0.00462342	-9.07053e-05	0.00137632	20417	1
4	9	26080964	27080964	26597427	rs11794467	G	T	30898	-4.2033	4.0733e-09	2.63052e-05	0.00408485	-7.94704e-05	0.00128487	16503	1
18	11	32900147	33900147	33400147	rs533627395	C	G	30877	5.2959	4.0733e-09	1.18432e-07	0.962525	0.0241847	0.00672672	46	1
18	12	111779743	112779743	112279743	rs188733198	A	G	30897	5.1459	4.0733e-09	2.66241e-07	0.299414	0.00725018	0.0114121	234	1
18	12	111779743	112779743	111944140	rs545998966	A	C	30921	5.0198	4.0733e-09	5.17253e-07	0.162791	0.00383792	0.00893587	335369	1
18	12	111779743	112779743	111881327	rs184250093	G	A	30920	5.0198	4.0733e-09	5.17253e-07	0.162791	0.00383792	0.00893587	398182	1
18	12	111779743	112779743	112007957	rs548761712	G	A	30916	4.9554	4.0733e-09	7.21816e-07	0.11997	0.00278781	0.0077536	271552	1
18	12	111779743	112779743	111881759	rs551618652	C	G	30919	4.9235	4.0733e-09	8.50099e-07	0.103375	0.00238445	0.00721376	397750	1
18	12	111779743	112779743	111885310	rs72650673	G	A	31020	4.0264	1.3202e-07	5.66373e-05	0.0939098	0.00138513	0.00510301	394199	1
18	12	111779743	112779743	112198149	rs181724863	C	T	30871	4.5608	4.0733e-09	5.09591e-06	0.020453	0.000424718	0.00306665	81360	1
18	12	111779743	112779743	112097057	rs151101195	C	T	30920	4.4823	4.0733e-09	7.38428e-06	0.014848	0.000299044	0.00256069	182452	1
18	16	66877216	68003807	67221444	rs34746889	G	C	30967	4.9562	9.2434e-08	7.18852e-07	0.82599	0.0193222	0.00992075	219330	1
18	16	66877216	68003807	67503807	rs35430428	G	A	31020	5.1584	4.0733e-09	2.49069e-07	0.0962755	0.00233925	0.00733035	63033	1
18	16	66877216	68003807	67377216	rs12928503	C	T	30958	5.0411	4.0733e-09	4.62864e-07	0.0546065	0.00129438	0.00551362	63558	1
18	2	15917281	16917281	16417281	rs77380729	A	G	30938	5.0205	4.0733e-09	5.15372e-07	0.2258	0.00534014	0.0101496	117	1
18	2	15917281	16917281	16418251	rs73215842	G	T	31005	4.9037	4.0733e-09	9.40481e-07	0.129734	0.00299685	0.00795332	1087	1
18	2	15917281	16917281	16416890	rs73215838	A	G	30914	4.8409	4.0733e-09	1.29252e-06	0.096825	0.00220803	0.00690819	274	1
18	2	15917281	16917281	16419086	rs73215843	G	A	30966	4.8287	4.0733e-09	1.37427e-06	0.091515	0.00208168	0.00671871	1922	1
18	2	15917281	16917281	16411589	rs192479394	T	G	30768	4.8178	4.0733e-09	1.4515e-06	0.0870281	0.00197515	0.00655321	5575	1
18	2	15917281	16917281	16417911	rs112514046	G	A	31009	4.8115	4.0733e-09	1.49802e-06	0.0845401	0.00191618	0.00645919	747	1
18	2	15917281	16917281	16410764	rs73215836	C	T	30800	4.8025	4.0733e-09	1.56697e-06	0.0811141	0.00183509	0.00632693	6400	1
18	2	15917281	16917281	16411436	rs145617059	G	A	30781	4.7745	4.0733e-09	1.80154e-06	0.0713535	0.00160486	0.0059309	5728	1
18	2	15917281	16917281	16418647	rs78702928	A	G	31020	4.7611	4.0733e-09	1.92541e-06	0.0671248	0.00150552	0.00574952	1483	1
18	2	15917281	16917281	16415115	rs369996690	T	C	30745	4.4294	4.0733e-09	9.44956e-06	0.0156252	0.000326049	0.00265701	2049	1
18	3	52777063	53777063	53277546	rs77351539	G	C	30699	5.4021	9.2434e-08	6.58652e-08	0.810602	0.0208111	0.0109618	548	1
18	3	52777063	53777063	53277063	rs73840299	C	T	30679	5.4459	4.0733e-09	5.15441e-08	0.0449208	0.00116263	0.00545803	65	1
18	3	52777063	53777063	53279830	rs62255995	A	G	30830	5.4037	4.0733e-09	6.52801e-08	0.03602	0.000925039	0.00487271	2832	1
18	3	52777063	53777063	53279868	rs62255996	A	G	30841	5.373	4.0733e-09	7.74373e-08	0.0307074	0.000784127	0.00448628	2870	1
18	3	52777063	53777063	53277790	rs62255992	A	C	30702	5.3697	4.0733e-09	7.88677e-08	0.0301868	0.00077036	0.00444661	792	1
18	6	40668839	41668839	41168839	rs62621763	C	T	30976	5.0525	6.3989e-08	4.36064e-07	0.840366	0.0200669	0.00980038	372	1
18	6	40668839	41668839	41169110	rs115376306	G	A	31011	5.0149	4.0733e-09	5.30611e-07	0.0446125	0.00105737	0.0049981	101	1
18	6	40668839	41668839	41169172	rs145142320	G	A	30999	4.9871	4.0733e-09	6.12923e-07	0.0390421	0.000920217	0.00466381	39	1
18	6	40668839	41668839	41166632	rs147559735	G	A	30966	4.8842	4.0733e-09	1.0385e-06	0.0239844	0.000553652	0.00360998	2579	1
18	6	40668839	41668839	41162562	rs61734887	G	C	31020	4.1604	9.2434e-08	3.17691e-05	0.023539	0.000462885	0.00307179	6649	1
15	14	99226000	100226000	99726000	rs2614462	G	C	31020	4.9864	4.0733e-07	6.15147e-07	0.788821	0.0185528	0.0105104	116	1
15	14	99226000	100226000	99729963	rs941519	A	G	29665	4.6405	2.7194e-07	3.47567e-06	0.106946	0.00234095	0.00694584	3847	1
15	14	99226000	100226000	99719680	rs10150710	T	C	30291	-4.5216	1.3202e-07	6.1374e-06	0.0308185	-0.000657312	0.00378195	6436	1
15	14	99226000	100226000	99720979	rs10873500	G	A	30430	-4.4382	1.3202e-07	9.07143e-06	0.0215489	-0.000451132	0.00312114	5137	1
15	14	99226000	100226000	99726719	rs10133235	T	C	30463	4.1979	2.7194e-07	2.69402e-05	0.016432	0.000325391	0.00259214	603	1
15	2	126754437	127754437	127254437	rs62159893	C	A	30908	-5.155	4.0733e-09	2.53631e-07	0.967989	-0.0236171	0.00640325	141	1
15	4	182453014	183453014	182953014	rs183190146	G	A	30768	5.5353	4.0733e-09	3.10696e-08	0.984818	0.0259498	0.00578484	185	1
3	10	53651421	54651421	54151095	rs1194663	G	A	30993	-4.8074	4.0733e-09	1.52906e-06	0.320322	-0.0108426	0.0160399	199	1
3	10	53651421	54651421	54154620	rs1660760	T	A	30850	-4.7619	4.0733e-09	1.91779e-06	0.244025	-0.00821089	0.0146596	3326	1
3	10	53651421	54651421	54138249	rs1441126	C	T	30639	-4.247	2.7194e-07	2.16652e-05	0.207557	-0.00579971	0.0121432	13045	1
3	10	53651421	54651421	54191031	rs1963243	T	C	30964	-3.5982	4.0733e-09	0.000320427	0.198025	-0.00578868	0.0118564	39737	2
3	10	53651421	54651421	54191055	rs1963907	C	T	30963	-3.5805	4.0733e-09	0.000342937	0.179123	-0.00522079	0.0113726	39761	2
3	10	53651421	54651421	54209868	rs12255949	G	C	30953	-3.4549	4.0733e-09	0.000550497	0.078898	-0.00224185	0.00779454	58574	2
3	10	53651421	54651421	54201572	rs10160070	C	T	31020	-3.4369	4.0733e-09	0.000588413	0.0724775	-0.00205362	0.00747663	50278	2
3	10	53651421	54651421	54200982	rs11002084	T	C	31019	-3.4257	4.0733e-09	0.000613217	0.0682125	-0.00192883	0.007256	49688	2
3	10	53651421	54651421	54207465	rs11002107	C	T	30974	-3.4237	4.0733e-09	0.000617748	0.0667645	-0.00188651	0.00717924	56171	2
3	10	53651421	54651421	54209914	rs12241707	C	T	30950	-3.4094	4.0733e-09	0.000651059	0.0608596	-0.00171421	0.00685573	58620	2
3	10	53651421	54651421	54141192	rs1149779	G	A	30868	-4.6058	4.0733e-09	4.10883e-06	0.0553119	-0.00179453	0.0075241	10102	1
3	10	53651421	54651421	54209044	rs10824513	C	A	30965	-3.3852	4.0733e-09	0.000711264	0.0531562	-0.00149014	0.00640527	57750	2
3	10	53651421	54651421	54142495	rs1149775	C	T	30915	-4.5836	4.0733e-09	4.57038e-06	0.0487178	-0.0015749	0.00706302	8799	1
3	10	53651421	54651421	54210641	rs12570796	A	G	30896	-3.3713	4.0733e-09	0.000748143	0.0469253	-0.00130955	0.00601323	59347	2
3	10	53651421	54651421	54228515	rs11002178	A	G	30855	-3.345	4.0733e-09	0.000822826	0.0393719	-0.00109156	0.00549734	77221	2
3	10	53651421	54651421	54141828	rs1149778	C	A	30904	-4.5115	4.0733e-09	6.43708e-06	0.0340379	-0.0010884	0.00589283	9466	1
3	10	53651421	54651421	54143832	rs1149774	G	A	30939	-4.4917	4.0733e-09	7.06569e-06	0.0299354	-0.000953191	0.00551834	7462	1
3	10	53651421	54651421	54139723	rs1149780	C	T	30765	-4.4972	4.0733e-09	6.88542e-06	0.0290343	-0.000923548	0.00543247	11571	1
3	10	53651421	54651421	54244585	rs11002230	G	A	30590	-2.9237	4.0733e-09	0.00345898	0.0279755	-0.000764747	0.00460405	93291	2
3	10	53651421	54651421	54219372	rs11002152	G	A	30823	-3.265	4.0733e-09	0.00109464	0.0255311	-0.000695424	0.00439096	68078	2
3	10	53651421	54651421	54165100	rs7082640	A	C	30562	-2.9827	4.0733e-09	0.00285718	0.0210692	-0.000567271	0.00396019	13806	2
3	10	53651421	54651421	54230988	rs12411541	A	G	30747	-3.2082	4.0733e-09	0.00133569	0.0166421	-0.000444205	0.00350262	79694	2
3	11	29976363	31008344	30476363	rs7927901	A	G	30690	5.2498	1.3202e-07	1.52264e-07	0.863611	0.0216419	0.00974415	16032	1
3	11	29976363	31008344	30501921	rs16920762	A	G	30995	4.7789	9.2434e-08	1.76257e-06	0.0683623	0.00143251	0.0056801	9526	1
3	11	29976363	31008344	30504621	rs2242144	G	A	30997	4.7795	6.2623e-08	1.75732e-06	0.0465127	0.000973174	0.00472944	12226	1
3	1	169972474	170972474	170472474	rs554538825	A	G	30918	-5.408	4.0733e-09	6.37324e-08	0.978287	-0.0253371	0.0060953	204	1
3	11	86479211	87479211	86979874	rs11235060	T	C	30981	4.4926	4.0733e-07	7.03589e-06	0.260362	0.00529375	0.00935743	747	1
3	11	86479211	87479211	86976273	rs4943978	C	T	31017	4.4887	4.0733e-07	7.16591e-06	0.256254	0.00520347	0.00929774	2854	1
3	11	86479211	87479211	86970794	rs7102378	G	C	31019	4.5067	9.2434e-08	6.58436e-06	0.0629552	0.00127899	0.00513338	8333	1
3	11	86479211	87479211	86986477	rs10898650	G	T	31018	4.4495	9.2434e-08	8.60704e-06	0.0498454	0.000993144	0.00452681	7350	1
3	11	86479211	87479211	86986325	rs4943980	A	G	31018	4.4495	9.2434e-08	8.60704e-06	0.0498454	0.000993144	0.00452681	7198	1
3	11	86479211	87479211	87064110	rs10792944	G	T	30795	4.321	6.2623e-08	1.55324e-05	0.0214098	0.000399188	0.00285915	84983	1
3	11	86479211	87479211	87080166	rs11235119	A	G	30855	3.5997	2.7194e-07	0.000318585	0.0123745	0.000117698	0.0013712	101039	1
3	11	86479211	87479211	86979211	rs12282173	C	T	30064	4.8065	4.0733e-09	1.53595e-06	0.0101186	0.000222902	0.00226378	84	1
3	11	86479211	87479211	86979206	rs72957895	C	T	30054	4.7784	4.0733e-09	1.76696e-06	0.0089284	0.000195344	0.00211468	79	1
3	11	86479211	87479211	86986343	rs214741	A	C	31013	3.7615	1.3202e-07	0.000168897	0.00725708	8.83019e-05	0.0012706	7216	1
3	11	86479211	87479211	86968356	rs11235046	C	G	30774	4.5715	4.0733e-09	4.84245e-06	0.00363541	7.52296e-05	0.00128903	10771	1
3	11	86479211	87479211	86977437	rs17821231	T	C	31020	4.5495	4.0733e-09	5.37735e-06	0.0033182	6.82224e-05	0.00122509	1690	1
3	11	86479211	87479211	86975354	rs56208389	C	T	30917	4.5323	4.0733e-09	5.83449e-06	0.00308985	6.31896e-05	0.00117712	3773	1
3	11	86479211	87479211	86985820	rs10792931	T	C	30882	4.5246	4.0733e-09	6.05098e-06	0.002991	6.10079e-05	0.00115568	6693	1
3	11	86479211	87479211	86970569	rs7118029	T	A	31011	4.507	4.0733e-09	6.57506e-06	0.00278189	5.64357e-05	0.00110978	8558	1
3	11	86479211	87479211	86971529	rs7935859	C	T	31019	4.5067	4.0733e-09	6.58436e-06	0.00277849	5.63614e-05	0.00110902	7598	1
3	11	86479211	87479211	86970534	rs7118014	T	C	31019	4.5067	4.0733e-09	6.58436e-06	0.00277849	5.63614e-05	0.00110902	8593	1
3	11	86479211	87479211	86976962	rs4944687	G	A	31016	4.4975	4.0733e-09	6.87572e-06	0.00267512	5.41019e-05	0.0010856	2165	1
3	11	86479211	87479211	86971627	rs7951097	T	A	31020	4.4962	4.0733e-09	6.91787e-06	0.00266165	5.38066e-05	0.0010825	7500	1
3	11	86479211	87479211	86972372	rs11235053	A	C	31017	4.4941	4.0733e-09	6.98648e-06	0.00263819	5.32956e-05	0.00107713	6755	1
3	11	86479211	87479211	86973144	rs12284102	A	G	31017	4.4941	4.0733e-09	6.98648e-06	0.00263819	5.32956e-05	0.00107713	5983	1
3	11	86479211	87479211	86971975	rs7939286	C	T	31017	4.4941	4.0733e-09	6.98648e-06	0.00263819	5.32956e-05	0.00107713	7152	1
3	11	86479211	87479211	86973249	rs36024012	G	A	31017	4.4941	4.0733e-09	6.98648e-06	0.00263819	5.32956e-05	0.00107713	5878	1
3	11	86479211	87479211	86971949	rs7936587	G	A	31017	4.4941	4.0733e-09	6.98648e-06	0.00263819	5.32956e-05	0.00107713	7178	1
3	11	86479211	87479211	86973188	rs12271067	G	A	31017	4.4941	4.0733e-09	6.98648e-06	0.00263819	5.32956e-05	0.00107713	5939	1
3	11	86479211	87479211	86972788	rs12276482	T	C	31017	4.4941	4.0733e-09	6.98648e-06	0.00263819	5.32956e-05	0.00107713	6339	1
3	11	86479211	87479211	86972994	rs12284040	A	G	31017	4.4941	4.0733e-09	6.98648e-06	0.00263819	5.32956e-05	0.00107713	6133	1
3	11	86479211	87479211	86972157	rs10444377	G	A	31016	4.4926	4.0733e-09	7.03589e-06	0.00262201	5.29425e-05	0.0010734	6970	1
3	11	86479211	87479211	86981768	rs35137815	G	T	30981	4.4926	4.0733e-09	7.03589e-06	0.00262178	5.29375e-05	0.00107335	2641	1
3	11	86479211	87479211	86980302	rs12363622	G	A	30981	4.4926	4.0733e-09	7.03589e-06	0.00262178	5.29375e-05	0.00107335	1175	1
3	11	86479211	87479211	86999057	rs10898661	T	C	30384	4.4925	4.0733e-09	7.03919e-06	0.00262158	5.29163e-05	0.00107296	19930	1
3	11	86479211	87479211	86977963	rs12278867	C	G	31020	4.4923	4.0733e-09	7.04581e-06	0.00261868	5.28699e-05	0.00107264	1164	1
3	11	86479211	87479211	86975321	rs7130555	A	C	31017	4.4887	4.0733e-09	7.16591e-06	0.00258039	5.20347e-05	0.00106376	3806	1
3	11	86479211	87479211	86975839	rs7952287	A	G	31017	4.4887	4.0733e-09	7.16591e-06	0.00258039	5.20347e-05	0.00106376	3288	1
3	11	86479211	87479211	86975926	rs7952708	G	A	31017	4.4887	4.0733e-09	7.16591e-06	0.00258039	5.20347e-05	0.00106376	3201	1
3	11	86479211	87479211	86976596	rs4944686	C	G	31017	4.4887	4.0733e-09	7.16591e-06	0.00258039	5.20347e-05	0.00106376	2531	1
3	11	86479211	87479211	86976996	rs4944688	G	T	31017	4.4887	4.0733e-09	7.16591e-06	0.00258039	5.20347e-05	0.00106376	2131	1
3	11	86479211	87479211	86974770	rs11235057	T	A	31017	4.4887	4.0733e-09	7.16591e-06	0.00258039	5.20347e-05	0.00106376	4357	1
3	11	86479211	87479211	86975095	rs7130295	A	G	31017	4.4887	4.0733e-09	7.16591e-06	0.00258039	5.20347e-05	0.00106376	4032	1
3	11	86479211	87479211	86975871	rs7952406	C	T	31017	4.4887	4.0733e-09	7.16591e-06	0.00258039	5.20347e-05	0.00106376	3256	1
3	11	86479211	87479211	86973841	rs11235055	C	T	31017	4.4887	4.0733e-09	7.16591e-06	0.00258039	5.20347e-05	0.00106376	5286	1
3	11	86479211	87479211	86989843	rs4456273	T	C	31012	4.4838	4.0733e-09	7.33254e-06	0.00252869	5.09009e-05	0.00105153	10716	1
3	11	86479211	87479211	86975789	rs7952272	A	G	30938	4.4811	4.0733e-09	7.42593e-06	0.00250311	5.03499e-05	0.00104563	3338	1
3	11	86479211	87479211	86970430	rs7101631	A	G	30963	4.4805	4.0733e-09	7.44684e-06	0.00249734	5.02243e-05	0.00104427	8697	1
3	11	86479211	87479211	86970448	rs7101945	G	A	30963	4.4805	4.0733e-09	7.44684e-06	0.00249734	5.02243e-05	0.00104427	8679	1
3	11	86479211	87479211	86985904	rs10792932	A	G	31017	4.4759	4.0733e-09	7.60901e-06	0.00244858	4.91579e-05	0.00103258	6777	1
3	11	86479211	87479211	86983253	rs4944691	A	G	31010	4.4752	4.0733e-09	7.63398e-06	0.00244249	4.90324e-05	0.00103128	4126	1
3	11	86479211	87479211	86982996	rs11235068	T	C	31011	4.4748	4.0733e-09	7.64829e-06	0.00243834	4.89423e-05	0.00103029	3869	1
3	11	86479211	87479211	86982518	rs4944690	C	G	31011	4.4748	4.0733e-09	7.64829e-06	0.00243834	4.89423e-05	0.00103029	3391	1
3	11	86479211	87479211	86982059	rs4944689	C	T	31011	4.4748	4.0733e-09	7.64829e-06	0.00243834	4.89423e-05	0.00103029	2932	1
3	11	86479211	87479211	86988314	rs10898654	C	T	31019	4.4732	4.0733e-09	7.70576e-06	0.00242178	4.85757e-05	0.00102618	9187	1
3	11	86479211	87479211	86988861	rs12289521	G	C	31019	4.4732	4.0733e-09	7.70576e-06	0.00242178	4.85757e-05	0.00102618	9734	1
3	11	86479211	87479211	86989134	rs1011301	A	C	31019	4.4732	4.0733e-09	7.70576e-06	0.00242178	4.85757e-05	0.00102618	10007	1
3	11	86479211	87479211	86992001	rs6592345	A	T	31020	4.4724	4.0733e-09	7.73466e-06	0.00241392	4.84049e-05	0.00102429	12874	1
3	11	86479211	87479211	86992963	rs7128894	G	A	31020	4.4724	4.0733e-09	7.73466e-06	0.00241392	4.84049e-05	0.00102429	13836	1
3	11	86479211	87479211	86992343	rs7127921	C	T	31020	4.4724	4.0733e-09	7.73466e-06	0.00241392	4.84049e-05	0.00102429	13216	1
3	11	86479211	87479211	86989989	rs4337063	A	G	31020	4.4724	4.0733e-09	7.73466e-06	0.00241392	4.84049e-05	0.00102429	10862	1
3	11	86479211	87479211	86990274	rs10898655	G	A	31020	4.4724	4.0733e-09	7.73466e-06	0.00241392	4.84049e-05	0.00102429	11147	1
3	11	86479211	87479211	86991894	rs6592344	A	G	31020	4.4724	4.0733e-09	7.73466e-06	0.00241392	4.84049e-05	0.00102429	12767	1
3	11	86479211	87479211	86990931	rs2054913	A	T	31020	4.4724	4.0733e-09	7.73466e-06	0.00241392	4.84049e-05	0.00102429	11804	1
3	11	86479211	87479211	86990337	rs10898656	T	C	31020	4.4724	4.0733e-09	7.73466e-06	0.00241392	4.84049e-05	0.00102429	11210	1
3	11	86479211	87479211	86991794	rs6592343	A	G	31020	4.4724	4.0733e-09	7.73466e-06	0.00241392	4.84049e-05	0.00102429	12667	1
3	11	86479211	87479211	86991733	rs7945575	C	A	31020	4.4724	4.0733e-09	7.73466e-06	0.00241392	4.84049e-05	0.00102429	12606	1
3	11	86479211	87479211	86990355	rs10898657	T	A	31020	4.4724	4.0733e-09	7.73466e-06	0.00241392	4.84049e-05	0.00102429	11228	1
3	11	86479211	87479211	86990678	rs2054914	G	A	31020	4.4724	4.0733e-09	7.73466e-06	0.00241392	4.84049e-05	0.00102429	11551	1
3	11	86479211	87479211	86990602	rs2054915	A	C	31020	4.4724	4.0733e-09	7.73466e-06	0.00241392	4.84049e-05	0.00102429	11475	1
3	11	86479211	87479211	86989921	rs4281497	C	A	31020	4.4724	4.0733e-09	7.73466e-06	0.00241392	4.84049e-05	0.00102429	10794	1
3	11	86479211	87479211	86992899	rs7128657	C	G	31019	4.4668	4.0733e-09	7.93983e-06	0.00235963	4.72261e-05	0.0010112	13772	1
3	11	86479211	87479211	86993076	rs7117687	T	A	31017	4.4665	4.0733e-09	7.95097e-06	0.00235677	4.71639e-05	0.0010105	13949	1
3	11	86479211	87479211	86970277	rs10444383	T	C	31011	4.4653	4.0733e-09	7.99566e-06	0.00234585	4.69334e-05	0.001008	8850	1
3	11	86479211	87479211	86970168	rs10444382	G	C	31011	4.4653	4.0733e-09	7.99566e-06	0.00234585	4.69334e-05	0.001008	8959	1
3	11	86479211	87479211	86970396	rs7101621	A	G	31011	4.4653	4.0733e-09	7.99566e-06	0.00234585	4.69334e-05	0.001008	8731	1
3	11	86479211	87479211	86983831	rs12293231	A	G	30887	4.4606	4.0733e-09	8.17305e-06	0.00230513	4.60384e-05	0.000997777	4704	1
3	11	86479211	87479211	86998443	rs10792934	G	A	30402	4.4599	4.0733e-09	8.19979e-06	0.00229607	4.58403e-05	0.000995515	19316	1
3	11	86479211	87479211	86993198	rs7101863	G	C	31014	4.4587	4.0733e-09	8.24582e-06	0.00228354	4.55762e-05	0.000992597	14071	1
3	11	86479211	87479211	86994115	rs7928759	G	C	30859	4.4576	4.0733e-09	8.28824e-06	0.00227492	4.5388e-05	0.000990438	14988	1
3	11	86479211	87479211	86994291	rs12290556	G	T	30841	4.4563	4.0733e-09	8.33863e-06	0.00226303	4.51303e-05	0.000987496	15164	1
3	11	86479211	87479211	86969870	rs11235052	C	G	31007	4.4556	4.0733e-09	8.36589e-06	0.00225531	4.49709e-05	0.000985773	9257	1
3	11	86479211	87479211	86969299	rs11235051	C	G	30999	4.4541	4.0733e-09	8.42458e-06	0.00224188	4.468e-05	0.000982439	9828	1
3	11	86479211	87479211	86985111	rs12290427	T	G	31019	4.4536	4.0733e-09	8.44424e-06	0.00223657	4.45591e-05	0.000980971	5984	1
3	11	86479211	87479211	86969206	rs11235050	C	T	31001	4.4523	4.0733e-09	8.49554e-06	0.00222562	4.43279e-05	0.00097839	9921	1
3	11	86479211	87479211	86981269	rs11501736	T	C	30946	4.4518	4.0733e-09	8.51535e-06	0.0022204	4.42151e-05	0.00097709	2142	1
3	11	86479211	87479211	86980633	rs11235061	T	C	30946	4.4518	4.0733e-09	8.51535e-06	0.0022204	4.42151e-05	0.00097709	1506	1
3	11	86479211	87479211	86975802	rs7952278	A	G	30903	4.4506	4.0733e-09	8.56307e-06	0.00221251	4.40431e-05	0.000975081	3325	1
3	11	86479211	87479211	86987193	rs10898651	G	T	31013	4.4504	4.0733e-09	8.57105e-06	0.00220792	4.39393e-05	0.000973822	8066	1
3	11	86479211	87479211	86993230	rs7117839	T	A	31014	4.4499	4.0733e-09	8.59103e-06	0.00220366	4.38471e-05	0.000972753	14103	1
3	11	86479211	87479211	86983887	rs12280253	G	A	31016	4.4495	4.0733e-09	8.60704e-06	0.00220055	4.37801e-05	0.00097198	4760	1
3	11	86479211	87479211	86986009	rs11235074	T	C	31018	4.4495	4.0733e-09	8.60704e-06	0.00219986	4.3765e-05	0.000971803	6882	1
3	11	86479211	87479211	86986262	rs4943979	T	G	31018	4.4495	4.0733e-09	8.60704e-06	0.00219986	4.3765e-05	0.000971803	7135	1
3	11	86479211	87479211	86987741	rs10792933	A	C	31018	4.4495	4.0733e-09	8.60704e-06	0.00219986	4.3765e-05	0.000971803	8614	1
3	11	86479211	87479211	86985972	rs11235073	T	A	31018	4.4495	4.0733e-09	8.60704e-06	0.00219986	4.3765e-05	0.000971803	6845	1
3	11	86479211	87479211	86984225	rs10898648	A	C	31019	4.446	4.0733e-09	8.74839e-06	0.00216946	4.31079e-05	0.000964158	5098	1
3	11	86479211	87479211	86969144	rs11235049	A	G	31001	4.444	4.0733e-09	8.83016e-06	0.00215232	4.2743e-05	0.000959965	9983	1
3	11	86479211	87479211	86998336	rs10898659	T	G	30395	4.4416	4.0733e-09	8.92924e-06	0.00213262	4.23053e-05	0.000954655	19209	1
3	11	86479211	87479211	86968418	rs11235047	G	T	30822	4.4401	4.0733e-09	8.99171e-06	0.00211999	4.2042e-05	0.000951668	10709	1
3	11	86479211	87479211	86990544	rs2054916	C	T	31020	4.4341	4.0733e-09	9.24577e-06	0.00206757	4.09084e-05	0.000938137	11417	1
3	11	86479211	87479211	86986030	rs11235075	T	C	31006	4.4294	4.0733e-09	9.44956e-06	0.00202887	4.00748e-05	0.000928104	6903	1
3	11	86479211	87479211	86996737	rs7115516	G	A	30484	4.4274	4.0733e-09	9.53758e-06	0.00201456	3.97618e-05	0.000924242	17610	1
3	11	86479211	87479211	86998655	rs7945047	A	G	30401	4.4248	4.0733e-09	9.65317e-06	0.00199312	3.92988e-05	0.000918584	19528	1
3	11	86479211	87479211	86988020	rs10898653	T	A	30982	4.4234	4.0733e-09	9.71596e-06	0.00198196	3.9065e-05	0.00091581	8893	1
3	11	86479211	87479211	86994854	rs4944695	C	T	30799	4.4231	4.0733e-09	9.72947e-06	0.00198031	3.90281e-05	0.000915335	15727	1
3	11	86479211	87479211	86997367	rs7119067	C	A	29952	4.4138	4.0733e-09	1.01572e-05	0.00191008	3.75104e-05	0.000896441	18240	1
3	11	86479211	87479211	86997305	rs7104625	T	G	29964	4.4124	4.0733e-09	1.02231e-05	0.00189946	3.72825e-05	0.000893591	18178	1
3	11	86479211	87479211	86997025	rs7118674	C	T	30469	4.4105	4.0733e-09	1.03132e-05	0.00188297	3.69342e-05	0.000889292	17898	1
3	11	86479211	87479211	86983497	rs4944693	G	T	31005	4.4105	4.0733e-09	1.03132e-05	0.00188295	3.69426e-05	0.000889553	4370	1
3	11	86479211	87479211	86996762	rs7115293	C	T	30464	4.4073	4.0733e-09	1.04667e-05	0.00185958	3.64324e-05	0.000882953	17635	1
3	11	86479211	87479211	86994686	rs4944694	A	G	30808	4.4073	4.0733e-09	1.04667e-05	0.00185944	3.64324e-05	0.000883003	15559	1
3	11	86479211	87479211	86996492	rs12274870	T	C	30535	4.4	4.0733e-09	1.08251e-05	0.00180604	3.52864e-05	0.000868336	17365	1
3	11	86479211	87479211	86968509	rs11235048	G	A	30625	4.3991	4.0733e-09	1.08701e-05	0.00180085	3.51793e-05	0.00086703	10618	1
3	11	86479211	87479211	86996837	rs7131357	T	A	30474	4.3992	4.0733e-09	1.08651e-05	0.00180014	3.51595e-05	0.000866695	17710	1
3	11	86479211	87479211	86995956	rs7111133	A	T	30610	4.3783	4.0733e-09	1.19609e-05	0.00165797	3.21242e-05	0.000826752	16829	1
3	11	86479211	87479211	87056915	rs28464845	A	G	30355	4.354	4.0733e-09	1.33676e-05	0.0015838	2.98883e-05	0.000792028	77788	1
3	11	86479211	87479211	86997839	rs11235078	C	T	30427	4.364	4.0733e-09	1.27706e-05	0.00156747	3.0197e-05	0.000800404	18712	1
3	11	86479211	87479211	86997694	rs7119714	G	A	30431	4.3574	4.0733e-09	1.31617e-05	0.00152752	2.9349e-05	0.000788569	18567	1
3	12	70604196	71604196	71113087	rs2137537	T	C	30520	4.911	1.3202e-07	9.06131e-07	0.399121	0.00920773	0.0117336	8866	1
3	12	70604196	71604196	71111551	rs60437214	G	A	30602	4.8359	1.3202e-07	1.32545e-06	0.278486	0.00630596	0.0105052	7330	1
3	12	70604196	71604196	71104196	rs7298405	G	A	30581	5.3233	4.0733e-09	1.01901e-07	0.0896803	0.00224605	0.00730336	25	1
3	12	70604196	71604196	71111860	rs10879186	C	T	30636	-4.6131	9.2434e-08	3.96707e-06	0.0731542	-0.00154998	0.0057332	7639	1
3	12	70604196	71604196	71111607	rs11178377	A	G	30622	-4.4986	9.2434e-08	6.84024e-06	0.0451359	-0.000917384	0.00441977	7386	1
3	12	70604196	71604196	71097489	rs958644	G	T	30623	-5.0174	4.0733e-09	5.23754e-07	0.0203564	-0.000478369	0.00339734	6732	1
3	12	70604196	71604196	71099936	rs954090	A	G	31020	-4.9567	4.0733e-09	7.17006e-07	0.0152383	-0.00035347	0.00291136	4285	1
3	12	70604196	71604196	71100563	rs10506604	C	T	30997	-4.927	4.0733e-09	8.35018e-07	0.0132543	-0.000305322	0.00270082	3658	1
3	12	70604196	71604196	71100130	rs954089	C	T	31005	-4.9184	4.0733e-09	8.72545e-07	0.0127324	-0.000292706	0.00264294	4091	1
3	12	70604196	71604196	71100323	rs954088	C	T	31000	-4.9161	4.0733e-09	8.82853e-07	0.0125967	-0.000289427	0.0026277	3898	1
3	15	69957595	70957595	70457720	rs745636	G	A	30959	4.8241	6.3989e-08	1.40637e-06	0.865445	0.0195338	0.0089114	748	1
3	15	69957595	70957595	70458576	rs4777245	T	C	31020	4.9278	4.0733e-09	8.31607e-07	0.0891638	0.00205539	0.0067258	1604	1
3	20	5838026	6838026	6338026	rs4402836	G	A	30953	-4.9402	4.0733e-09	7.80425e-07	0.0687035	-0.00169478	0.00636673	272	1
3	20	5838026	6838026	6335865	rs6054146	G	T	30999	-4.9353	4.0733e-09	8.00277e-07	0.0669056	-0.00164875	0.00628256	1889	1
3	20	5838026	6838026	6337980	rs6038449	C	T	30951	-4.929	4.0733e-09	8.26516e-07	0.0650285	-0.00160074	0.00619328	226	1
3	20	5838026	6838026	6336002	rs6054147	G	A	30979	-4.9271	4.0733e-09	8.3459e-07	0.0644968	-0.00158715	0.00616772	1752	1
3	20	5838026	6838026	6333294	rs6133306	T	G	31003	-4.9197	4.0733e-09	8.6677e-07	0.0618534	-0.00151965	0.00603884	4460	1
3	20	5838026	6838026	6333298	rs6133307	C	T	31003	-4.9197	4.0733e-09	8.6677e-07	0.0618534	-0.00151965	0.00603884	4456	1
3	20	5838026	6838026	6334697	rs6054143	C	T	31004	-4.9136	4.0733e-09	8.94191e-07	0.0599678	-0.00147156	0.00594498	3057	1
3	20	5838026	6838026	6334912	rs1998971	G	A	31004	-4.9136	4.0733e-09	8.94191e-07	0.0599678	-0.00147156	0.00594498	2842	1
3	20	5838026	6838026	6340080	rs932828	G	A	30971	-4.8504	4.0733e-09	1.23213e-06	0.0442459	-0.00107291	0.00508888	2326	1
3	20	5838026	6838026	6352589	rs2148814	G	A	30944	-4.8481	4.0733e-09	1.2465e-06	0.0440345	-0.00106758	0.00507632	14835	1
3	20	5838026	6838026	6352470	rs2148813	T	C	30944	-4.8481	4.0733e-09	1.2465e-06	0.0440345	-0.00106758	0.00507632	14716	1
3	20	5838026	6838026	6327700	rs6054138	G	A	30961	-4.8731	4.0733e-09	1.09861e-06	0.0383141	-0.000923755	0.00472348	10054	1
3	20	5838026	6838026	6330480	rs1160794	G	C	30956	-4.8618	4.0733e-09	1.16323e-06	0.036574	-0.000880158	0.00461072	7274	1
3	20	5838026	6838026	6327810	rs6054139	G	A	30973	-4.8512	4.0733e-09	1.22717e-06	0.0345255	-0.000828932	0.00447431	9944	1
3	20	5838026	6838026	6326654	rs6054135	C	T	30972	-4.8465	4.0733e-09	1.25659e-06	0.0337615	-0.000809854	0.00442236	11100	1
3	20	5838026	6838026	6331883	rs6038446	G	A	30966	-4.8473	4.0733e-09	1.25153e-06	0.0335791	-0.000805302	0.00440987	5871	1
3	20	5838026	6838026	6331643	rs6054140	A	G	30968	-4.8366	4.0733e-09	1.32079e-06	0.0317543	-0.000759814	0.00428292	6111	1
3	20	5838026	6838026	6325523	rs6038442	G	T	30951	-4.8208	4.0733e-09	1.42984e-06	0.0298038	-0.000711299	0.00414301	12231	1
3	20	5838026	6838026	6331376	rs6076983	C	T	30971	-4.8164	4.0733e-09	1.46171e-06	0.0289887	-0.00069106	0.00408316	6378	1
3	20	5838026	6838026	6316526	rs1571217	G	T	30933	-4.8158	4.0733e-09	1.46611e-06	0.0285399	-0.000679926	0.00404984	21228	1
3	20	5838026	6838026	6371011	rs2209761	C	T	30955	-4.6452	4.0733e-09	3.39747e-06	0.0118544	-0.000272035	0.00253871	33257	1
3	20	5838026	6838026	6365645	rs6054200	G	A	30818	-4.6354	4.0733e-09	3.56248e-06	0.00894894	-0.000202787	0.00218239	27891	1
3	20	60656946	61656946	61156946	rs6122011	G	T	30261	5.1806	1.3202e-07	2.21173e-07	0.436909	0.0105997	0.0124716	36	1
3	20	60656946	61656946	61155609	rs6089750	C	T	30381	4.9555	1.3202e-07	7.21445e-07	0.148621	0.003421	0.00844113	1301	1
3	20	60656946	61656946	61153365	rs6062267	T	C	31020	-4.9464	9.2434e-08	7.55985e-07	0.09928	-0.00227702	0.00706436	3545	1
3	20	60656946	61656946	61150928	rs12624794	A	G	30862	-4.9858	6.2623e-08	6.1706e-07	0.0808002	-0.00187091	0.00648797	5982	1
3	20	60656946	61656946	61157939	rs7269123	C	T	30108	4.9158	6.3989e-08	8.84206e-07	0.060449	0.00137616	0.00558879	1029	1
3	20	60656946	61656946	61152322	rs8122282	G	A	30952	-4.9204	6.2623e-08	8.63675e-07	0.05959	-0.00135659	0.00555119	4588	1
3	20	60656946	61656946	61154594	rs6089741	A	G	30805	-4.6947	9.2434e-08	2.66998e-06	0.0323073	-0.000685252	0.00391572	2316	1
3	20	60656946	61656946	61154107	rs6089753	C	T	30910	-4.7811	6.2623e-08	1.74339e-06	0.0318974	-0.000697083	0.00398207	2803	1
3	20	60656946	61656946	61154393	rs6089752	C	T	30903	-4.7676	6.3989e-08	1.86433e-06	0.0307183	-0.0006684	0.00389668	2517	1
3	2	169103048	170103048	169603048	rs4668103	A	G	30267	-5.1676	4.0733e-09	2.37119e-07	0.596508	-0.0145162	0.0125047	120	1
3	2	169103048	170103048	169630835	rs8304	G	T	30903	-4.2413	9.2434e-08	2.22229e-05	0.210024	-0.00419527	0.00843037	27667	1
3	2	169103048	170103048	169602748	rs7584527	C	G	30144	-4.5968	4.0733e-09	4.29029e-06	0.0415627	-0.000899779	0.00443094	420	1
3	2	169103048	170103048	169602684	rs6433090	A	C	30146	-4.548	4.0733e-09	5.41581e-06	0.0335782	-0.000719211	0.00395805	484	1
3	2	169103048	170103048	169603683	rs3914919	T	C	30174	-4.4472	4.0733e-09	8.69968e-06	0.0217678	-0.000455915	0.0031378	515	1
3	2	169103048	170103048	169607602	rs3843327	C	G	30189	-4.4132	4.0733e-09	1.01854e-05	0.0188481	-0.000391749	0.00290273	4434	1
3	2	169103048	170103048	169610427	rs6433091	C	T	30201	-4.3611	4.0733e-09	1.2941e-05	0.0151481	-0.000311129	0.00257775	7259	1
3	2	169103048	170103048	169623949	rs12692886	A	T	30749	-4.2481	4.0733e-09	2.15591e-05	0.00951412	-0.000190351	0.0019982	20781	1
3	2	169103048	170103048	169632725	rs4233821	G	A	30721	-4.1174	4.0733e-09	3.83171e-05	0.00564084	-0.000109387	0.00149668	29557	1
3	2	41654333	42654333	42159588	rs2374390	T	C	30754	4.604	4.0733e-07	4.14452e-06	0.580815	0.0125426	0.0112673	5289	1
3	2	41654333	42654333	42149442	rs4952386	A	G	30853	4.6866	6.3989e-08	2.77781e-06	0.131478	0.00289016	0.00762987	4857	1
3	2	41654333	42654333	42149444	rs4952387	G	A	30856	4.6857	6.2623e-08	2.79005e-06	0.128156	0.00281659	0.00754513	4855	1
3	2	41654333	42654333	42156178	rs11686556	T	C	30790	4.528	6.2623e-08	5.95446e-06	0.0641699	0.00136287	0.00534508	1879	1
3	2	41654333	42654333	42154333	rs11124854	T	C	30846	4.7837	4.0733e-09	1.72097e-06	0.012966	0.00029092	0.00259658	34	1
3	2	41654333	42654333	42150524	rs6708165	C	T	30945	4.6737	4.0733e-09	2.95821e-06	0.0079019	0.000173222	0.0019874	3775	1
3	2	41654333	42654333	42148519	rs4952542	T	C	31020	4.6731	4.0733e-09	2.96687e-06	0.00788083	0.000172738	0.00198453	5780	1
3	2	41654333	42654333	42151374	rs4283464	C	T	30937	4.6636	4.0733e-09	3.10725e-06	0.007555	0.000165259	0.00193961	2925	1
3	2	41654333	42654333	42151274	rs13412870	T	C	30908	4.6608	4.0733e-09	3.14983e-06	0.00746168	0.00016312	0.00192658	3025	1
3	2	41654333	42654333	42150386	rs4952543	C	T	30951	4.6368	4.0733e-09	3.53844e-06	0.00670969	0.000145926	0.00181861	3913	1
3	5	16072138	17072138	16572138	rs200174704	T	C	30859	4.5943	1.3202e-07	4.34204e-06	0.972368	0.0209296	0.00590582	247	1
3	5	161062004	162062004	161580983	rs418210	C	T	30952	4.3377	2.7194e-07	1.43981e-05	0.626923	0.0126748	0.0104876	19361	1
3	5	161062004	162062004	161576418	rs211014	C	A	30656	4.1304	6.3989e-08	3.62133e-05	0.0642944	0.00123777	0.00487571	14796	1
3	5	161062004	162062004	161562004	rs721719	C	T	30641	4.7752	4.0733e-09	1.79529e-06	0.0619048	0.00137772	0.00549403	382	1
3	5	161062004	162062004	161592160	rs176817	C	T	30915	4.6262	4.0733e-09	3.72436e-06	0.0319133	0.000688094	0.00388525	30538	1
3	5	161062004	162062004	161612213	rs399948	G	A	30931	4.5058	4.0733e-09	6.61233e-06	0.0189714	0.00039841	0.00293998	50591	1
3	5	161062004	162062004	161622842	rs386557	A	G	30858	4.4972	4.0733e-09	6.88542e-06	0.0182892	0.000383349	0.00288235	61220	1
3	5	161062004	162062004	161561803	rs2422106	G	T	30587	-4.4749	4.0733e-09	7.64471e-06	0.0166376	-0.000347003	0.00273838	181	1
3	5	161062004	162062004	161605890	rs2142310	T	C	30935	4.4612	4.0733e-09	8.1502e-06	0.0157014	0.000326476	0.00265369	44268	1
3	5	161062004	162062004	161596950	rs2963161	A	T	30960	4.4423	4.0733e-09	8.90023e-06	0.0145	0.000300218	0.00254137	35328	1
3	5	161062004	162062004	161603558	rs183314	A	T	30937	4.4407	4.0733e-09	8.96667e-06	0.0144028	0.000298099	0.0025321	41936	1
3	5	161062004	162062004	161593942	rs417970	T	C	30986	4.3395	4.0733e-09	1.42807e-05	0.00946012	0.000191338	0.00201258	32320	1
3	5	161062004	162062004	161595627	rs446162	C	T	30990	4.336	4.0733e-09	1.45099e-05	0.0093252	0.000188457	0.00199678	34005	1
3	5	161062004	162062004	161582777	rs647625	G	A	30908	4.3351	4.0733e-09	1.45694e-05	0.00929084	0.000187724	0.00199274	21155	1
3	5	161062004	162062004	161599973	rs1987978	C	T	30971	4.3075	4.0733e-09	1.6511e-05	0.0082994	0.000166625	0.00187296	38351	1
3	5	161062004	162062004	161603958	rs9313913	G	A	30969	4.3034	4.0733e-09	1.68197e-05	0.00816194	0.000163709	0.00185583	42336	1
3	5	161062004	162062004	161615474	rs210999	C	A	30948	4.3017	4.0733e-09	1.69493e-05	0.00810565	0.000162516	0.00184878	53852	1
3	5	161062004	162062004	161617667	rs210996	G	A	30934	4.277	4.0733e-09	1.89429e-05	0.00733252	0.000146171	0.00174951	56045	1
3	5	161062004	162062004	161606117	rs2975858	A	G	30696	4.2441	4.0733e-09	2.19472e-05	0.00642176	0.000127031	0.00162606	44495	1
3	5	161062004	162062004	161620991	rs369722	G	A	30905	4.2202	4.0733e-09	2.44086e-05	0.00583566	0.000114787	0.00154228	59369	1
3	7	45460645	46460645	45960645	rs2854746	G	C	30324	4.7267	1.3202e-07	2.28198e-06	0.959974	0.021441	0.00645831	2	1
3	7	46120145	47120145	46620145	rs7784776	A	G	31020	6.651	4.0733e-09	2.91108e-11	0.140631	0.00449572	0.0112622	117	1
3	7	46120145	47120145	46618901	rs6945953	G	A	30666	-6.6235	4.0733e-09	3.50792e-11	0.117696	-0.003747	0.010394	1127	1
3	7	46120145	47120145	46619217	rs6946050	A	C	30668	-6.6192	4.0733e-09	3.61148e-11	0.114473	-0.00364201	0.0102624	811	1
3	7	46120145	47120145	46617615	rs6964853	G	A	30985	6.6074	4.0733e-09	3.91128e-11	0.106083	0.00336907	0.00990743	2413	1
3	7	46120145	47120145	46616776	rs6959696	G	A	30969	6.6009	4.0733e-09	4.08669e-11	0.101733	0.00322774	0.00971584	3252	1
3	7	46120145	47120145	46617526	rs6964695	G	A	30970	6.5982	4.0733e-09	4.1618e-11	0.0999799	0.00317083	0.00963708	2502	1
3	7	46120145	47120145	46610911	rs2195885	G	A	30491	-6.5228	4.0733e-09	6.90069e-11	0.0617109	-0.0019348	0.00764054	9117	1
3	7	46120145	47120145	46613081	rs6463335	G	C	30902	6.4978	4.0733e-09	8.15031e-11	0.0526517	0.00164445	0.00706414	6947	1
3	7	46120145	47120145	46620312	rs17172722	C	T	30894	6.3731	4.0733e-09	1.85245e-10	0.0240673	0.000737273	0.00475514	284	1
3	7	46120145	47120145	46624237	rs2195883	A	G	30565	-6.2558	4.0733e-09	3.95483e-10	0.0116844	-0.000351357	0.00327391	4209	1
3	7	46120145	47120145	46646592	rs10278684	G	C	30952	6.2434	4.0733e-09	4.2816e-10	0.0108336	0.000325127	0.0031477	26564	1
3	7	46120145	47120145	46646079	rs1545024	G	A	30939	6.2338	4.0733e-09	4.55254e-10	0.0102187	0.000306203	0.00305342	26051	1
3	7	46120145	47120145	46647041	rs6945556	T	G	30950	6.2257	4.0733e-09	4.79411e-10	0.00972782	0.000291115	0.00297612	27013	1
3	7	46120145	47120145	46648343	rs985347	G	T	30931	6.208	4.0733e-09	5.36632e-10	0.00873757	0.000260738	0.00281415	28315	1
3	7	46120145	47120145	46641573	rs55807228	A	C	30590	-6.1977	4.0733e-09	5.72942e-10	0.00820956	-0.000244575	0.0027241	21545	1
3	7	46120145	47120145	46642980	rs6979771	A	G	30950	6.1784	4.0733e-09	6.47545e-10	0.0073066	0.000216997	0.00256327	22952	1
3	7	46120145	47120145	46657584	rs4724475	T	C	30927	6.1648	4.0733e-09	7.05723e-10	0.0067321	0.000199496	0.00245586	37556	1
3	7	46120145	47120145	46645344	rs145137423	A	G	30710	6.1573	4.0733e-09	7.39956e-10	0.00643533	0.00019047	0.00239863	25316	1
3	7	46120145	47120145	46645355	rs148688803	T	A	30708	6.1556	4.0733e-09	7.47938e-10	0.00636995	0.000188483	0.00238585	25327	1
3	7	46120145	47120145	46645351	rs143903965	T	G	30705	6.1522	4.0733e-09	7.64154e-10	0.00624123	0.000184572	0.0023605	25323	1
3	7	46120145	47120145	46646735	rs10249036	A	G	30923	6.1474	4.0733e-09	7.87633e-10	0.00606404	0.000179192	0.00232519	26707	1
3	7	46120145	47120145	46637249	rs12673771	T	C	30601	-6.1448	4.0733e-09	8.00643e-10	0.00597023	-0.000176345	0.00230629	17221	1
3	7	46120145	47120145	46645538	rs2008777	C	T	30917	6.1334	4.0733e-09	8.60205e-10	0.00557616	0.000164401	0.00222528	25510	1
3	7	46120145	47120145	46612033	rs6975022	G	A	30527	-6.1276	4.0733e-09	8.92145e-10	0.00538603	-0.000158645	0.00218521	7995	1
3	7	46120145	47120145	46632277	rs2217619	C	T	30601	-6.1226	4.0733e-09	9.20606e-10	0.00522747	-0.000153849	0.00215126	12249	1
3	7	46120145	47120145	46633569	rs6955889	G	A	30602	-6.1032	4.0733e-09	1.03966e-09	0.00465629	-0.000136605	0.00202464	13541	1
3	7	46120145	47120145	46633901	rs12669747	G	T	30597	-6.1017	4.0733e-09	1.04946e-09	0.00461489	-0.000135357	0.00201518	13873	1
3	7	46120145	47120145	46611204	rs10807935	G	A	30511	-6.1008	4.0733e-09	1.05539e-09	0.00459023	-0.000134614	0.00200953	8824	1
12	7	145808700	146808700	146308700	rs445561	G	C	30978	-5.2355	4.0733e-09	1.64539e-07	0.373248	-0.00923111	0.0123195	413	1
12	7	145808700	146808700	146348059	rs344479	A	C	30856	-5.1213	4.0733e-09	3.03436e-07	0.211713	-0.00512192	0.0101293	38946	1
12	7	145808700	146808700	146347815	rs344480	C	A	30855	-5.1086	4.0733e-09	3.24555e-07	0.198929	-0.00480071	0.00987089	38702	1
12	7	145808700	146808700	146351499	rs13239405	C	T	30876	-4.0171	9.2434e-08	5.89187e-05	0.0380348	-0.000721857	0.00375015	42386	1
12	7	145808700	146808700	146302179	rs11463361	C	T	30613	-4.627	4.0733e-09	3.71001e-06	0.0210072	-0.000459195	0.00321174	6934	1
12	7	145808700	146808700	146305175	rs9691874	T	G	30991	-4.4741	4.0733e-09	7.67338e-06	0.0107785	-0.000227825	0.00223927	3938	1
12	7	145808700	146808700	146307239	rs9886307	A	C	30989	-4.4705	4.0733e-09	7.80369e-06	0.0106133	-0.000224153	0.00222052	1874	1
12	7	145808700	146808700	146311852	rs10234219	T	A	30954	-4.4604	4.0733e-09	8.18068e-06	0.010164	-0.000214179	0.00216882	2739	1
12	7	145808700	146808700	146325412	rs724216	A	G	31020	-4.4477	4.0733e-09	8.67946e-06	0.00962725	-0.000202291	0.00210561	16299	1
12	7	145808700	146808700	146333482	rs13227763	T	C	30902	-4.4183	4.0733e-09	9.94803e-06	0.00849599	-0.000177341	0.00196669	24369	1
12	7	145808700	146808700	146317647	rs1155384	T	C	30992	-4.4153	4.0733e-09	1.0087e-05	0.00838869	-0.000174983	0.00195308	8534	1
12	7	145808700	146808700	146344105	rs10258848	A	G	30910	-4.2862	4.0733e-09	1.81755e-05	0.00489462	-9.91147e-05	0.00145295	34992	1
12	7	145808700	146808700	146343600	rs10280592	T	A	30925	-4.2849	4.0733e-09	1.82821e-05	0.00486854	-9.85566e-05	0.00144868	34487	1
12	7	145808700	146808700	146342322	rs7789802	A	C	30926	-4.2768	4.0733e-09	1.89599e-05	0.00470927	-9.51523e-05	0.00142234	33209	1
12	7	145808700	146808700	146315116	rs7801417	A	T	30908	-4.2733	4.0733e-09	1.92601e-05	0.00464217	-9.37197e-05	0.00141113	6003	1
12	7	145808700	146808700	146353619	rs12540802	C	T	30927	4.1896	4.0733e-09	2.79447e-05	0.00330506	6.54187e-05	0.00116938	44506	1
12	7	145808700	146808700	146241851	rs62484485	C	T	30854	-4.1607	4.0733e-09	3.17274e-05	0.00294383	-5.78669e-05	0.00109664	67262	1
12	7	145808700	146808700	146241815	rs917618	A	T	30938	-4.1231	4.0733e-09	3.73807e-05	0.00253532	-4.93868e-05	0.00100924	67298	1
12	7	145808700	146808700	146347287	rs7458498	G	A	30870	-4.1223	4.0733e-09	3.75108e-05	0.00252731	-4.92212e-05	0.00100746	38174	1
12	7	145808700	146808700	146243683	rs7797091	A	G	31020	-4.1203	4.0733e-09	3.78379e-05	0.00250741	-4.88099e-05	0.00100304	65430	1
12	7	145808700	146808700	146347399	rs7456508	A	G	30863	-4.1167	4.0733e-09	3.84336e-05	0.002472	-4.80786e-05	0.000995127	38286	1
12	7	145808700	146808700	146346207	rs7810281	T	C	30873	-4.1152	4.0733e-09	3.86844e-05	0.0024574	-4.77773e-05	0.000991851	37094	1
12	7	145808700	146808700	146347441	rs7458540	G	A	30868	-4.1135	4.0733e-09	3.89705e-05	0.00244097	-4.74382e-05	0.000988152	38328	1
12	7	145808700	146808700	146354025	rs714584	T	G	30705	-4.1049	4.0733e-09	4.0449e-05	0.00235961	-4.57612e-05	0.000969669	44912	1
12	7	145808700	146808700	146244329	rs13239844	G	A	31004	-4.098	4.0733e-09	4.16735e-05	0.00229641	-4.44608e-05	0.000955111	64784	1
12	7	145808700	146808700	146244126	rs17586018	G	A	31004	-4.096	4.0733e-09	4.2035e-05	0.00227844	-4.40911e-05	0.000950936	64987	1
12	7	145808700	146808700	146352246	rs1908320	T	C	30859	-4.0918	4.0733e-09	4.28038e-05	0.00224116	-4.33254e-05	0.000942233	43133	1
12	8	104432919	105432919	104932919	rs564997516	T	G	30567	-5.152	4.0733e-09	2.57723e-07	0.959158	-0.0233797	0.00675413	36	1
5	16	530002	1530002	1030002	rs3809674	G	A	30747	-5.2996	9.2434e-08	1.16057e-07	0.91346	-0.0229565	0.00844126	91	1
5	16	530002	1530002	1033116	rs12932842	C	G	31020	-4.3895	9.2434e-08	1.13612e-05	0.0130996	-0.000272706	0.00243077	3023	1
5	16	530002	1530002	1032632	rs3751670	C	A	30988	-4.362	6.2623e-08	1.28879e-05	0.00790384	-0.00016351	0.0018816	2539	1
5	16	530002	1530002	1024669	rs34455929	A	G	30988	-4.2178	9.2434e-08	2.46697e-05	0.00643027	-0.00012863	0.0016452	5424	1
5	16	530002	1530002	1014880	rs34399638	G	A	30983	-4.3022	6.2623e-08	1.69111e-05	0.00615884	-0.000125665	0.00164075	15213	1
5	16	530002	1530002	1024588	rs34309119	C	T	30990	-4.2014	9.2434e-08	2.65269e-05	0.00601667	-0.000119889	0.00158588	5505	1
5	17	78830763	79830763	79325759	rs8073327	T	C	30828	-4.6926	6.3989e-08	2.69755e-06	0.187391	-0.00412552	0.00884188	5050	1
5	17	78830763	79830763	79330763	rs62072910	T	C	30056	-5.2117	4.0733e-09	1.87118e-07	0.139975	-0.00342577	0.00868035	46	1
5	17	78830763	79830763	79326025	rs12951096	C	G	30546	-5.1798	4.0733e-09	2.22124e-07	0.119624	-0.00290987	0.0080676	4784	1
5	17	78830763	79830763	79319618	rs112797371	C	T	30779	4.0747	4.0733e-07	4.60737e-05	0.0977321	0.00186607	0.00588416	11191	1
5	17	78830763	79830763	79317582	rs72852123	C	G	30542	3.9714	4.0733e-07	7.14515e-05	0.0631229	0.00116701	0.00467669	13227	1
5	17	78830763	79830763	79324917	rs9907814	A	G	30596	-4.8959	4.0733e-09	9.78568e-07	0.0331551	-0.000764849	0.0042225	5892	1
5	17	78830763	79830763	79326216	rs12951658	C	A	30390	-4.8558	4.0733e-09	1.19902e-06	0.0275528	-0.000630451	0.00383	4593	1
5	17	78830763	79830763	79327834	rs7222947	C	A	30714	-4.8237	4.0733e-09	1.40919e-06	0.0216144	-0.000489217	0.00336699	2975	1
5	17	78830763	79830763	79323542	rs56318432	T	G	31020	3.961	1.3202e-07	7.46365e-05	0.0207866	0.000384505	0.00274223	7267	1
5	17	78830763	79830763	79325985	rs9894195	T	C	30840	-4.765	4.0733e-09	1.88854e-06	0.017561	-0.000393702	0.00301343	4824	1
5	17	78830763	79830763	79326356	rs12951991	C	G	30846	-4.7397	4.0733e-09	2.14035e-06	0.0156045	-0.000347915	0.00282843	4453	1
5	17	78830763	79830763	79326622	rs112471112	T	C	30831	-4.7338	4.0733e-09	2.20355e-06	0.0153528	-0.000342044	0.00280384	4187	1
5	17	78830763	79830763	79326616	rs111291909	T	C	30830	-4.7336	4.0733e-09	2.20572e-06	0.0153411	-0.000341772	0.0028027	4193	1
5	17	78830763	79830763	79325290	rs7405457	C	G	30819	-4.7327	4.0733e-09	2.21553e-06	0.0151484	-0.000337277	0.00278372	5519	1
5	17	78830763	79830763	79326359	rs12951994	C	G	30846	-4.7387	4.0733e-09	2.15094e-06	0.0146235	-0.000325049	0.00273144	4450	1
5	17	78830763	79830763	79323407	rs2169832	T	C	31000	3.959	9.2434e-08	7.52642e-05	0.0144532	0.000267188	0.0022923	7402	1
5	17	78830763	79830763	79333703	rs4969438	G	A	31020	-4.0574	6.2623e-08	4.96221e-05	0.0138486	-0.000262726	0.00229546	2894	1
5	17	78830763	79830763	79324866	rs9319618	G	A	30808	-4.7243	4.0733e-09	2.30909e-06	0.0137819	-0.000305484	0.0026457	5943	1
5	17	78830763	79830763	79325360	rs7405687	G	A	30817	-4.7103	4.0733e-09	2.47352e-06	0.0137228	-0.000304111	0.00263957	5449	1
5	17	78830763	79830763	79326875	rs62072905	G	A	30983	-4.71	4.0733e-09	2.47717e-06	0.0136723	-0.000302939	0.00263433	3934	1
5	17	78830763	79830763	79326558	rs80077604	C	T	30822	-4.7165	4.0733e-09	2.39936e-06	0.0132277	-0.000292628	0.00258784	4251	1
5	17	78830763	79830763	79327735	rs4969418	A	G	30798	-4.6817	4.0733e-09	2.84506e-06	0.0121961	-0.000268756	0.00247693	3074	1
5	17	78830763	79830763	79325968	rs8069726	A	G	30768	-4.6906	4.0733e-09	2.72405e-06	0.0117807	-0.00025917	0.00243103	4841	1
5	17	78830763	79830763	79326790	rs62072904	C	T	30974	-4.6697	4.0733e-09	3.0164e-06	0.011414	-0.000250717	0.00238983	4019	1
5	17	78830763	79830763	79326945	rs55913000	T	C	30993	-4.662	4.0733e-09	3.13151e-06	0.0110177	-0.000241598	0.00234461	3864	1
5	17	78830763	79830763	79326692	rs62072903	T	C	30904	-4.6204	4.0733e-09	3.83001e-06	0.00918545	-0.000199627	0.00212462	4117	1
5	17	78830763	79830763	79327247	rs9916364	T	C	30990	-4.6053	4.0733e-09	4.11872e-06	0.00860603	-0.000186428	0.00205077	3562	1
5	17	78830763	79830763	79327091	rs12944799	A	G	31020	-4.5976	4.0733e-09	4.27386e-06	0.00832483	-0.000180037	0.00201409	3718	1
5	4	102609612	103609612	103109612	rs116683233	C	T	30595	5.2957	4.0733e-09	1.18561e-07	0.980449	0.0246356	0.0059166	122	1
5	7	102989962	103989962	103489962	rs534945254	G	T	30914	5.4316	4.0733e-09	5.5851e-08	0.986671	0.0254801	0.00564501	3	1
1	1	1647146	2647146	2147146	rs2459997	T	C	29898	4.7877	9.2434e-08	1.68704e-06	0.681605	0.0153205	0.0111981	7029	1
1	1	1647146	2647146	2156362	rs2460000	A	G	30341	4.5838	6.2623e-08	4.56601e-06	0.185783	0.00399811	0.00862265	16245	1
1	1	1647146	2647146	2204755	rs7553178	G	A	30382	4.2188	9.2434e-08	2.45606e-05	0.0593113	0.00117481	0.00482294	64638	1
1	1	1647146	2647146	2205527	rs10910045	A	G	30110	3.9201	6.3989e-08	8.85122e-05	0.0128882	0.000237215	0.00214656	65410	1
1	1	1647146	2647146	2156999	rs2480712	G	C	30353	4.5968	4.0733e-09	4.29029e-06	0.0127914	0.000276055	0.00248538	16882	1
1	1	236222489	237222489	236702210	rs1041937	A	G	31020	-5.1094	2.7194e-07	3.23183e-07	0.394961	-0.00935875	0.0120236	20618	1
1	1	236222489	237222489	236721660	rs2275689	T	C	31020	-5.0101	2.7194e-07	5.44018e-07	0.241636	-0.00557428	0.010225	1168	1
1	1	236222489	237222489	236706862	rs2243525	G	C	31020	-5.0309	1.3202e-07	4.88183e-07	0.129513	-0.00299833	0.0080138	15966	1
1	1	236222489	237222489	236697528	rs819425	A	C	30969	4.943	6.2623e-08	7.69295e-07	0.0408955	0.000922684	0.00461597	25300	1
1	1	236222489	237222489	236696693	rs819421	G	T	30945	4.8149	6.2623e-08	1.47274e-06	0.0235158	0.000509278	0.00341933	26135	1
1	1	236222489	237222489	236719135	rs1885532	T	C	30927	-4.5672	1.3202e-07	4.94282e-06	0.019225	-0.000368968	0.00283694	3693	1
1	1	236222489	237222489	236729956	rs653737	T	C	31020	4.2215	2.7194e-07	2.42682e-05	0.0123916	0.000171375	0.00185959	7128	1
1	1	236222489	237222489	236722489	rs2146122	C	T	30911	-5.1261	4.0733e-09	2.95806e-07	0.00645899	-0.000153063	0.00194496	339	1
1	1	236222489	237222489	236720139	rs2250966	T	A	31018	-5.1249	4.0733e-09	2.97696e-07	0.00639348	-0.000151443	0.00193437	2689	1
1	1	236222489	237222489	236720034	rs2250971	T	C	31019	-5.1189	4.0733e-09	3.07323e-07	0.00621221	-0.00014694	0.00190452	2794	1
1	1	236222489	237222489	236719688	rs1407518	A	G	31019	-5.118	4.0733e-09	3.08793e-07	0.00618478	-0.000146258	0.00189996	3140	1
1	1	236222489	237222489	236721610	rs2275688	G	A	31019	-5.1137	4.0733e-09	3.15909e-07	0.00605869	-0.000143129	0.0018789	1218	1
1	1	236222489	237222489	236732145	rs2794779	C	G	30690	-5.1001	4.0733e-09	3.39474e-07	0.00582185	-0.00013724	0.00183857	9317	1
1	1	236222489	237222489	236704813	rs2758169	A	C	31010	-5.1049	4.0733e-09	3.30969e-07	0.0058051	-0.000136843	0.0018359	18015	1
1	1	236222489	237222489	236721181	rs2794782	T	C	31010	-5.1024	4.0733e-09	3.35373e-07	0.00574065	-0.000135246	0.00182482	1647	1
1	1	236222489	237222489	236721341	rs2759006	C	T	31015	-5.0939	4.0733e-09	3.50772e-07	0.00551162	-0.00012958	0.00178499	1487	1
1	1	236222489	237222489	236720761	rs2799404	T	C	31015	-5.0935	4.0733e-09	3.51513e-07	0.00550082	-0.000129313	0.0017831	2067	1
1	1	236222489	237222489	236700410	rs2093517	A	G	31010	-5.0888	4.0733e-09	3.60336e-07	0.00537241	-0.000126141	0.0017604	22418	1
1	1	236222489	237222489	236704754	rs2799412	C	T	31018	-5.0852	4.0733e-09	3.67239e-07	0.00528419	-0.000123963	0.00174465	18074	1
1	1	236222489	237222489	236730947	rs2853605	C	T	31015	-5.0827	4.0733e-09	3.72107e-07	0.00522033	-0.000122387	0.00173317	8119	1
1	1	236222489	237222489	236730323	rs2799432	A	G	31016	-5.074	4.0733e-09	3.89539e-07	0.00500982	-0.000117198	0.00169485	7495	1
1	1	236222489	237222489	236731316	rs2853604	T	C	31016	-5.0667	4.0733e-09	4.04771e-07	0.004838	-0.000112969	0.00166301	8488	1
1	1	236222489	237222489	236731066	rs2794780	C	G	31019	-5.0611	4.0733e-09	4.16844e-07	0.00471228	-0.000109879	0.00163936	8238	1
1	1	236222489	237222489	236732776	rs2794778	A	G	31008	-5.0555	4.0733e-09	4.29265e-07	0.00459024	-0.000106882	0.00161611	9948	1
1	1	236222489	237222489	236701135	rs2737707	A	C	31019	-5.0516	4.0733e-09	4.38124e-07	0.00450527	-0.000104798	0.00159976	21693	1
1	1	236222489	237222489	236700542	rs1810662	G	C	31017	-5.0437	4.0733e-09	4.56615e-07	0.00433997	-0.000100746	0.00156751	22286	1
1	1	236222489	237222489	236702117	rs2244809	T	G	31018	-5.0379	4.0733e-09	4.70667e-07	0.00422501	-9.79323e-05	0.00154474	20711	1
1	1	50246997	51246997	50746997	rs72688573	T	C	30932	-5.2042	4.0733e-09	1.94834e-07	0.28804	-0.00706448	0.0114035	68	1
1	1	50246997	51246997	51078223	rs74738164	G	A	31008	-4.5133	6.2623e-08	6.38266e-06	0.178465	-0.00379626	0.00839539	331294	1
1	1	50246997	51246997	50726916	rs11579142	C	T	30895	-4.9862	4.0733e-09	6.15784e-07	0.0995454	-0.00233925	0.00719781	20013	1
1	1	50246997	51246997	50770229	rs66770080	T	G	30990	-4.9789	4.0733e-09	6.39467e-07	0.0961414	-0.00225595	0.00707653	23300	1
1	1	50246997	51246997	51220017	rs72690486	T	G	30990	-4.8362	4.0733e-09	1.32345e-06	0.0491995	-0.00112139	0.00504418	473088	1
1	1	50246997	51246997	51214486	rs72690485	A	G	31015	-4.8349	4.0733e-09	1.33213e-06	0.0489045	-0.00111437	0.00502849	467557	1
1	1	50246997	51246997	50440922	rs78866251	A	C	30753	-4.1761	6.2623e-08	2.96549e-05	0.0439275	-0.000864632	0.00415818	306007	1
1	1	50246997	51246997	50702401	rs11587044	C	T	30985	-4.7576	4.0733e-09	1.95908e-06	0.0343011	-0.000769118	0.00417732	44528	1
1	1	50246997	51246997	50674559	rs11576734	A	G	31020	-4.7241	4.0733e-09	2.31137e-06	0.029466	-0.000656052	0.00385489	72370	1
1	1	50246997	51246997	50892870	rs7533757	G	A	30973	-4.6459	4.0733e-09	3.38597e-06	0.0207536	-0.000454429	0.00319772	145941	1
1	1	50246997	51246997	50873429	rs72690453	C	T	31007	-4.6312	4.0733e-09	3.63552e-06	0.0194429	-0.000424383	0.00308774	126500	1
1	1	50246997	51246997	50903049	rs75450729	C	T	31001	-4.6139	4.0733e-09	3.95183e-06	0.0180108	-0.000391656	0.00296333	156120	1
1	1	50246997	51246997	50991452	rs56202902	T	C	30978	-4.6094	4.0733e-09	4.03833e-06	0.0176567	-0.000383582	0.00293184	244523	1
1	1	50246997	51246997	50814474	rs78256308	T	G	30882	-4.52	4.0733e-09	6.18396e-06	0.0119492	-0.000254558	0.0023739	67545	1
1	15	84864516	85864516	85361977	rs2879828	G	T	30954	-4.8162	4.0733e-07	1.46318e-06	0.524777	-0.011748	0.0120348	2405	1
1	15	84864516	85864516	85361960	rs4633690	C	T	30953	-4.7598	4.0733e-07	1.93785e-06	0.411017	-0.00893518	0.0115325	2422	1
1	15	84864516	85864516	85191274	rs7169629	C	G	30965	-4.5601	6.2623e-08	5.11293e-06	0.0251896	-0.000438102	0.00310335	173108	1
1	15	84864516	85864516	85371944	rs7183401	G	T	30900	-4.5015	6.2623e-08	6.74756e-06	0.0231521	-0.000395864	0.00297091	7562	1
1	15	84864516	85864516	85372645	rs6496452	A	T	30909	-4.4944	6.2623e-08	6.97664e-06	0.0226204	-0.000383781	0.00292432	8263	1
1	18	29430550	30430550	30030412	rs17744164	A	G	30953	4.3589	1.3202e-07	1.30718e-05	0.305039	0.0060984	0.00965117	100213	1
1	18	29430550	30430550	29972964	rs3786308	A	G	30975	4.2764	1.3202e-07	1.8994e-05	0.221448	0.00431622	0.0084906	42765	1
1	18	29430550	30430550	29981975	rs73958414	A	T	30953	4.2831	9.2434e-08	1.84307e-05	0.159448	0.00310948	0.00746805	51776	1
1	18	29430550	30430550	29963697	rs16963285	G	C	30872	3.2741	2.7194e-07	0.00105999	0.0241136	0.000200214	0.00180106	33498	1
1	18	29430550	30430550	29992655	rs201868557	A	G	30991	3.1456	2.7194e-07	0.00165747	0.0197252	0.000124919	0.00144949	62456	1
1	18	29430550	30430550	30024150	rs8087581	A	G	30927	4.4911	4.0733e-09	7.08563e-06	0.0162963	0.000336344	0.00269598	93951	1
1	18	29430550	30430550	30027337	rs12604457	G	A	30926	4.4549	4.0733e-09	8.39323e-06	0.0140138	0.000286421	0.00248153	97138	1
1	18	29430550	30430550	30027100	rs13381541	T	C	30924	4.4481	4.0733e-09	8.66332e-06	0.0136231	0.000277912	0.00244316	96901	1
1	18	29430550	30430550	30027101	rs13380952	A	C	30924	4.4481	4.0733e-09	8.66332e-06	0.0136231	0.000277912	0.00244316	96902	1
1	18	29430550	30430550	30026629	rs17811690	A	G	30925	4.4449	4.0733e-09	8.79328e-06	0.013443	0.000273994	0.0024253	96430	1
1	18	29430550	30430550	30026392	rs11662168	T	C	30926	4.4431	4.0733e-09	8.86719e-06	0.0133454	0.000271874	0.00241558	96193	1
1	18	29430550	30430550	30030411	rs61273573	C	T	30965	3.2421	1.3202e-07	0.00118652	0.0110052	8.45117e-05	0.00119605	100212	1
1	18	29430550	30430550	30020075	rs17744051	T	C	30974	4.3813	4.0733e-09	1.17973e-05	0.0103949	0.000207623	0.00209983	89876	1
1	18	29430550	30430550	30029193	rs8094711	A	G	30954	4.3415	4.0733e-09	1.41513e-05	0.00881871	0.000174407	0.00191885	98994	1
1	18	29430550	30430550	30022518	rs9807749	T	C	30934	4.3226	4.0733e-09	1.54201e-05	0.00824028	0.000162125	0.00184737	92319	1
1	18	29430550	30430550	30024828	rs17744064	C	T	30934	4.3226	4.0733e-09	1.54201e-05	0.00824028	0.000162125	0.00184737	94629	1
1	18	29430550	30430550	29977811	rs112700326	T	C	30907	4.2783	4.0733e-09	1.88326e-05	0.00692209	0.00013428	0.00167465	47612	1
1	18	29430550	30430550	29972565	rs3826611	T	C	30969	4.2773	4.0733e-09	1.89174e-05	0.00689219	0.000133654	0.00167059	42366	1
1	18	29430550	30430550	29971458	rs10502596	T	A	30969	4.2773	4.0733e-09	1.89174e-05	0.00689219	0.000133654	0.00167059	41259	1
1	18	29430550	30430550	29971934	rs10048362	A	G	30969	4.2773	4.0733e-09	1.89174e-05	0.00689219	0.000133654	0.00167059	41735	1
1	18	29430550	30430550	29970176	rs11873325	C	G	30976	4.2771	4.0733e-09	1.89344e-05	0.00688756	0.000133557	0.00166996	39977	1
1	18	29430550	30430550	29897447	rs80270171	T	A	31017	3.3879	6.2623e-08	0.000704299	0.00680239	6.71113e-05	0.00106742	32752	1
1	18	29430550	30430550	29972724	rs3786310	A	G	30974	4.272	4.0733e-09	1.93728e-05	0.00675139	0.000130697	0.00165121	42525	1
1	18	29430550	30430550	29969986	rs13381088	C	T	30976	4.2685	4.0733e-09	1.96792e-05	0.00665843	0.000128745	0.00163831	39787	1
1	18	29430550	30430550	29928188	rs73956898	G	A	30923	3.3775	6.2623e-08	0.00073148	0.00664205	6.45282e-05	0.00104813	2011	1
1	18	29430550	30430550	29987176	rs28500590	A	G	30935	4.2541	4.0733e-09	2.09891e-05	0.00629251	0.00012108	0.00158667	56977	1
1	18	29430550	30430550	29978241	rs11504782	C	T	30906	4.2528	4.0733e-09	2.11114e-05	0.00626443	0.00012049	0.00158262	48042	1
1	18	29430550	30430550	30020616	rs1458865	T	C	30870	4.2398	4.0733e-09	2.23719e-05	0.00595906	0.000113657	0.0015338	90417	1
1	18	29430550	30430550	29984571	rs16963334	A	G	30941	4.2343	4.0733e-09	2.29265e-05	0.00582629	0.000111348	0.00151875	54372	1
1	18	29430550	30430550	29984660	rs73958415	T	C	30942	4.2329	4.0733e-09	2.30697e-05	0.0057947	0.00011069	0.00151406	54461	1
1	18	29430550	30430550	29986271	rs59211646	C	T	30942	4.2299	4.0733e-09	2.33795e-05	0.00572773	0.000109296	0.00150407	56072	1
1	18	29430550	30430550	29920430	rs10502587	C	T	30824	4.2202	4.0733e-09	2.44086e-05	0.00548058	0.000104023	0.00146514	9769	1
1	18	29430550	30430550	29926765	rs7226639	G	A	30854	4.2173	4.0733e-09	2.47245e-05	0.00540541	0.000102508	0.00145409	3434	1
1	18	29430550	30430550	29940017	rs11873319	C	T	30846	4.2169	4.0733e-09	2.47684e-05	0.00539743	0.000102344	0.00145287	9818	1
1	18	29430550	30430550	29932965	rs16963233	C	A	30841	4.2169	4.0733e-09	2.47684e-05	0.00539727	0.000102341	0.00145285	2766	1
1	18	29430550	30430550	29939361	rs8085211	C	T	30844	4.2148	4.0733e-09	2.5e-05	0.00535405	0.000101445	0.00144618	9162	1
1	18	29430550	30430550	30032275	rs73954814	T	A	30804	4.1755	4.0733e-09	2.97332e-05	0.00464669	8.69119e-05	0.00133415	102076	1
1	18	29430550	30430550	29982472	rs113937997	T	G	30838	4.1723	4.0733e-09	3.0154e-05	0.00459739	8.59058e-05	0.00132611	52273	1
1	18	29430550	30430550	29980950	rs150623139	T	C	30703	4.1101	4.0733e-09	3.95488e-05	0.00364284	6.63988e-05	0.00115866	50751	1
1	18	29430550	30430550	29987944	rs78307104	T	A	30625	4.0679	4.0733e-09	4.74387e-05	0.00312	5.58342e-05	0.00105791	57745	1
1	22	31499127	32499127	31999127	rs6518752	G	A	31020	-4.9639	6.3989e-08	6.90915e-07	0.81051	-0.0189198	0.010145	159	1
1	22	31499127	32499127	31884405	rs7289941	T	C	30799	-3.5951	4.0733e-07	0.000324267	0.0490197	-0.000401545	0.00274257	114881	1
1	22	31499127	32499127	31998612	rs2006771	G	A	30999	-3.5481	4.0733e-07	0.000388021	0.0455022	-0.000327053	0.00250421	674	1
1	22	31499127	32499127	31741067	rs714909	G	A	31020	3.467	4.0733e-07	0.000526302	0.0391856	0.000220262	0.00191838	258219	1
1	22	31499127	32499127	31746719	rs9609264	C	G	30994	3.5005	2.7194e-07	0.000464386	0.0273166	0.000164712	0.00166474	252567	1
1	22	31499127	32499127	31675185	rs4141404	A	C	30982	-3.4177	2.7194e-07	0.000631527	0.024992	-0.000124551	0.00144309	324101	1
1	22	31499127	32499127	31685458	rs5753543	G	A	31015	-3.362	2.7194e-07	0.000773801	0.0237283	-0.000102897	0.00131519	313828	1
1	22	31499127	32499127	32001037	rs8142376	C	T	31001	-3.8072	9.2434e-08	0.000140549	0.0172055	-0.000204087	0.00199918	1751	1
1	22	31499127	32499127	31663842	rs2228619	C	G	31011	-3.4257	1.3202e-07	0.000613217	0.0122956	-6.21716e-05	0.00102126	335444	1
1	22	31499127	32499127	31698166	rs4820963	C	T	31000	-3.418	1.3202e-07	0.000630831	0.012174	-6.0175e-05	0.00100655	301120	1
1	22	31499127	32499127	31645759	rs2106294	C	T	31020	-3.345	1.3202e-07	0.000822826	0.0114101	-4.71181e-05	0.000892186	353527	1
1	22	31499127	32499127	32020745	rs7287937	G	A	30827	-3.5694	9.2434e-08	0.0003578	0.0107973	-8.11817e-05	0.00125026	21459	1
1	22	31499127	32499127	31889844	rs5998012	G	A	30993	-3.5478	9.2434e-08	0.000388463	0.0104403	-7.46277e-05	0.00119809	109442	1
1	22	31499127	32499127	31896172	rs4541328	G	A	30973	-3.6762	6.3989e-08	0.000236734	0.00897247	-8.51005e-05	0.00127553	103114	1
1	22	31499127	32499127	31869467	rs4820974	A	C	30590	-3.4073	9.2434e-08	0.00065609	0.00878401	-4.36021e-05	0.000927317	129819	1
1	22	31499127	32499127	31752061	rs71324184	C	G	30983	3.7723	6.3989e-08	0.00016175	0.00878131	7.58887e-05	0.0011388	247225	1
1	22	31499127	32499127	31679110	rs2040533	G	C	31020	-3.4305	9.2434e-08	0.00060247	0.00866848	-4.43123e-05	0.000862215	320176	1
1	22	31499127	32499127	31704492	rs13054220	A	G	30997	3.4297	9.2434e-08	0.000604249	0.00863967	4.38832e-05	0.000859619	294794	1
1	22	31499127	32499127	31881169	rs5998002	A	G	30908	-3.6468	6.3989e-08	0.000265526	0.00849283	-7.59286e-05	0.00120383	118117	1
1	22	31499127	32499127	31881733	rs5998003	T	C	30908	-3.6562	6.2623e-08	0.000255982	0.00848184	-7.75654e-05	0.00121692	117553	1
1	22	31499127	32499127	31881829	rs5998004	C	T	30917	-3.6209	6.2623e-08	0.00029358	0.00794233	-6.7191e-05	0.00113286	117457	1
1	22	31499127	32499127	31895274	rs5998016	G	A	30973	-3.3756	6.3989e-08	0.000736549	0.00655597	-3.6358e-05	0.000861872	104012	1
1	22	31499127	32499127	32097775	rs6518754	T	C	31020	-3.432	6.3989e-08	0.000599148	0.00624263	-3.50759e-05	0.000781939	98489	1
1	22	31499127	32499127	31903376	rs5753666	A	G	30924	3.4628	6.2623e-08	0.000534586	0.00600797	3.24846e-05	0.000748765	95910	1
1	22	31499127	32499127	31658281	rs2073857	A	G	31007	-3.4426	6.2623e-08	0.000576151	0.00594957	-3.12192e-05	0.000724407	341005	1
1	3	149510924	150510924	150011306	rs59958415	T	G	30995	-4.5493	4.0733e-07	5.38247e-06	0.834707	-0.0178477	0.00921472	461	1
1	3	149510924	150510924	150010924	rs7432286	T	C	31020	4.6103	6.2623e-08	4.02088e-06	0.121801	0.00247803	0.00701404	79	1
1	3	149510924	150510924	150026399	rs2242016	T	C	30994	-3.8114	6.2623e-08	0.000138182	0.0112937	-0.000118167	0.00149316	15554	1
1	3	184854216	185854216	185331165	rs6762208	C	A	31020	-4.9775	2.7194e-07	6.44108e-07	0.178336	-0.00419574	0.00923363	23017	1
1	3	184854216	185854216	185304018	rs17523471	T	C	30955	-4.89	4.0733e-07	1.00836e-06	0.176532	-0.00408034	0.00904276	50164	1
1	3	184854216	185854216	185330189	rs6783023	A	G	31014	-5.1381	9.2434e-08	2.7753e-07	0.132144	-0.00320923	0.00840921	23993	1
1	3	184854216	185854216	185302885	rs10937226	G	A	30900	-5.0315	6.2623e-08	4.86657e-07	0.0532235	-0.00126577	0.00545339	51297	1
1	3	184854216	185854216	185305480	rs6776312	C	A	30944	-4.9426	9.2434e-08	7.70875e-07	0.0513412	-0.00119945	0.00527049	48702	1
1	3	184854216	185854216	185348402	rs3087964	C	T	30616	-4.9249	9.2434e-08	8.44035e-07	0.0472147	-0.0010991	0.00504741	5780	1
1	3	184854216	185854216	185329756	rs13091418	C	G	31014	-4.9799	6.2623e-08	6.36171e-07	0.0415411	-0.000977816	0.00479864	24426	1
1	3	184854216	185854216	185354216	rs56065557	G	C	30606	-5.4405	4.0733e-09	5.31312e-08	0.0270107	-0.000694558	0.00424336	34	1
1	3	184854216	185854216	185349425	rs34187723	T	C	30604	-4.8725	6.2623e-08	1.10195e-06	0.0250044	-0.000575881	0.00367607	4757	1
1	3	184854216	185854216	185273510	rs7631981	G	A	29913	-4.6905	9.2434e-08	2.72538e-06	0.0160129	-0.000355028	0.00284922	80672	1
1	3	184854216	185854216	185313807	rs112800013	A	G	30999	-5.1948	4.0733e-09	2.0494e-07	0.00771282	-0.000189378	0.00218942	40375	1
1	3	184854216	185854216	185313842	rs62291883	T	C	30998	-5.183	4.0733e-09	2.18345e-07	0.00727282	-0.000178169	0.00212186	40340	1
1	3	184854216	185854216	185324933	rs6807927	C	T	31012	-5.1792	4.0733e-09	2.22839e-07	0.00713674	-0.000174707	0.00210057	29249	1
1	3	184854216	185854216	185338005	rs13092283	T	C	31020	-5.1768	4.0733e-09	2.25724e-07	0.00705216	-0.000172557	0.00208724	16177	1
1	3	184854216	185854216	185313278	rs62291882	T	C	31005	-5.1762	4.0733e-09	2.26451e-07	0.00703118	-0.000172023	0.00208392	40904	1
1	3	184854216	185854216	185341516	rs7646818	A	G	31019	-5.1749	4.0733e-09	2.28033e-07	0.00698594	-0.000170874	0.00207675	12666	1
1	3	184854216	185854216	185321405	rs6444076	T	C	31009	-5.1728	4.0733e-09	2.30612e-07	0.0069135	-0.000169033	0.00206522	32777	1
1	3	184854216	185854216	185315085	rs9758141	A	T	31006	-5.1691	4.0733e-09	2.35224e-07	0.00678776	-0.00016584	0.00204507	39097	1
1	3	184854216	185854216	185321708	rs6444077	G	C	31009	-5.1636	4.0733e-09	2.42245e-07	0.00660523	-0.000161209	0.0020155	32474	1
1	3	184854216	185854216	185339575	rs13076556	A	G	31020	-5.15	4.0733e-09	2.60486e-07	0.00617543	-0.000150323	0.00194429	14607	1
1	3	184854216	185854216	185307402	rs4686682	C	T	31000	-5.1426	4.0733e-09	2.70962e-07	0.00595388	-0.000144721	0.00190666	46780	1
1	3	184854216	185854216	185343166	rs13080101	T	C	31013	-5.1375	4.0733e-09	2.78417e-07	0.00580601	-0.000140987	0.00188118	11016	1
1	3	184854216	185854216	185339984	rs13061708	T	C	31020	-5.1299	4.0733e-09	2.89896e-07	0.00559271	-0.000135607	0.00184386	14198	1
1	3	184854216	185854216	185336008	rs6803426	A	G	31020	-5.1103	4.0733e-09	3.21648e-07	0.00507936	-0.000122689	0.00175119	18174	1
1	3	184854216	185854216	185336392	rs4568175	C	T	31020	-5.1103	4.0733e-09	3.21648e-07	0.00507936	-0.000122689	0.00175119	17790	1
1	3	184854216	185854216	185331678	rs34619288	G	C	31019	-5.1091	4.0733e-09	3.23697e-07	0.00504957	-0.000121941	0.00174568	22504	1
1	3	184854216	185854216	185360578	rs9880232	C	A	30457	4.4861	6.2623e-08	7.25387e-06	0.00441079	9.35337e-05	0.0014413	6396	1
1	3	184854216	185854216	185308598	rs115865582	A	C	30698	-5.0743	4.0733e-09	3.88925e-07	0.00426016	-0.000102178	0.00159354	45584	1
1	3	184854216	185854216	185335709	rs6791954	T	C	31020	-5.0711	4.0733e-09	3.95523e-07	0.00419433	-0.000100535	0.00158027	18473	1
1	3	184854216	185854216	185353235	rs7613002	T	C	30668	-5.0558	4.0733e-09	4.2859e-07	0.00389388	-9.30524e-05	0.00151843	947	1
1	3	184854216	185854216	185342847	rs4686666	T	C	31009	-5.0491	4.0733e-09	4.43896e-07	0.00376945	-8.99595e-05	0.00149216	11335	1
1	3	184854216	185854216	185282232	rs62291864	T	C	30834	-5.0359	4.0733e-09	4.75609e-07	0.00353626	-8.41738e-05	0.00144181	71950	1
1	3	184854216	185854216	185282234	rs62291865	A	G	30834	-5.0359	4.0733e-09	4.75609e-07	0.00353626	-8.41738e-05	0.00144181	71948	1
1	3	184854216	185854216	185341970	rs1823238	G	A	31016	-5.013	4.0733e-09	5.35879e-07	0.00316666	-7.50337e-05	0.00135867	12212	1
1	3	184854216	185854216	185342787	rs6784948	C	T	31014	-5.0129	4.0733e-09	5.36158e-07	0.00316514	-7.49961e-05	0.00135832	11395	1
1	3	184854216	185854216	185340721	rs34505819	C	T	31019	-5.0121	4.0733e-09	5.38392e-07	0.00315299	-7.46962e-05	0.00135551	13461	1
1	3	184854216	185854216	185314454	rs36066570	C	A	31007	-5.0002	4.0733e-09	5.72709e-07	0.00297783	-7.03792e-05	0.00131443	39728	1
1	3	184854216	185854216	185344539	rs7648072	T	C	30816	-4.9984	4.0733e-09	5.7808e-07	0.00295223	-6.97491e-05	0.00130833	9643	1
1	3	184854216	185854216	185326023	rs13072061	G	T	31014	-4.9969	4.0733e-09	5.82593e-07	0.00293107	-6.92284e-05	0.00130327	28159	1
1	3	184854216	185854216	185325612	rs13340181	T	C	31014	-4.9969	4.0733e-09	5.82593e-07	0.00293107	-6.92284e-05	0.00130327	28570	1
1	3	184854216	185854216	185328009	rs6764618	T	C	31011	-4.9953	4.0733e-09	5.87444e-07	0.00290868	-6.86775e-05	0.0012979	26173	1
1	3	184854216	185854216	185322643	rs13081203	G	A	31002	-4.9943	4.0733e-09	5.90495e-07	0.00289477	-6.83355e-05	0.00129455	31539	1
1	3	184854216	185854216	185337788	rs2034344	T	C	31018	-4.9934	4.0733e-09	5.93255e-07	0.00288231	-6.80292e-05	0.00129155	16394	1
1	3	184854216	185854216	185285861	rs114143569	A	G	29619	-4.9931	4.0733e-09	5.94178e-07	0.00287817	-6.79274e-05	0.00129055	68321	1
1	3	184854216	185854216	185328671	rs9714159	G	A	30935	-4.9928	4.0733e-09	5.95102e-07	0.00287404	-6.78258e-05	0.00128955	25511	1
1	3	184854216	185854216	185317674	rs12374077	G	C	31009	-4.9876	4.0733e-09	6.1134e-07	0.00280337	-6.60892e-05	0.00127237	36508	1
1	3	184854216	185854216	185318804	rs13100034	G	A	31009	-4.9838	4.0733e-09	6.23475e-07	0.00275287	-6.48493e-05	0.00125996	35378	1
1	3	184854216	185854216	185328197	rs7644758	G	T	31014	4.9835	4.0733e-09	6.24443e-07	0.00274893	6.47524e-05	0.00125899	25985	1
1	3	184854216	185854216	185313855	rs62291884	A	G	30994	-4.981	4.0733e-09	6.32565e-07	0.00271627	-6.39511e-05	0.00125091	40327	1
1	3	184854216	185854216	185328780	rs9714158	C	T	31014	-4.9799	4.0733e-09	6.36171e-07	0.00270203	-6.36018e-05	0.00124737	25402	1
1	3	184854216	185854216	185308069	rs11916386	G	T	30997	-4.9777	4.0733e-09	6.43443e-07	0.00267378	-6.29091e-05	0.00124032	46113	1
1	3	184854216	185854216	185319646	rs1464579	A	G	31012	-4.9772	4.0733e-09	6.45107e-07	0.00266741	-6.27528e-05	0.00123873	34536	1
1	3	184854216	185854216	185333012	rs34965813	T	C	31009	-4.976	4.0733e-09	6.49116e-07	0.00265217	-6.23792e-05	0.00123491	21170	1
1	3	184854216	185854216	185342723	rs6784842	C	T	31020	-4.9733	4.0733e-09	6.58227e-07	0.00261821	-6.15471e-05	0.00122636	11459	1
1	3	184854216	185854216	185311964	rs7374856	A	C	30996	-4.97	4.0733e-09	6.69529e-07	0.00257732	-6.05457e-05	0.00121599	42218	1
1	3	184854216	185854216	185326391	rs13072759	G	A	31013	-4.9691	4.0733e-09	6.72644e-07	0.00256628	-6.02755e-05	0.00121318	27791	1
1	3	184854216	185854216	185337854	rs2034343	A	T	31012	-4.9679	4.0733e-09	6.76818e-07	0.00255164	-5.99173e-05	0.00120945	16328	1
1	3	184854216	185854216	185330631	rs6785918	A	G	31018	-4.9643	4.0733e-09	6.89493e-07	0.00250825	-5.88556e-05	0.00119831	23551	1
1	3	184854216	185854216	185312231	rs1568664	T	C	31002	-4.9617	4.0733e-09	6.98789e-07	0.00247739	-5.8101e-05	0.00119033	41951	1
1	3	41603045	42603045	42103045	rs11921457	T	G	29725	-4.6835	4.0733e-07	2.82017e-06	0.974073	-0.021144	0.00591385	176	1
1	5	100810646	101810646	101662386	rs78162670	A	G	31020	5.9823	4.0733e-09	2.20009e-09	0.437887	0.0125271	0.0145518	351853	1
1	5	100810646	101810646	101675582	rs77487268	G	A	31019	5.9377	4.0733e-09	2.89048e-09	0.338313	0.00960638	0.0137279	365049	1
1	5	100810646	101810646	101779346	rs79602013	T	C	30792	5.796	4.0733e-09	6.79153e-09	0.15097	0.00418455	0.010101	468813	1
1	5	100810646	101810646	101714634	rs114546213	G	A	30886	5.65	4.0733e-09	1.60448e-08	0.0670888	0.00181275	0.00687563	404101	1
1	6	22071037	23071037	22581302	rs10946567	T	C	30821	4.6699	2.7194e-07	3.01346e-06	0.225602	0.00494128	0.00943508	10293	1
1	6	22071037	23071037	22606773	rs6909574	A	G	30584	4.5648	2.7194e-07	4.99971e-06	0.142131	0.00304302	0.00769242	35764	1
1	6	22071037	23071037	22596464	rs13220769	T	A	30808	4.7565	9.2434e-08	1.96978e-06	0.113099	0.00252309	0.00724792	25455	1
1	6	22071037	23071037	22612757	rs13217022	T	C	30302	4.7443	9.2434e-08	2.09229e-06	0.107028	0.00238153	0.00705637	41748	1
1	6	22071037	23071037	22581462	rs6935379	A	G	30824	4.6701	9.2434e-08	3.01053e-06	0.0767516	0.00168114	0.00598073	10453	1
1	6	22071037	23071037	22575096	rs12662891	C	T	30846	4.6166	6.3989e-08	3.90078e-06	0.0419418	0.000908156	0.00445061	4087	1
1	6	22071037	23071037	22580980	rs11759474	G	T	30849	4.4383	1.3202e-07	9.06722e-06	0.0401227	0.000835232	0.00419713	9971	1
1	6	22071037	23071037	22613919	rs1548236	G	A	30214	4.113	4.0733e-07	3.9055e-05	0.0329246	0.000635176	0.00355114	42910	1
1	6	22071037	23071037	22613847	rs7757005	G	A	30249	4.1595	2.7194e-07	3.18945e-05	0.0263991	0.000515043	0.00322379	42838	1
1	6	22071037	23071037	22591154	rs7757111	C	A	30820	4.3494	9.2434e-08	1.36511e-05	0.0193668	0.000395085	0.0028898	20145	1
1	6	22071037	23071037	22573415	rs13211957	C	T	30849	4.2727	9.2434e-08	1.9312e-05	0.0141358	0.000283289	0.00243382	2406	1
1	6	22071037	23071037	22558502	rs988972	A	C	30794	3.7628	4.0733e-07	0.000168022	0.00885429	0.000156277	0.00171415	12507	1
1	6	22071037	23071037	22571037	rs11751669	A	G	30903	4.7816	4.0733e-09	1.73905e-06	0.00558555	0.000125263	0.00170953	28	1
1	6	22071037	23071037	22594964	rs1418311	T	G	30816	4.7347	4.0733e-09	2.19379e-06	0.00451649	0.000100295	0.00152363	23955	1
1	6	22071037	23071037	22592884	rs4712699	C	A	30822	4.7249	4.0733e-09	2.30229e-06	0.00432152	9.5767e-05	0.00148757	21875	1
1	6	22071037	23071037	22592807	rs4712698	C	T	30824	4.7206	4.0733e-09	2.3515e-06	0.00423878	9.38478e-05	0.00147204	21798	1
1	6	22071037	23071037	22589704	rs1418312	C	T	30827	4.7184	4.0733e-09	2.37707e-06	0.00419708	9.28814e-05	0.00146416	18695	1
1	6	22071037	23071037	22592216	rs765782	T	C	30823	4.7077	4.0733e-09	2.50527e-06	0.00400034	8.83269e-05	0.00142647	21207	1
1	6	22071037	23071037	22587190	rs7773749	C	G	30828	4.7074	4.0733e-09	2.50896e-06	0.00399497	8.82026e-05	0.00142543	16181	1
1	6	22071037	23071037	22587762	rs1342207	G	A	30829	4.7072	4.0733e-09	2.51142e-06	0.00399139	8.81198e-05	0.00142474	16753	1
1	6	22071037	23071037	22587299	rs5010014	A	G	30829	4.7072	4.0733e-09	2.51142e-06	0.00399139	8.81198e-05	0.00142474	16290	1
1	6	22071037	23071037	22587114	rs7773580	C	T	30829	4.7072	4.0733e-09	2.51142e-06	0.00399139	8.81198e-05	0.00142474	16105	1
1	6	22071037	23071037	22586499	rs1954272	A	G	30829	4.7072	4.0733e-09	2.51142e-06	0.00399139	8.81198e-05	0.00142474	15490	1
1	6	22071037	23071037	22585287	rs12524244	T	C	30829	4.7072	4.0733e-09	2.51142e-06	0.00399139	8.81198e-05	0.00142474	14278	1
1	6	22071037	23071037	22571323	rs3734215	T	C	30911	4.6828	4.0733e-09	2.82983e-06	0.00357897	7.86054e-05	0.00134272	314	1
1	6	22071037	23071037	22585075	rs13210010	C	T	30824	4.6773	4.0733e-09	2.90677e-06	0.00349233	7.66125e-05	0.00132494	14066	1
1	6	22071037	23071037	22583694	rs13202434	G	C	30825	4.6748	4.0733e-09	2.9424e-06	0.00345368	7.57241e-05	0.00131694	12685	1
1	6	22071037	23071037	22582920	rs4711020	A	G	30825	4.6748	4.0733e-09	2.9424e-06	0.00345368	7.57241e-05	0.00131694	11911	1
1	6	22071037	23071037	22582076	rs6931450	T	C	30825	4.6748	4.0733e-09	2.9424e-06	0.00345368	7.57241e-05	0.00131694	11067	1
1	6	22071037	23071037	22582002	rs6908600	C	T	30825	4.6748	4.0733e-09	2.9424e-06	0.00345368	7.57241e-05	0.00131694	10993	1
1	6	22071037	23071037	22598259	rs7766436	C	T	30683	4.6677	4.0733e-09	3.0459e-06	0.00334633	7.3259e-05	0.0012945	27250	1
1	6	22071037	23071037	22598018	rs2294828	G	A	30718	4.6452	4.0733e-09	3.39747e-06	0.00302866	6.59849e-05	0.00122605	27009	1
1	6	22071037	23071037	22577065	rs13198323	C	T	30833	4.6292	4.0733e-09	3.67081e-06	0.0028221	6.1273e-05	0.00117973	6056	1
1	6	22071037	23071037	22577718	rs13199041	A	G	30834	4.6224	4.0733e-09	3.79326e-06	0.00273884	5.93779e-05	0.00116062	6709	1
1	6	22071037	23071037	22579066	rs13207207	G	A	30827	4.6174	4.0733e-09	3.88578e-06	0.00267926	5.80235e-05	0.00114678	8057	1
1	6	22071037	23071037	22605813	rs6903685	C	T	30625	4.6154	4.0733e-09	3.92339e-06	0.00265581	5.74908e-05	0.00114129	34804	1
1	6	22071037	23071037	22578227	rs12111204	C	T	30831	4.6124	4.0733e-09	3.98046e-06	0.00262104	5.67013e-05	0.00113311	7218	1
1	6	22071037	23071037	22578106	rs12111199	C	T	30830	4.6107	4.0733e-09	4.01315e-06	0.00260155	5.62589e-05	0.0011285	7097	1
1	6	22071037	23071037	22603043	rs13211329	C	T	30615	4.6047	4.0733e-09	4.13061e-06	0.00253397	5.47261e-05	0.0011124	32034	1
1	6	22071037	23071037	22602094	rs11753523	G	A	30624	4.5796	4.0733e-09	4.65866e-06	0.00227061	4.87712e-05	0.00104768	31085	1
1	6	22071037	23071037	22610165	rs6908574	T	C	30362	4.5629	4.0733e-09	5.04518e-06	0.00211143	4.51868e-05	0.00100686	39156	1
1	6	22071037	23071037	22603559	rs6456497	G	A	30600	4.547	4.0733e-09	5.4416e-06	0.00197075	4.20291e-05	0.000969577	32550	1
1	9	128257611	129257611	128755979	rs4240495	T	C	31020	4.3938	4.0733e-07	1.11386e-05	0.459034	0.00958277	0.0110823	1714	1
1	9	128257611	129257611	128755899	rs4240494	C	T	31010	4.4222	2.7194e-07	9.7701e-06	0.347033	0.00727977	0.0105325	1794	1
1	9	128257611	129257611	128755833	rs4240493	G	A	30994	4.4257	1.3202e-07	9.613e-06	0.171986	0.0035912	0.00824626	1860	1
13	1	44775339	45775339	45275339	rs12407290	C	G	30443	4.6904	9.2434e-08	2.72671e-06	0.426051	0.00931489	0.0112546	16	1
13	1	44775339	45775339	45268032	rs17883304	A	C	31020	4.2665	2.7194e-07	1.98563e-05	0.207961	0.00413599	0.0083621	7291	1
13	1	44775339	45775339	45274000	rs4565758	T	A	30935	4.457	6.3989e-08	8.31146e-06	0.107419	0.00223173	0.00662202	1323	1
13	1	44775339	45775339	45268382	rs12404160	G	A	31008	3.8703	4.0733e-07	0.000108702	0.0677577	0.00122249	0.00470288	6941	1
13	1	44775339	45775339	45292866	rs2295996	G	A	30940	3.9225	1.3202e-07	8.76349e-05	0.0266227	0.000486807	0.00304557	17543	1
13	1	44775339	45775339	45274841	rs3923304	T	C	30447	4.663	4.0733e-09	3.11633e-06	0.0166312	0.00036149	0.0028475	482	1
13	1	44775339	45775339	45285648	rs41269085	C	T	30890	3.9022	6.3989e-08	9.53223e-05	0.0119694	0.000217734	0.00204648	10325	1
13	1	44775339	45775339	45250007	rs59895800	C	G	31020	3.3463	4.0733e-07	0.000818977	0.0113168	0.000176543	0.00172704	25316	1
13	1	44775339	45775339	45271828	rs17885815	T	C	30842	3.7845	9.2434e-08	0.000154018	0.0112684	0.0001988	0.00193039	3495	1
13	1	44775339	45775339	45252015	rs41269079	T	A	30988	3.3927	2.7194e-07	0.000692074	0.0087604	0.000138558	0.00154057	23308	1
13	1	44775339	45775339	45269333	rs17886354	A	G	30927	3.7009	9.2434e-08	0.000214836	0.00838006	0.000144579	0.00163273	5990	1
13	1	44775339	45775339	45313640	rs61149327	A	T	30988	3.343	2.7194e-07	0.000828779	0.00747674	0.000116523	0.001405	38317	1
13	1	44775339	45775339	45299644	rs12095412	C	T	31020	3.7549	6.2623e-08	0.000173411	0.00686906	0.000120239	0.0014993	24321	1
13	1	44775339	45775339	45246333	rs112502872	T	C	30985	3.2983	2.7194e-07	0.000972721	0.00649664	9.9895e-05	0.00129428	28990	1
13	1	44775339	45775339	45375834	rs57769237	T	C	30964	3.2708	2.7194e-07	0.00107244	0.00596423	9.09441e-05	0.001231	100511	1
13	1	44775339	45775339	45241374	rs3806398	G	A	30988	3.2811	1.3202e-07	0.00103403	0.00298947	4.57276e-05	0.000875206	33949	1
13	1	44775339	45775339	45364132	rs11211052	A	G	31015	3.2589	9.2434e-08	0.00111845	0.00195407	2.96878e-05	0.000703569	88809	1
13	1	44775339	45775339	45262316	rs112331190	C	T	30988	4.1431	4.0733e-09	3.42642e-05	0.00190637	3.68184e-05	0.000868036	13007	1
13	1	44775339	45775339	45291708	rs12408763	G	T	30936	4.1413	4.0733e-09	3.45343e-05	0.00189297	3.65437e-05	0.000864631	16385	1
13	1	44775339	45775339	45262534	rs114017043	G	A	30985	4.1268	4.0733e-09	3.67846e-05	0.00178858	3.44075e-05	0.000837722	12789	1
13	1	44775339	45775339	45333256	rs17390398	A	G	30988	3.3464	6.2623e-08	0.000818682	0.0017404	2.71512e-05	0.000680282	57933	1
13	1	44775339	45775339	45196701	rs58532407	T	C	30863	3.1974	9.2434e-08	0.00138672	0.00161927	2.41371e-05	0.000629583	78622	1
13	1	44775339	45775339	45276427	rs3795718	G	A	30901	4.0987	4.0733e-09	4.15477e-05	0.00160328	3.06329e-05	0.000788129	1104	1
13	1	44775339	45775339	45234389	rs17391430	G	A	30985	3.2644	6.2623e-08	0.00109696	0.00134654	2.04921e-05	0.000585102	40934	1
13	1	44775339	45775339	45222535	rs72674017	C	G	31004	3.2567	6.2623e-08	0.00112715	0.00131491	1.99637e-05	0.000576958	52788	1
13	1	44775339	45775339	45254826	rs12057414	G	C	31001	4.0156	4.0733e-09	5.92947e-05	0.0011653	2.18135e-05	0.000659245	20497	1
13	18	23959700	24959700	24459700	rs16942904	C	T	30550	-5.2679	4.0733e-09	1.37993e-07	0.143348	-0.00355046	0.00887913	56	1
13	18	23959700	24959700	24460797	rs62083719	C	T	30606	-5.1984	4.0733e-09	2.01011e-07	0.10128	-0.00247291	0.0075361	1041	1
13	18	23959700	24959700	24457415	rs62083717	C	A	30529	-5.1871	4.0733e-09	2.13594e-07	0.0958041	-0.00233369	0.00733493	2341	1
13	18	23959700	24959700	24454272	rs62083714	C	T	30476	-5.1808	4.0733e-09	2.20936e-07	0.0927713	-0.00225671	0.00722035	5484	1
13	18	23959700	24959700	24454853	rs57433358	T	A	30483	-5.1787	4.0733e-09	2.23437e-07	0.0919687	-0.00223636	0.00718963	4903	1
13	18	23959700	24959700	24454351	rs16942897	C	T	30478	-5.1777	4.0733e-09	2.24638e-07	0.0913594	-0.00222091	0.0071662	5405	1
13	18	23959700	24959700	24457063	rs62083716	A	T	30521	-5.1684	4.0733e-09	2.36107e-07	0.0873674	-0.00211978	0.00701021	2693	1
13	18	23959700	24959700	24454378	rs16942899	C	G	30480	-5.1655	4.0733e-09	2.39797e-07	0.0861038	-0.00208781	0.00695992	5378	1
13	18	23959700	24959700	24454580	rs10502478	C	A	30465	-5.1632	4.0733e-09	2.42764e-07	0.084652	-0.00205109	0.00690156	5176	1
13	18	23959700	24959700	24454865	rs16942903	G	T	30485	-5.1609	4.0733e-09	2.45765e-07	0.0842793	-0.00204167	0.0068865	4891	1
13	19	41212345	42212345	41712345	rs187000776	G	C	30940	4.8034	9.2434e-08	1.55994e-06	0.97997	0.0221543	0.00572199	98	1
13	19	46407550	47407550	46907550	rs35630335	C	T	29916	-5.0111	1.3202e-07	5.41198e-07	0.988868	-0.0234816	0.00541222	92	1
13	20	61628621	62628621	62128621	rs1741617	T	C	30436	4.568	6.3989e-08	4.924e-06	0.291096	0.00621074	0.0100316	141	1
13	20	61628621	62628621	62129808	rs1757693	G	A	30758	4.4566	9.2434e-08	8.32698e-06	0.261086	0.00543468	0.00946548	1328	1
13	20	61628621	62628621	62129566	rs1741616	C	A	30451	4.5066	6.2623e-08	6.58746e-06	0.218753	0.00460455	0.00898614	1086	1
13	20	61628621	62628621	62130696	rs2750390	G	A	30262	4.4502	6.2623e-08	8.57904e-06	0.172167	0.00357862	0.00809553	2216	1
13	20	61628621	62628621	62125432	rs13039831	C	T	30120	3.5759	6.3989e-08	0.000349025	0.00631444	0.000105474	0.00137691	3048	1
13	20	61628621	62628621	62114874	rs1555339	A	G	29930	3.4984	6.3989e-08	0.000468059	0.00486875	7.95635e-05	0.00118568	13606	1
13	6	125549040	126549040	126072853	rs2875881	C	G	30961	-4.0043	2.7194e-07	6.22014e-05	0.299111	-0.00597639	0.00954901	23878	1
13	6	125549040	126549040	126075103	rs3799712	A	G	30916	-3.8771	2.7194e-07	0.000105709	0.184548	-0.00356573	0.00781902	26128	1
13	6	125549040	126549040	126069817	rs1343115	C	G	30989	-4.0001	1.3202e-07	6.33157e-05	0.142817	-0.00284697	0.00723128	20842	1
13	6	125549040	126549040	126069702	rs1343116	C	A	31020	-4.072	9.2434e-08	4.66112e-05	0.133771	-0.00271523	0.00714632	20727	1
13	6	125549040	126549040	126068914	rs1935983	C	T	30973	-3.9684	6.3989e-08	7.23568e-05	0.0609279	-0.00120359	0.0048907	19939	1
13	6	125549040	126549040	126077381	rs7748729	C	T	30905	-3.9522	6.2623e-08	7.7436e-05	0.0560667	-0.00110291	0.00468574	28406	1
13	6	125549040	126549040	126086290	rs9385383	C	A	30881	-3.8732	6.2623e-08	0.000107416	0.0422962	-0.000815485	0.00402732	37315	1
13	6	125549040	126549040	126081319	rs3734637	G	T	30775	-3.8423	6.3989e-08	0.000121887	0.0384459	-0.000734745	0.00381821	32344	1
13	6	8344103	9344103	9140449	rs149589052	C	T	30861	-4.6876	6.2623e-08	2.76428e-06	0.959764	-0.0212691	0.0064213	296396	1
13	7	73982108	74982108	74483374	rs6460092	A	G	30577	-4.8949	6.2623e-08	9.83557e-07	0.536501	-0.0123804	0.0120363	3081	1
13	7	73982108	74982108	74488775	rs6460094	A	C	30635	-4.7817	6.2623e-08	1.73819e-06	0.317649	-0.00716072	0.0108407	8482	1
13	7	73982108	74982108	74482108	rs35909087	T	C	30576	-4.9019	4.0733e-09	9.49142e-07	0.0360606	-0.000833333	0.00440457	1815	1
13	7	73982108	74982108	74484042	rs10234575	T	C	30579	-4.8872	4.0733e-09	1.0228e-06	0.0336613	-0.000775556	0.00424837	3749	1
13	7	73982108	74982108	74484923	rs6460093	T	C	30463	-4.8587	4.0733e-09	1.18159e-06	0.0294723	-0.000675083	0.00396126	4630	1
13	8	105847897	106847897	106347897	rs72671655	T	A	31020	5.3809	4.0733e-09	7.41144e-08	0.926261	0.0238444	0.00818122	81	1
13	8	105847897	106847897	106316839	rs4734857	G	A	31020	4.8224	4.0733e-09	1.41841e-06	0.0421598	0.000952932	0.00466182	30977	1
13	9	34566122	35566122	35044398	rs34368082	T	C	31020	4.5637	6.3989e-08	5.02599e-06	0.326492	0.00688985	0.0103369	21830	1
13	9	34566122	35566122	35107740	rs61735988	C	T	30960	3.9099	1.3202e-07	9.23343e-05	0.0578941	0.000882449	0.00405823	41512	1
13	9	34566122	35566122	35092480	rs35287398	T	G	31013	4.6745	4.0733e-09	2.94671e-06	0.0337164	0.000729574	0.00402067	26252	1
13	9	34566122	35566122	34990871	rs147463499	C	T	30960	4.6231	4.0733e-09	3.78047e-06	0.0269244	0.000574689	0.00356222	75357	1
13	9	34566122	35566122	34980635	rs117092075	C	T	30985	4.6196	4.0733e-09	3.84481e-06	0.0265539	0.000566419	0.00353623	85593	1
13	9	34566122	35566122	34976946	rs112735645	G	A	30975	4.5798	4.0733e-09	4.65421e-06	0.0223736	0.000472082	0.00322229	89282	1
13	9	34566122	35566122	35057747	rs112720765	T	C	31020	4.5631	4.0733e-09	5.04038e-06	0.0208317	0.000437505	0.00309929	8481	1
13	9	34566122	35566122	34983321	rs146370772	G	A	30994	4.5611	4.0733e-09	5.08863e-06	0.0206486	0.000433398	0.00308433	82907	1
13	9	34566122	35566122	34977353	rs111497336	C	T	30979	4.5541	4.0733e-09	5.26103e-06	0.0200461	0.000419912	0.00303474	88875	1
13	9	34566122	35566122	35020195	rs113814869	C	T	31013	4.5461	4.0733e-09	5.46491e-06	0.0193691	0.0004048	0.00297827	46033	1
13	9	34566122	35566122	35093321	rs75289720	G	A	31013	4.5381	4.0733e-09	5.67633e-06	0.0187253	0.000390435	0.00292353	27093	1
13	9	34566122	35566122	35022985	rs112026054	C	T	31012	4.5321	4.0733e-09	5.84002e-06	0.0182549	0.00037996	0.00288299	43243	1
13	9	34566122	35566122	35040245	rs10491510	C	T	31015	4.5318	4.0733e-09	5.84832e-06	0.0182319	0.000379449	0.002881	25983	1
13	9	34566122	35566122	35050480	rs113896804	A	G	31017	4.5244	4.0733e-09	6.05671e-06	0.0176737	0.000367034	0.00283217	15748	1
13	9	34566122	35566122	35078100	rs17885506	G	A	31020	4.5239	4.0733e-09	6.07104e-06	0.0176365	0.000366205	0.00282889	11872	1
13	9	34566122	35566122	35070081	rs112293411	A	G	31020	4.5239	4.0733e-09	6.07104e-06	0.0176365	0.000366205	0.00282889	3853	1
13	9	34566122	35566122	35068568	rs118041972	G	A	31020	4.5239	4.0733e-09	6.07104e-06	0.0176365	0.000366205	0.00282889	2340	1
13	9	34566122	35566122	35063937	rs112366806	G	A	31020	4.5239	4.0733e-09	6.07104e-06	0.0176365	0.000366205	0.00282889	2291	1
13	9	34566122	35566122	35063701	rs112820873	T	C	31020	4.5239	4.0733e-09	6.07104e-06	0.0176365	0.000366205	0.00282889	2527	1
13	9	34566122	35566122	35054498	rs112451219	T	C	31020	4.5239	4.0733e-09	6.07104e-06	0.0176365	0.000366205	0.00282889	11730	1
13	9	34566122	35566122	35042827	rs113761104	A	G	31020	4.5239	4.0733e-09	6.07104e-06	0.0176365	0.000366205	0.00282889	23401	1
13	9	34566122	35566122	35048326	rs148867213	T	A	31020	4.5239	4.0733e-09	6.07104e-06	0.0176365	0.000366205	0.00282889	17902	1
13	9	34566122	35566122	35071192	rs111331448	T	C	31019	4.5185	4.0733e-09	6.22793e-06	0.0172415	0.00035743	0.00279382	4964	1
13	9	34566122	35566122	35085064	rs145217763	C	T	31011	4.514	4.0733e-09	6.36162e-06	0.0169155	0.000350194	0.00276457	18836	1
13	9	34566122	35566122	35036229	rs113870651	G	A	31016	4.5076	4.0733e-09	6.5565e-06	0.0164705	0.000340332	0.00272423	29999	1
13	9	34566122	35566122	35034411	rs113777535	C	T	31016	4.5076	4.0733e-09	6.5565e-06	0.0164705	0.000340332	0.00272423	31817	1
13	9	34566122	35566122	35025379	rs75157937	G	A	31015	4.5075	4.0733e-09	6.55959e-06	0.0164636	0.000340179	0.0027236	40849	1
13	9	34566122	35566122	35009420	rs111835811	A	G	31008	4.5074	4.0733e-09	6.56268e-06	0.0164566	0.000340024	0.00272296	56808	1
13	9	34566122	35566122	35011702	rs113275647	G	A	31008	4.5074	4.0733e-09	6.56268e-06	0.0164566	0.000340024	0.00272296	54526	1
13	9	34566122	35566122	34993533	rs113265350	G	A	31001	4.503	4.0733e-09	6.70009e-06	0.0161557	0.000333361	0.00269536	72695	1
13	9	34566122	35566122	35101522	rs35119429	G	A	31005	4.4957	4.0733e-09	6.93414e-06	0.0156812	0.000322831	0.00265103	35294	1
13	9	34566122	35566122	35004789	rs112699888	C	G	31007	4.495	4.0733e-09	6.95699e-06	0.0156266	0.000321658	0.00264619	61439	1
13	9	34566122	35566122	34987183	rs117292410	G	T	30991	4.4763	4.0733e-09	7.59477e-06	0.0144534	0.000295779	0.00253417	79045	1
13	9	34566122	35566122	35097831	rs7019256	A	G	31010	4.4568	4.0733e-09	8.31922e-06	0.0133359	0.000271198	0.00242301	31603	1
16	4	7612851	8612851	8112851	rs11733210	G	C	30915	-5.3031	4.0733e-09	1.13853e-07	0.458232	-0.0115249	0.0129513	4	1
16	4	7612851	8612851	8113581	rs113176492	G	A	30935	-5.282	4.0733e-09	1.27781e-07	0.411528	-0.0103091	0.0127115	726	1
16	4	7612851	8612851	8123760	rs111580222	T	C	30862	-5.0149	4.0733e-09	5.30611e-07	0.109512	-0.0026047	0.00759769	10905	1
16	9	77043415	78043415	77543415	rs118129970	G	A	31020	-5.1961	4.0733e-09	2.03513e-07	0.95435	-0.0235082	0.0069778	68	1
9	15	50554952	51554952	51040384	rs61751063	T	C	31003	4.5832	1.3202e-07	4.57914e-06	0.411344	0.00887082	0.0110653	14543	1
9	15	50554952	51554952	50994571	rs10467	C	G	30961	4.5749	6.2623e-08	4.76448e-06	0.188412	0.00405264	0.00867803	60356	1
9	15	50554952	51554952	51054952	rs28472713	T	C	30851	4.609	4.0733e-09	4.0461e-06	0.0142149	0.000307936	0.00263075	25	1
9	15	50554952	51554952	51039994	rs17702595	A	G	31005	4.6018	4.0733e-09	4.18855e-06	0.0137824	0.000298097	0.0025872	14933	1
9	15	50554952	51554952	50993128	rs62017257	G	A	30961	4.5878	4.0733e-09	4.47941e-06	0.0129802	0.000279866	0.00250444	61799	1
9	15	50554952	51554952	51058854	rs62018815	G	A	30905	4.5833	4.0733e-09	4.57695e-06	0.0127257	0.00027409	0.00247764	3927	1
9	15	50554952	51554952	50990309	rs62017255	G	A	30954	4.581	4.0733e-09	4.62758e-06	0.012591	0.000271041	0.00246342	64618	1
9	15	50554952	51554952	50990965	rs62017256	A	G	30954	4.581	4.0733e-09	4.62758e-06	0.012591	0.000271041	0.00246342	63962	1
9	15	50554952	51554952	50994869	rs1052457	A	C	30961	4.5785	4.0733e-09	4.68322e-06	0.012457	0.000268005	0.00244916	60058	1
9	15	50554952	51554952	50991174	rs116826302	C	T	30954	4.5774	4.0733e-09	4.70791e-06	0.0123945	0.000266589	0.00244247	63753	1
9	15	50554952	51554952	50995705	rs8037489	G	A	30962	4.5731	4.0733e-09	4.80561e-06	0.0121666	0.000261432	0.002418	59222	1
9	15	50554952	51554952	51049558	rs62018812	C	T	31005	4.566	4.0733e-09	4.97119e-06	0.0118001	0.000253145	0.00237816	5369	1
9	15	50554952	51554952	51049077	rs62018810	C	G	31005	4.566	4.0733e-09	4.97119e-06	0.0118001	0.000253145	0.00237816	5850	1
9	15	50554952	51554952	51047470	rs62018809	G	A	31006	4.5605	4.0733e-09	5.1032e-06	0.0115111	0.000246619	0.00234632	7457	1
9	15	50554952	51554952	51054318	rs146051915	A	G	30928	4.5429	4.0733e-09	5.54856e-06	0.0106994	0.000228326	0.00225473	609	1
9	15	50554952	51554952	50989994	rs62017254	G	A	30941	4.5165	4.0733e-09	6.28701e-06	0.00949811	0.000201371	0.00211288	64933	1
9	15	50554952	51554952	51045616	rs8042462	G	A	30996	4.4916	4.0733e-09	7.06901e-06	0.00853787	0.000179945	0.00199338	9311	1
9	15	50554952	51554952	51020195	rs62018801	G	T	30994	4.4874	4.0733e-09	7.20976e-06	0.00839218	0.000176703	0.0019747	34732	1
9	15	50554952	51554952	51053476	rs62018814	A	G	30931	4.4826	4.0733e-09	7.37391e-06	0.00825746	0.000173706	0.00195723	1451	1
9	15	50554952	51554952	50995528	rs180787756	T	C	30962	4.4708	4.0733e-09	7.79275e-06	0.0078192	0.000163977	0.00189963	59399	1
9	15	50554952	51554952	51007334	rs62018764	G	C	31018	4.4664	4.0733e-09	7.95468e-06	0.00767412	0.000160762	0.00188025	47593	1
9	15	50554952	51554952	51005278	rs62018763	G	A	31018	4.4664	4.0733e-09	7.95468e-06	0.00767412	0.000160762	0.00188025	49649	1
9	15	50554952	51554952	51020318	rs62018802	T	C	31012	4.4659	4.0733e-09	7.97328e-06	0.00765737	0.000160391	0.00187799	34609	1
9	15	50554952	51554952	51019964	rs62018800	T	C	31012	4.4659	4.0733e-09	7.97328e-06	0.00765737	0.000160391	0.00187799	34963	1
9	15	50554952	51554952	51019165	rs62018799	G	A	31012	4.4659	4.0733e-09	7.97328e-06	0.00765737	0.000160391	0.00187799	35762	1
9	15	50554952	51554952	51016625	rs139695092	A	G	31012	4.4659	4.0733e-09	7.97328e-06	0.00765737	0.000160391	0.00187799	38302	1
9	15	50554952	51554952	51020786	rs62018803	G	A	31012	4.4659	4.0733e-09	7.97328e-06	0.00765737	0.000160391	0.00187799	34141	1
9	15	50554952	51554952	51021055	rs62018804	G	A	31012	4.4659	4.0733e-09	7.97328e-06	0.00765737	0.000160391	0.00187799	33872	1
9	15	50554952	51554952	51021834	rs11635800	C	A	31012	4.4659	4.0733e-09	7.97328e-06	0.00765737	0.000160391	0.00187799	33093	1
9	15	50554952	51554952	51016758	rs7167416	G	C	31012	4.4659	4.0733e-09	7.97328e-06	0.00765737	0.000160391	0.00187799	38169	1
9	15	50554952	51554952	51022637	rs11637164	G	T	31012	4.4659	4.0733e-09	7.97328e-06	0.00765737	0.000160391	0.00187799	32290	1
9	15	50554952	51554952	51022739	rs10519285	A	T	31012	4.4659	4.0733e-09	7.97328e-06	0.00765737	0.000160391	0.00187799	32188	1
9	15	50554952	51554952	51022887	rs11637308	G	A	31012	4.4659	4.0733e-09	7.97328e-06	0.00765737	0.000160391	0.00187799	32040	1
9	15	50554952	51554952	51025661	rs72742311	A	G	31010	4.465	4.0733e-09	8.00688e-06	0.00762853	0.000159752	0.00187411	29266	1
9	15	50554952	51554952	51032595	rs11633905	G	A	31010	4.465	4.0733e-09	8.00688e-06	0.00762853	0.000159752	0.00187411	22332	1
9	15	50554952	51554952	51013250	rs72742306	T	G	31017	4.465	4.0733e-09	8.00688e-06	0.00762822	0.000159745	0.00187407	41677	1
9	15	50554952	51554952	51008031	rs72742304	A	G	31017	4.465	4.0733e-09	8.00688e-06	0.00762822	0.000159745	0.00187407	46896	1
9	15	50554952	51554952	51008178	rs62018765	A	C	31017	4.465	4.0733e-09	8.00688e-06	0.00762822	0.000159745	0.00187407	46749	1
9	15	50554952	51554952	51012430	rs62018798	C	A	31016	4.4574	4.0733e-09	8.29597e-06	0.00738685	0.000154404	0.00184129	42497	1
9	15	50554952	51554952	50999698	rs8040136	G	A	31001	4.44	4.0733e-09	8.99589e-06	0.00685764	0.000142722	0.0017676	55229	1
9	17	55950524	56950524	56429764	rs2632519	G	A	30955	5.1458	2.7194e-07	2.66383e-07	0.917777	0.0226397	0.00820976	20444	1
9	17	55950524	56950524	56450524	rs2680688	T	C	30520	-5.2371	6.2623e-08	1.63119e-07	0.0236046	-0.000515734	0.00343005	316	1
9	17	55950524	56950524	56431549	rs2680702	A	G	30998	5.1058	6.2623e-08	3.29398e-07	0.0146845	0.000313552	0.0026613	18659	1
9	1	85544219	86544219	86044219	rs536111734	T	C	30943	4.8529	6.2623e-08	1.21669e-06	0.976874	0.0223298	0.00587024	22	1
9	19	49081510	50081510	49575618	rs71352730	A	G	31009	-4.5727	2.7194e-07	4.81479e-06	0.234617	-0.00479043	0.00919831	5516	1
9	19	49081510	50081510	49573518	rs3810188	G	A	31009	-4.6454	1.3202e-07	3.39418e-06	0.155693	-0.00325932	0.00797514	7616	1
9	19	49081510	50081510	49575868	rs183707813	G	A	30941	-4.5342	1.3202e-07	5.78222e-06	0.0981529	-0.00195342	0.00630099	5266	1
9	19	49081510	50081510	49575304	rs77059600	G	A	31020	-4.5546	9.2434e-08	5.24854e-06	0.0747416	-0.00149972	0.00559411	5830	1
9	19	49081510	50081510	49572547	rs4802547	C	T	31002	-4.6193	6.3989e-08	3.85037e-06	0.0678899	-0.00140134	0.00545738	8587	1
9	19	49081510	50081510	49575049	rs4802548	C	A	31010	-4.6172	6.2623e-08	3.88952e-06	0.0655856	-0.00135194	0.00536497	6085	1
9	19	49081510	50081510	49574247	rs11667411	G	A	31007	-4.6123	6.2623e-08	3.98238e-06	0.0642613	-0.00132188	0.00530602	6887	1
9	19	49081510	50081510	49576324	rs35622785	G	A	31007	-4.5799	6.2623e-08	4.65198e-06	0.0562181	-0.00113993	0.00493179	4810	1
9	19	49081510	50081510	49576411	rs12971902	G	A	31007	-4.5741	6.2623e-08	4.78271e-06	0.0548976	-0.00111017	0.00486747	4723	1
9	19	49081510	50081510	49570686	rs4802546	C	T	30935	-4.5513	6.3989e-08	5.33155e-06	0.0513344	-0.00102743	0.00468091	10448	1
9	19	49081510	50081510	49599662	rs12974005	T	G	31020	-4.4834	6.2623e-08	7.3463e-06	0.0382566	-0.000737712	0.00396261	18528	1
9	19	49081510	50081510	49569502	rs561659446	G	C	30589	-4.3774	6.2623e-08	1.20103e-05	0.0257061	-0.000463498	0.00312889	11632	1
9	19	49081510	50081510	49588420	rs4802550	T	G	30771	-4.1344	9.2434e-08	3.55883e-05	0.0169505	-0.000239333	0.00219965	7286	1
9	19	49081510	50081510	49581510	rs112924105	T	C	30873	-4.7306	4.0733e-09	2.23857e-06	0.00693789	-0.000148877	0.00185018	376	1
9	4	108155834	109155834	108655834	rs2189158	C	T	31020	5.1478	6.3989e-08	2.63559e-07	0.980719	0.0239078	0.00583983	69	1
9	7	8440443	9440443	8940443	rs551852611	A	C	30948	-5.364	4.0733e-09	8.13989e-08	0.657828	-0.0167226	0.0126835	377	1
9	7	8440443	9440443	8872842	rs182726880	C	G	30984	-5.0869	4.0733e-09	3.63964e-07	0.16439	-0.00395913	0.00914522	67224	1
9	7	8440443	9440443	8917954	rs540684558	C	T	30955	-4.9311	4.0733e-09	8.17679e-07	0.0796184	-0.00185748	0.00647058	22112	1
9	7	8440443	9440443	8871880	rs190554888	C	T	30941	-4.9143	4.0733e-09	8.91002e-07	0.0719413	-0.00167051	0.00614849	68186	1
9	8	96962444	97962444	97462505	rs4734343	A	C	30852	4.6546	6.2623e-08	3.2461e-06	0.34863	0.00760932	0.0107811	167	1
9	8	96962444	97962444	97462492	rs4735423	C	T	30852	4.6546	6.2623e-08	3.2461e-06	0.34863	0.00760932	0.0107811	154	1
9	8	96962444	97962444	97462444	rs4735422	C	T	30849	4.6769	4.0733e-09	2.91244e-06	0.0250373	0.00054909	0.00350979	106	1
9	8	96962444	97962444	97462678	rs4734344	C	T	30854	4.6419	4.0733e-09	3.4522e-06	0.0214375	0.000466626	0.0032302	340	1
9	8	96962444	97962444	97462365	rs4734342	G	A	30828	4.5957	4.0733e-09	4.31299e-06	0.0174969	0.000377064	0.00289614	27	1
9	8	96962444	97962444	97462215	rs7011352	A	G	30840	4.5712	4.0733e-09	4.84939e-06	0.0157231	0.000337033	0.00273384	123	1
9	8	96962444	97962444	97461862	rs13263826	G	A	30673	4.5701	4.0733e-09	4.87492e-06	0.0156481	0.000335343	0.00272678	476	1
9	8	96962444	97962444	97462305	rs7011693	C	T	30844	4.5653	4.0733e-09	4.98781e-06	0.0153249	0.000328072	0.0026962	33	1
9	8	96962444	97962444	97462839	rs4735424	C	T	30889	4.5505	4.0733e-09	5.35186e-06	0.0143718	0.000306671	0.00260416	501	1
9	8	96962444	97962444	97464767	rs13252920	T	C	31001	4.4786	4.0733e-09	7.51342e-06	0.0105516	0.0002216	0.00220192	2429	1
9	8	96962444	97962444	97464744	rs13252898	T	C	31001	4.4786	4.0733e-09	7.51342e-06	0.0105516	0.0002216	0.00220192	2406	1
9	8	96962444	97962444	97465002	rs13260477	T	G	31012	4.474	4.0733e-09	7.67697e-06	0.0103468	0.000217075	0.00217853	2664	1
9	8	96962444	97962444	97464414	rs28396612	C	G	31002	4.4732	4.0733e-09	7.70576e-06	0.0103116	0.000216298	0.00217449	2076	1
9	8	96962444	97962444	97464934	rs35234674	A	G	31006	4.4728	4.0733e-09	7.7202e-06	0.0102941	0.000215911	0.00217247	2596	1
9	8	96962444	97962444	97464612	rs13249995	A	C	30996	4.4702	4.0733e-09	7.81465e-06	0.0101808	0.000213411	0.00215941	2274	1
9	8	96962444	97962444	97465289	rs13259279	C	A	31013	4.4686	4.0733e-09	7.87332e-06	0.0101117	0.000211887	0.00215141	2951	1
9	8	96962444	97962444	97466459	rs12542674	T	C	31014	4.4677	4.0733e-09	7.90651e-06	0.0100731	0.000211035	0.00214693	4121	1
9	8	96962444	97962444	97465106	rs13258632	C	T	31008	4.4609	4.0733e-09	8.16162e-06	0.00978616	0.000204712	0.00211336	2768	1
9	8	96962444	97962444	97468774	rs974272	G	A	31013	4.4556	4.0733e-09	8.36589e-06	0.00956849	0.000199921	0.00208759	6436	1
9	8	96962444	97962444	97465359	rs13260056	G	A	31010	4.4516	4.0733e-09	8.52328e-06	0.0094076	0.000196383	0.00206836	3021	1
9	8	96962444	97962444	97465451	rs13261908	T	C	31010	4.4516	4.0733e-09	8.52328e-06	0.0094076	0.000196383	0.00206836	3113	1
9	8	96962444	97962444	97468062	rs4735425	C	G	31015	4.4412	4.0733e-09	8.94586e-06	0.00900246	0.000187487	0.00201924	5724	1
11	14	42192878	43192878	42692878	rs113356870	A	C	30779	5.4311	4.0733e-09	5.60077e-08	0.860005	0.022193	0.0100147	354	1
11	14	42192878	43192878	42643692	rs142459560	C	T	30740	4.9971	4.0733e-09	5.81989e-07	0.0969657	0.00230243	0.00718596	49540	1
11	9	115410023	116410023	115928275	rs3810908	T	C	30950	-4.489	2.7194e-07	7.15583e-06	0.564088	-0.01191	0.0110761	18245	1
11	9	115410023	116410023	115910023	rs4375078	G	A	30579	-5.2779	4.0733e-09	1.30673e-07	0.334255	-0.00829688	0.0120352	7	1
11	9	115410023	116410023	115921047	rs4246898	A	C	31020	-4.5463	4.0733e-09	5.45972e-06	0.0108184	-0.00023133	0.00226795	11017	1
11	9	115410023	116410023	115921046	rs4246897	A	G	31015	-4.5223	4.0733e-09	6.11713e-06	0.00975072	-0.000207401	0.00214342	11016	1
11	9	115410023	116410023	115929100	rs6477989	G	A	30955	-4.4713	4.0733e-09	7.77455e-06	0.00783315	-0.000164735	0.0019023	19070	1
11	9	115410023	116410023	115925396	rs1128774	G	A	30960	-4.4455	4.0733e-09	8.76877e-06	0.00701839	-0.000146749	0.00179148	15366	1
11	9	115410023	116410023	115913145	rs4602967	T	C	30541	-4.3571	4.0733e-09	1.31797e-05	0.00484052	-9.91999e-05	0.00146124	3115	1
11	9	115410023	116410023	115913709	rs4415394	A	G	30659	-4.3135	4.0733e-09	1.6069e-05	0.00404115	-8.19896e-05	0.001323	3679	1
11	9	115410023	116410023	115944745	rs4143047	T	C	31001	-4.2919	4.0733e-09	1.77151e-05	0.00369797	-7.46513e-05	0.00125978	34715	1
11	9	115410023	116410023	115948346	rs7045060	C	A	30997	-4.2901	4.0733e-09	1.78593e-05	0.00367079	-7.40716e-05	0.00125467	38316	1
2	10	36583474	37583474	37083474	rs530546855	A	T	30588	-5.3104	4.0733e-09	1.09385e-07	0.982154	-0.0247489	0.00583849	156	1
2	16	830069	1830069	1359217	rs4984805	A	G	31006	4.5646	4.0733e-07	5.00448e-06	0.210038	0.00432128	0.00892432	29097	1
2	16	830069	1830069	1375960	rs761062	A	G	30956	4.9112	6.2623e-08	9.05207e-07	0.150195	0.00345635	0.00848288	45840	1
2	16	830069	1830069	1375914	rs761061	A	G	30955	4.8992	6.2623e-08	9.62277e-07	0.142093	0.00325947	0.00826595	45794	1
2	16	830069	1830069	1362038	rs6600134	A	C	31015	4.5867	1.3202e-07	4.50307e-06	0.0752926	0.00155184	0.0057473	31918	1
2	16	830069	1830069	1358563	rs62011261	C	A	31003	4.5679	1.3202e-07	4.92635e-06	0.0696333	0.00142227	0.0055084	28443	1
2	16	830069	1830069	1358976	rs11645809	T	A	31005	4.5415	1.3202e-07	5.58554e-06	0.0625075	0.0012598	0.00519038	28856	1
2	16	830069	1830069	1362199	rs6600135	G	A	31004	4.5884	9.2434e-08	4.46656e-06	0.0531314	0.00109449	0.00487879	32079	1
2	16	830069	1830069	1358917	rs11644706	A	T	31004	4.5381	9.2434e-08	5.67633e-06	0.0432217	0.000868461	0.00434716	28797	1
2	16	830069	1830069	1330069	rs80026488	G	A	30439	-5.1214	4.0733e-09	3.03276e-07	0.0226977	-0.000539782	0.00363372	51	1
2	16	830069	1830069	1339750	rs62014776	G	A	30280	-4.4171	6.2623e-08	1.00034e-05	0.0179882	-0.000333209	0.00268206	9630	1
2	16	830069	1830069	1373104	rs144836546	C	T	30657	-5.0059	4.0733e-09	5.56016e-07	0.0135862	-0.00031646	0.00276928	42984	1
2	16	830069	1830069	1376510	rs710902	T	C	30945	4.9304	4.0733e-09	8.20614e-07	0.0107001	0.000246949	0.00243999	46390	1
2	16	830069	1830069	1344291	rs11248862	A	G	30777	4.2407	6.3989e-08	2.22824e-05	0.0100227	0.000159044	0.00184289	14171	1
2	16	830069	1830069	1361075	rs1575040	G	A	30990	-3.9678	1.3202e-07	7.25392e-05	0.00976779	-0.000103391	0.00143537	30955	1
2	16	830069	1830069	1381707	rs10903006	A	G	30852	4.1738	6.2623e-08	2.99561e-05	0.00782802	0.000114058	0.00155114	51587	1
2	16	830069	1830069	1381714	rs909914	A	G	30852	4.1738	6.2623e-08	2.99561e-05	0.00782802	0.000114058	0.00155114	51594	1
2	16	830069	1830069	1376430	rs761064	T	C	30933	4.8295	4.0733e-09	1.36876e-06	0.00672039	0.00015084	0.00189275	46310	1
2	16	830069	1830069	1375263	rs7302	T	G	30948	4.8147	4.0733e-09	1.47421e-06	0.00629037	0.000140574	0.00182508	45143	1
2	16	830069	1830069	1375563	rs8050313	G	T	30941	4.8077	4.0733e-09	1.52677e-06	0.00609667	0.00013596	0.00179389	45443	1
2	16	830069	1830069	1373919	rs7202125	G	C	30970	4.7231	4.0733e-09	2.32277e-06	0.00419157	9.09323e-05	0.00145673	43799	1
2	16	830069	1830069	1373283	rs11248867	G	C	30965	4.7225	4.0733e-09	2.32963e-06	0.00417813	9.0617e-05	0.00145411	43163	1
2	16	830069	1830069	1373593	rs11248868	G	T	30958	4.708	4.0733e-09	2.50159e-06	0.00392554	8.47077e-05	0.00140417	43473	1
2	16	830069	1830069	1374163	rs761058	A	G	30956	4.6963	4.0733e-09	2.64916e-06	0.00370867	7.96517e-05	0.00136015	44043	1
2	16	830069	1830069	1372163	rs8053875	C	G	30981	4.6886	4.0733e-09	2.7508e-06	0.00358755	7.6831e-05	0.00133497	42043	1
2	16	830069	1830069	1368982	rs12449104	C	A	30929	4.6587	4.0733e-09	3.18213e-06	0.00314694	6.66036e-05	0.00123962	38862	1
2	16	830069	1830069	1364281	rs4984806	T	C	31020	4.6568	4.0733e-09	3.21162e-06	0.00313794	6.63957e-05	0.00123763	34161	1
2	16	830069	1830069	1372710	rs11643527	T	G	30977	4.6536	4.0733e-09	3.26189e-06	0.00308632	6.5202e-05	0.00122603	42590	1
2	16	830069	1830069	1377578	rs10903005	G	C	30898	4.6544	4.0733e-09	3.24925e-06	0.00304697	6.42769e-05	0.00121667	47458	1
2	16	830069	1830069	1371496	rs7190309	A	G	30965	4.6467	4.0733e-09	3.37287e-06	0.00299422	6.30737e-05	0.0012051	41376	1
2	16	830069	1830069	1370303	rs909916	T	C	30971	4.641	4.0733e-09	3.46727e-06	0.00292457	6.14663e-05	0.00118906	40183	1
2	16	830069	1830069	1370309	rs909917	C	G	30971	4.641	4.0733e-09	3.46727e-06	0.00292457	6.14663e-05	0.00118906	40189	1
2	16	830069	1830069	1371542	rs7195339	T	C	30969	4.6408	4.0733e-09	3.47063e-06	0.00292149	6.13951e-05	0.00118835	41422	1
2	16	830069	1830069	1371246	rs12447051	C	G	30969	4.6408	4.0733e-09	3.47063e-06	0.00292149	6.13951e-05	0.00118835	41126	1
2	16	830069	1830069	1371295	rs12446893	G	A	30969	4.6408	4.0733e-09	3.47063e-06	0.00292149	6.13951e-05	0.00118835	41175	1
2	16	830069	1830069	1370597	rs4017786	G	C	30970	4.639	4.0733e-09	3.50099e-06	0.00289909	6.08786e-05	0.00118315	40477	1
2	16	830069	1830069	1370614	rs8063770	C	G	30970	4.639	4.0733e-09	3.50099e-06	0.00289909	6.08786e-05	0.00118315	40494	1
2	16	830069	1830069	1370729	rs909918	C	A	30970	4.639	4.0733e-09	3.50099e-06	0.00289909	6.08786e-05	0.00118315	40609	1
2	16	830069	1830069	1369730	rs9933497	A	G	30972	4.6388	4.0733e-09	3.50438e-06	0.00289767	6.08459e-05	0.00118282	39610	1
2	16	830069	1830069	1369926	rs909915	T	C	30966	4.6283	4.0733e-09	3.6868e-06	0.00277081	5.79236e-05	0.00115299	39806	1
2	16	830069	1830069	1370630	rs8043720	A	G	30969	4.6277	4.0733e-09	3.69749e-06	0.0027621	5.77233e-05	0.00115091	40510	1
2	16	830069	1830069	1368517	rs8062227	C	T	30995	4.6107	4.0733e-09	4.01315e-06	0.00257075	5.33277e-05	0.00110457	38397	1
2	16	830069	1830069	1369250	rs8046847	C	G	30952	4.6008	4.0733e-09	4.20871e-06	0.00246621	5.09313e-05	0.0010784	39130	1
2	16	830069	1830069	1367650	rs7198283	C	A	30994	4.5984	4.0733e-09	4.25748e-06	0.00244138	5.0364e-05	0.00107226	37530	1
2	16	830069	1830069	1357226	rs9328917	G	A	31005	4.5921	4.0733e-09	4.38808e-06	0.00237871	4.89307e-05	0.00105629	27106	1
2	16	86490853	87490853	86990853	rs4843490	C	T	31020	-4.8336	6.2623e-08	1.34086e-06	0.575059	-0.0130593	0.0118037	1	1
2	16	86490853	87490853	86989603	rs7200534	A	G	30427	-4.538	6.2623e-08	5.67903e-06	0.153464	-0.00327207	0.00791255	1249	1
2	16	86490853	87490853	86989746	rs6539988	A	C	30805	-4.5327	6.3989e-08	5.82345e-06	0.153258	-0.00326384	0.00789943	1106	1
2	16	86490853	87490853	86991924	rs9796837	C	T	30859	-4.7881	4.0733e-09	1.68368e-06	0.0303575	-0.000682916	0.00394951	1072	1
2	16	86490853	87490853	86992636	rs4467084	C	T	30738	-4.7624	4.0733e-09	1.91304e-06	0.0270046	-0.00060423	0.00371205	1784	1
2	16	86490853	87490853	86991938	rs4843491	A	G	30755	-4.5631	4.0733e-09	5.04038e-06	0.0111309	-0.000238638	0.00230581	1086	1
2	17	46972425	47972425	47474529	rs2671659	G	A	31020	5.1393	9.2434e-08	2.75764e-07	0.552345	0.0134197	0.012602	1790	1
2	17	46972425	47972425	47468147	rs2584663	G	A	30491	5.0273	6.3989e-08	4.97434e-07	0.221424	0.0052625	0.0101258	4592	1
2	17	46972425	47972425	47468011	rs2671654	A	G	30445	4.6886	1.3202e-07	2.7508e-06	0.0941872	0.00208778	0.00664168	4728	1
2	17	46972425	47972425	47469186	rs2412099	G	A	30564	4.777	6.3989e-08	1.7793e-06	0.0682088	0.00154043	0.00583128	3553	1
2	17	46972425	47972425	47470534	rs2584661	G	A	30635	5.078	4.0733e-09	3.81429e-07	0.0180228	0.000432658	0.00325865	2205	1
2	18	65956668	67000548	66456668	rs201033466	A	G	31012	4.9339	4.0733e-09	8.06037e-07	0.325853	0.00755691	0.0112224	21918	1
2	18	65956668	67000548	66458396	rs111243800	T	G	31012	4.8776	4.0733e-09	1.07384e-06	0.250483	0.00573913	0.0102287	20190	1
2	18	65956668	67000548	66499444	rs112680205	T	G	30985	4.8466	4.0733e-09	1.25595e-06	0.216986	0.00493793	0.00965851	20858	1
2	18	65956668	67000548	66500548	rs185184064	A	G	30985	4.7928	4.0733e-09	1.6447e-06	0.169489	0.0038108	0.00868134	21962	1
2	22	23608977	24608977	24108977	rs131442	A	G	30499	-4.8071	2.7194e-07	1.53135e-06	0.419177	-0.00947041	0.0115748	26	1
2	22	23608977	24608977	24108412	rs9153	G	A	30495	-4.6973	4.0733e-07	2.63623e-06	0.381663	-0.00842601	0.0111291	539	1
2	22	23608977	24608977	24108288	rs140182	C	G	30543	-4.5914	2.7194e-07	4.40283e-06	0.159374	-0.00343922	0.00812878	663	1
6	1	50373429	51373429	51078223	rs74738164	G	A	31008	4.8531	6.2623e-08	1.21546e-06	0.186231	0.00409636	0.00899479	204931	1
6	1	50373429	51373429	50873429	rs72690453	C	T	31007	5.1607	4.0733e-09	2.46028e-07	0.0509963	0.0012248	0.00542072	137	1
6	1	50373429	51373429	51251402	rs72690490	T	C	31015	5.1292	4.0733e-09	2.90976e-07	0.0441025	0.00105149	0.00502681	378110	1
6	1	50373429	51373429	51259092	rs72690492	T	C	31015	5.1292	4.0733e-09	2.90976e-07	0.0441025	0.00105149	0.00502681	385800	1
6	1	50373429	51373429	51214486	rs72690485	A	G	31015	5.1292	4.0733e-09	2.90976e-07	0.0441025	0.00105149	0.00502681	341194	1
6	1	50373429	51373429	51247120	rs72690488	C	T	31014	5.1289	4.0733e-09	2.9144e-07	0.0439924	0.00104872	0.00502024	373828	1
6	1	50373429	51373429	51268190	rs72690494	A	G	31016	5.1278	4.0733e-09	2.93148e-07	0.043803	0.00104397	0.00500893	394898	1
6	1	50373429	51373429	51358668	rs55855890	A	T	31016	5.1263	4.0733e-09	2.95492e-07	0.0434863	0.00103603	0.00498996	485376	1
6	1	50373429	51373429	51332374	rs72692203	A	T	31012	5.1081	4.0733e-09	3.25414e-07	0.0398331	0.000944541	0.00476545	459082	1
6	1	50373429	51373429	51275667	rs148388865	C	T	31012	5.1081	4.0733e-09	3.25414e-07	0.0398331	0.000944541	0.00476545	402375	1
6	1	50373429	51373429	51341666	rs7545860	A	G	31012	5.1081	4.0733e-09	3.25414e-07	0.0398331	0.000944541	0.00476545	468374	1
6	1	50373429	51373429	51317039	rs72690501	C	A	31012	5.1081	4.0733e-09	3.25414e-07	0.0398331	0.000944541	0.00476545	443747	1
6	1	50373429	51373429	51322205	rs79948214	A	G	31012	5.1081	4.0733e-09	3.25414e-07	0.0398331	0.000944541	0.00476545	448913	1
6	1	50373429	51373429	51346055	rs72692206	T	C	31013	5.1068	4.0733e-09	3.2766e-07	0.0395831	0.000938291	0.00474969	472763	1
6	1	50373429	51373429	51348794	rs72692208	C	A	31014	5.1057	4.0733e-09	3.29572e-07	0.0393746	0.000933082	0.00473651	475502	1
6	1	50373429	51373429	51220017	rs72690486	T	G	30990	5.0799	4.0733e-09	3.77634e-07	0.0348535	0.000820315	0.00444071	346725	1
6	1	50373429	51373429	51330780	rs557661194	C	T	30997	5.0741	4.0733e-09	3.89334e-07	0.0338973	0.000796565	0.00437579	457488	1
6	1	50373429	51373429	51348604	rs72692207	C	T	31013	5.0087	4.0733e-09	5.47989e-07	0.0248156	0.000572188	0.00370298	475312	1
6	1	50373429	51373429	51370716	rs114439578	A	G	31004	4.9999	4.0733e-09	5.73601e-07	0.0237996	0.000547257	0.00362016	497424	1
6	1	50373429	51373429	51349663	rs149288352	G	A	31004	4.9744	4.0733e-09	6.545e-07	0.0211399	0.000482221	0.00339472	476371	1
6	1	50373429	51373429	51213834	rs72690484	A	G	30961	4.9643	4.0733e-09	6.89493e-07	0.0202387	0.000460216	0.00331463	340542	1
6	1	50373429	51373429	50975227	rs116626164	T	A	31009	4.9359	4.0733e-09	7.9782e-07	0.0176752	0.000397999	0.00307831	101935	1
6	1	50373429	51373429	50991452	rs56202902	T	C	30978	4.9241	4.0733e-09	8.47495e-07	0.0166549	0.000373307	0.0029789	118160	1
6	1	51028881	52028881	51436946	rs72692218	A	G	31013	5.1245	6.3989e-08	2.98328e-07	0.171749	0.00412227	0.00929304	92179	1
6	1	51028881	52028881	51078223	rs74738164	G	A	31008	4.8531	6.2623e-08	1.21546e-06	0.0465481	0.00104299	0.00487605	450902	1
6	1	51028881	52028881	51528881	rs72692250	C	G	31020	5.3249	4.0733e-09	1.01009e-07	0.0298677	0.000746984	0.00434213	244	1
6	1	51028881	52028881	51501883	rs56346438	C	A	31010	5.2027	4.0733e-09	1.96414e-07	0.0160898	0.000392416	0.00313425	27242	1
6	1	51028881	52028881	51762346	rs72694106	G	A	31002	5.1784	4.0733e-09	2.23797e-07	0.0143232	0.000347511	0.00294561	233221	1
6	1	51028881	52028881	51989746	rs56157924	C	T	30955	4.5639	6.2623e-08	5.0212e-06	0.0138636	0.000277385	0.00247885	460621	1
6	1	51028881	52028881	51510938	rs72692241	C	T	31015	5.1722	4.0733e-09	2.31354e-07	0.0138362	0.000335266	0.00289229	18187	1
6	1	51028881	52028881	51513075	rs112831120	G	A	31013	5.1711	4.0733e-09	2.3272e-07	0.0137612	0.00033337	0.00288392	16050	1
6	1	51028881	52028881	51512466	rs112025796	C	T	31014	5.171	4.0733e-09	2.32845e-07	0.0137547	0.000333204	0.00288319	16659	1
6	1	51028881	52028881	51509807	rs75086905	G	A	31014	5.171	4.0733e-09	2.32845e-07	0.0137547	0.000333204	0.00288319	19318	1
6	1	51028881	52028881	51520244	rs72692245	G	A	31015	5.1674	4.0733e-09	2.37373e-07	0.0135098	0.000327015	0.00285569	8881	1
6	1	51028881	52028881	51524030	rs142971043	A	G	31016	5.1673	4.0733e-09	2.375e-07	0.0135033	0.000326851	0.00285496	5095	1
6	1	51028881	52028881	51518518	rs7531303	G	A	31015	5.1661	4.0733e-09	2.39029e-07	0.0134238	0.000324843	0.00284597	10607	1
6	1	51028881	52028881	51520535	rs55900810	A	T	31015	5.1661	4.0733e-09	2.39029e-07	0.0134238	0.000324843	0.00284597	8590	1
6	1	51028881	52028881	51669038	rs6691707	C	T	31009	5.1383	4.0733e-09	2.77235e-07	0.0116987	0.000281312	0.00264377	139913	1
6	1	51028881	52028881	51503258	rs60697084	G	A	31011	5.1308	4.0733e-09	2.88513e-07	0.0113019	0.000271407	0.00259583	25867	1
6	1	51028881	52028881	51744481	rs72692301	C	T	31018	5.1303	4.0733e-09	2.89281e-07	0.0112929	0.000271118	0.00259422	215356	1
6	1	51028881	52028881	51251402	rs72690490	T	C	31015	5.1292	4.0733e-09	2.90976e-07	0.0111971	0.000268778	0.00258291	277723	1
6	1	51028881	52028881	51214486	rs72690485	A	G	31015	5.1292	4.0733e-09	2.90976e-07	0.0111971	0.000268778	0.00258291	314639	1
6	1	51028881	52028881	51259092	rs72690492	T	C	31015	5.1292	4.0733e-09	2.90976e-07	0.0111971	0.000268778	0.00258291	270033	1
6	1	51028881	52028881	51247120	rs72690488	C	T	31014	5.1289	4.0733e-09	2.9144e-07	0.0111625	0.000267909	0.00257862	282005	1
6	1	51028881	52028881	51268190	rs72690494	A	G	31016	5.1278	4.0733e-09	2.93148e-07	0.0111204	0.000266853	0.00257341	260935	1
6	1	51028881	52028881	51449880	rs56233647	T	C	31014	5.1272	4.0733e-09	2.94083e-07	0.0110847	0.000265958	0.00256898	79245	1
6	1	51028881	52028881	51358668	rs55855890	A	T	31016	5.1263	4.0733e-09	2.95492e-07	0.0110394	0.000264823	0.00256336	170457	1
6	1	51028881	52028881	51427904	rs72692216	A	C	31013	5.1245	4.0733e-09	2.98328e-07	0.0109431	0.000262408	0.00255135	101221	1
6	1	51028881	52028881	51439506	rs66462949	T	A	31013	5.1245	4.0733e-09	2.98328e-07	0.0109431	0.000262408	0.00255135	89619	1
6	1	51028881	52028881	51440463	rs72692220	G	A	31013	5.1245	4.0733e-09	2.98328e-07	0.0109431	0.000262408	0.00255135	88662	1
6	1	51028881	52028881	51275667	rs148388865	C	T	31012	5.1081	4.0733e-09	3.25414e-07	0.0101061	0.000241455	0.00244473	253458	1
6	1	51028881	52028881	51317039	rs72690501	C	A	31012	5.1081	4.0733e-09	3.25414e-07	0.0101061	0.000241455	0.00244473	212086	1
6	1	51028881	52028881	51322205	rs79948214	A	G	31012	5.1081	4.0733e-09	3.25414e-07	0.0101061	0.000241455	0.00244473	206920	1
6	1	51028881	52028881	51332374	rs72692203	A	T	31012	5.1081	4.0733e-09	3.25414e-07	0.0101061	0.000241455	0.00244473	196751	1
6	1	51028881	52028881	51341666	rs7545860	A	G	31012	5.1081	4.0733e-09	3.25414e-07	0.0101061	0.000241455	0.00244473	187459	1
6	1	51028881	52028881	51751680	rs6588404	C	T	31019	5.1068	4.0733e-09	3.2766e-07	0.010071	0.00024052	0.00243967	222555	1
6	1	51028881	52028881	51476281	rs72692227	A	G	30951	5.1071	4.0733e-09	3.27141e-07	0.0100605	0.000240258	0.00243831	52844	1
6	1	51028881	52028881	51346055	rs72692206	T	C	31013	5.1068	4.0733e-09	3.2766e-07	0.0100421	0.000239854	0.00243639	183070	1
6	1	51028881	52028881	51766636	rs76294895	C	A	30997	5.1054	4.0733e-09	3.30096e-07	0.0100342	0.000239594	0.00243483	237511	1
6	1	51028881	52028881	51348794	rs72692208	C	A	31014	5.1057	4.0733e-09	3.29572e-07	0.00998878	0.000238523	0.00242944	180331	1
6	1	51028881	52028881	51527684	rs6681713	T	G	31018	5.0928	4.0733e-09	3.52814e-07	0.00938947	0.000223566	0.00234999	1441	1
6	1	51028881	52028881	51474022	rs142574398	A	C	31017	5.0861	4.0733e-09	3.65501e-07	0.00908439	0.000215967	0.00230861	55103	1
6	1	51028881	52028881	51457442	rs116287796	C	T	31017	5.0852	4.0733e-09	3.67239e-07	0.00904501	0.000214986	0.00230322	71683	1
6	1	51028881	52028881	51471927	rs56280326	C	T	31016	5.085	4.0733e-09	3.67626e-07	0.00903621	0.000214767	0.00230202	57198	1
6	1	51028881	52028881	51797794	rs80061532	C	G	31007	5.08	4.0733e-09	3.77435e-07	0.00894294	0.000212367	0.00228849	268669	1
6	1	51028881	52028881	51220017	rs72690486	T	G	30990	5.0799	4.0733e-09	3.77634e-07	0.00883924	0.000209851	0.00227472	309108	1
6	1	51028881	52028881	51485823	rs72692233	T	C	31018	5.0761	4.0733e-09	3.85261e-07	0.00865478	0.000205281	0.00224918	43302	1
6	1	51028881	52028881	51330780	rs557661194	C	T	30997	5.0741	4.0733e-09	3.89334e-07	0.00858714	0.000203597	0.00223966	198345	1
6	1	51028881	52028881	51867512	rs143923330	T	C	31016	5.0649	4.0733e-09	4.08615e-07	0.00832543	0.000197015	0.00220183	338387	1
6	1	51028881	52028881	51761602	rs2297182	G	T	31000	5.0606	4.0733e-09	4.17939e-07	0.00820399	0.000194011	0.00218452	232477	1
6	1	51028881	52028881	51759018	rs6674371	C	T	31009	5.0578	4.0733e-09	4.24121e-07	0.00808364	0.000191029	0.00216718	229893	1
6	1	51028881	52028881	51757974	rs17106497	C	T	31011	5.0563	4.0733e-09	4.27469e-07	0.00802481	0.000189571	0.00215865	228849	1
6	1	51028881	52028881	51490709	rs116760613	G	A	30986	5.0454	4.0733e-09	4.52574e-07	0.00747133	0.000175944	0.00207759	38416	1
6	1	51028881	52028881	51417052	rs56323917	A	T	30996	5.0444	4.0733e-09	4.54947e-07	0.00742504	0.000174805	0.00207068	112073	1
6	1	51028881	52028881	51805035	rs72694115	G	A	31002	5.0353	4.0733e-09	4.77101e-07	0.00722471	0.000169787	0.00203956	275910	1
6	1	51028881	52028881	51740182	rs149177386	G	A	31016	5.0353	4.0733e-09	4.77101e-07	0.00713749	0.000167657	0.00202641	211057	1
6	1	51028881	52028881	51709013	rs72692292	A	G	31013	5.0321	4.0733e-09	4.85136e-07	0.00701329	0.000164604	0.00200735	179888	1
6	1	51028881	52028881	51690894	rs72692290	C	T	31011	5.0304	4.0733e-09	4.89458e-07	0.00695657	0.000163206	0.00199855	161769	1
6	1	51028881	52028881	51676350	rs55639076	C	T	31012	5.0289	4.0733e-09	4.93302e-07	0.00690716	0.000161989	0.00199086	147225	1
6	1	51028881	52028881	51701842	rs72692291	C	T	31011	5.0153	4.0733e-09	5.29508e-07	0.00658407	0.000154022	0.00193971	172717	1
6	1	51028881	52028881	51695624	rs55817829	A	T	31011	5.0153	4.0733e-09	5.29508e-07	0.00658407	0.000154022	0.00193971	166499	1
6	1	51028881	52028881	51847377	rs72694155	C	T	31015	5.0104	4.0733e-09	5.4317e-07	0.00641683	0.000149896	0.00191268	318252	1
6	1	51028881	52028881	51835492	rs77691710	C	T	31015	5.0104	4.0733e-09	5.4317e-07	0.00641683	0.000149896	0.00191268	306367	1
6	1	51028881	52028881	51865852	rs72694185	C	A	31017	5.0072	4.0733e-09	5.52275e-07	0.0063203	0.000147526	0.00189702	336727	1
6	1	51028881	52028881	51865533	rs72694184	A	C	31017	5.0072	4.0733e-09	5.52275e-07	0.0063203	0.000147526	0.00189702	336408	1
6	1	51028881	52028881	51859445	rs6691285	T	C	31017	5.0072	4.0733e-09	5.52275e-07	0.0063203	0.000147526	0.00189702	330320	1
6	1	51028881	52028881	51793258	rs72694111	T	C	30992	5.0056	4.0733e-09	5.56883e-07	0.0062649	0.000146185	0.00188818	264133	1
6	1	51028881	52028881	51348604	rs72692207	C	T	31013	5.0087	4.0733e-09	5.47989e-07	0.00623069	0.000145393	0.00188315	180521	1
6	1	51028881	52028881	51612217	rs72692282	A	G	31019	5.0042	4.0733e-09	5.60945e-07	0.00615489	0.000143502	0.00187029	83092	1
6	1	51028881	52028881	51594656	rs56057001	A	C	31020	5.0036	4.0733e-09	5.62695e-07	0.00613751	0.000143075	0.00186742	65531	1
6	1	51028881	52028881	51595675	rs72692279	T	A	31020	5.0036	4.0733e-09	5.62695e-07	0.00613751	0.000143075	0.00186742	66550	1
6	1	51028881	52028881	51590008	rs150982068	C	T	31020	5.0036	4.0733e-09	5.62695e-07	0.00613751	0.000143075	0.00186742	60883	1
6	1	51028881	52028881	51708934	rs17106459	T	C	31012	4.9983	4.0733e-09	5.7838e-07	0.00597855	0.000139171	0.00184092	179809	1
6	1	51028881	52028881	51370716	rs114439578	A	G	31004	4.9999	4.0733e-09	5.73601e-07	0.00597688	0.000139166	0.00184108	158409	1
6	1	51028881	52028881	51733971	rs72692299	C	G	31014	4.9972	4.0733e-09	5.81687e-07	0.00594772	0.000138416	0.00183576	204846	1
6	1	51028881	52028881	51711767	rs150595340	G	A	31013	4.9972	4.0733e-09	5.81687e-07	0.00594764	0.000138414	0.00183575	182642	1
6	1	51028881	52028881	51383369	rs138160522	A	G	31003	4.9973	4.0733e-09	5.81386e-07	0.00594511	0.000138392	0.00183581	145756	1
6	1	51028881	52028881	51727595	rs72692296	C	T	31015	4.9971	4.0733e-09	5.81989e-07	0.00594498	0.000138349	0.0018353	198470	1
6	1	51028881	52028881	51718744	rs146833682	G	A	31010	4.9963	4.0733e-09	5.84407e-07	0.00592222	0.000137792	0.00183148	189619	1
6	1	51028881	52028881	51625035	rs75264655	G	A	31014	4.9799	4.0733e-09	6.36171e-07	0.00549439	0.000127337	0.00175842	95910	1
6	1	51028881	52028881	51349663	rs149288352	G	A	31004	4.9744	4.0733e-09	6.545e-07	0.0053016	0.000122662	0.00172496	179462	1
6	1	51028881	52028881	51819835	rs79431474	G	A	31016	4.9675	4.0733e-09	6.78216e-07	0.00525766	0.000121543	0.00171655	290710	1
6	1	51028881	52028881	51213834	rs72690484	A	G	30961	4.9643	4.0733e-09	6.89493e-07	0.00508687	0.000117412	0.00168631	315291	1
6	1	51028881	52028881	51650416	rs72692285	C	G	31012	4.9624	4.0733e-09	6.96274e-07	0.00504368	0.000116356	0.00167841	121291	1
6	1	51028881	52028881	51657231	rs72692287	T	C	31011	4.9595	4.0733e-09	7.06748e-07	0.00497563	0.0001147	0.00166604	128106	1
6	1	51028881	52028881	51767432	rs41287292	C	T	30993	4.9512	4.0733e-09	7.37573e-07	0.00489186	0.000112643	0.00165041	238307	1
6	15	36382407	37382407	36888182	rs4923717	G	C	31010	4.8776	4.0733e-07	1.07384e-06	0.533613	0.0122661	0.0119952	5804	1
6	15	36382407	37382407	36882407	rs2054015	T	C	31000	4.9275	6.2623e-08	8.32884e-07	0.103669	0.00240738	0.00724665	29	1
6	15	36382407	37382407	36883070	rs4923716	G	A	31015	4.8647	6.2623e-08	1.14631e-06	0.0772517	0.00177108	0.00626576	692	1
6	15	36382407	37382407	36889375	rs12592712	A	G	30478	-4.4338	4.0733e-07	9.25865e-06	0.073916	-0.00154458	0.00562188	6997	1
6	15	36382407	37382407	36883460	rs12901403	C	T	31018	4.8524	6.2623e-08	1.21976e-06	0.0729593	0.00166845	0.00608798	1082	1
6	15	36382407	37382407	36883322	rs6495854	C	T	31016	4.8431	6.2623e-08	1.27829e-06	0.0698796	0.00159496	0.00595663	944	1
6	15	36382407	37382407	36886240	rs7176440	T	A	30990	4.6099	6.2623e-08	4.02863e-06	0.0243445	0.000528907	0.00343164	3862	1
6	2	192212723	193212723	192712723	rs7583029	G	A	30836	-4.8611	4.0733e-07	1.16735e-06	0.967913	-0.0222521	0.0063139	177	1
6	3	184798868	185798868	185304018	rs17523471	T	C	30955	-4.4122	4.0733e-07	1.02326e-05	0.355506	-0.00669191	0.0100132	5076	1
6	3	184798868	185798868	185331165	rs6762208	C	A	31020	-4.4063	2.7194e-07	1.05151e-05	0.235764	-0.00435606	0.00867524	32223	1
6	3	184798868	185798868	185302885	rs10937226	G	A	30900	-4.5512	6.2623e-08	5.33408e-06	0.0967519	-0.00191505	0.0062392	3943	1
6	3	184798868	185798868	185305480	rs6776312	C	A	30944	-4.4412	9.2434e-08	8.94586e-06	0.0929014	-0.00172687	0.00588209	6538	1
6	3	184798868	185798868	185329756	rs13091418	C	G	31014	-4.42	6.2623e-08	9.87009e-06	0.058342	-0.00106505	0.00468418	30814	1
6	3	184798868	185798868	185348351	rs4687477	T	C	30347	-4.216	9.2434e-08	2.48674e-05	0.0451955	-0.000693803	0.00372737	49409	1
6	3	184798868	185798868	185348402	rs3087964	C	T	30616	-4.211	9.2434e-08	2.54243e-05	0.0425177	-0.000639887	0.00359253	49460	1
6	3	184798868	185798868	185349425	rs34187723	T	C	30604	-4.1577	6.2623e-08	3.21468e-05	0.0247091	-0.000346362	0.00264975	50483	1
6	3	184798868	185798868	185273510	rs7631981	G	A	29913	-3.8357	9.2434e-08	0.000125207	0.0195855	-0.000158241	0.00167237	25432	1
6	3	184798868	185798868	185330189	rs6783023	A	G	31014	-3.6886	9.2434e-08	0.000225491	0.014925	-8.2585e-05	0.00122834	31247	1
6	3	184798868	185798868	185298868	rs6779368	A	G	30960	-4.5624	4.0733e-09	5.05722e-06	0.00662038	-0.000130939	0.00170303	74	1
6	3	184798868	185798868	185288598	rs62291877	A	G	29799	-4.4728	4.0733e-09	7.7202e-06	0.00461357	-8.64435e-05	0.0013713	10344	1
6	3	184798868	185798868	185302532	rs6778977	T	G	30972	-4.4654	4.0733e-09	7.99193e-06	0.00452247	-8.46044e-05	0.00135715	3590	1
6	3	184798868	185798868	185302098	rs13095912	G	A	30971	-4.4569	4.0733e-09	8.31534e-06	0.00437951	-8.14813e-05	0.00133083	3156	1
6	3	184798868	185798868	185310041	rs35917986	G	A	30968	-4.431	4.0733e-09	9.37971e-06	0.00398557	-7.29017e-05	0.00125588	11099	1
6	3	184798868	185798868	185310312	rs35497918	C	T	30938	-4.4283	4.0733e-09	9.49787e-06	0.00394975	-7.21227e-05	0.00124885	11370	1
6	3	184798868	185798868	185341970	rs1823238	G	A	31016	-4.4207	4.0733e-09	9.83817e-06	0.0038294	-6.9515e-05	0.00122516	43028	1
6	3	184798868	185798868	185313855	rs62291884	A	G	30994	-4.4207	4.0733e-09	9.83817e-06	0.00382858	-6.94973e-05	0.001225	14913	1
6	3	184798868	185798868	185330631	rs6785918	A	G	31018	-4.4202	4.0733e-09	9.86096e-06	0.00382151	-6.93443e-05	0.0012236	31689	1
6	3	184798868	185798868	185328780	rs9714158	C	T	31014	-4.42	4.0733e-09	9.87009e-06	0.00381833	-6.92756e-05	0.00122297	29838	1
6	3	184798868	185798868	185326391	rs13072759	G	A	31013	-4.4194	4.0733e-09	9.89753e-06	0.00380997	-6.90943e-05	0.0012213	27449	1
6	3	184798868	185798868	185325612	rs13340181	T	C	31014	-4.4113	4.0733e-09	1.02752e-05	0.00369846	-6.66804e-05	0.00119888	26670	1
6	3	184798868	185798868	185326023	rs13072061	G	T	31014	-4.4113	4.0733e-09	1.02752e-05	0.00369846	-6.66804e-05	0.00119888	27081	1
6	3	184798868	185798868	185318804	rs13100034	G	A	31009	-4.4085	4.0733e-09	1.04089e-05	0.00366077	-6.58652e-05	0.00119122	19862	1
6	3	184798868	185798868	185308069	rs11916386	G	T	30997	-4.4032	4.0733e-09	1.06666e-05	0.00359119	-6.43617e-05	0.00117698	9127	1
6	3	184798868	185798868	185322643	rs13081203	G	A	31002	-4.3995	4.0733e-09	1.08501e-05	0.00354261	-6.33127e-05	0.00116694	23701	1
6	3	184798868	185798868	185337788	rs2034344	T	C	31018	-4.397	4.0733e-09	1.09757e-05	0.00351214	-6.2655e-05	0.0011606	38846	1
6	3	184798868	185798868	185335156	rs34765114	T	A	31017	-4.3954	4.0733e-09	1.10569e-05	0.00349148	-6.22095e-05	0.00115629	36214	1
6	3	184798868	185798868	185328197	rs7644758	G	T	31014	4.3881	4.0733e-09	1.14345e-05	0.00340038	6.02467e-05	0.00113714	29255	1
6	3	184798868	185798868	185337854	rs2034343	A	T	31012	-4.388	4.0733e-09	1.14398e-05	0.00339951	-6.02274e-05	0.00113693	38912	1
6	3	184798868	185798868	185336640	rs4569690	C	T	31019	-4.3822	4.0733e-09	1.17487e-05	0.00332953	-5.87218e-05	0.00112204	37698	1
6	3	184798868	185798868	185312231	rs1568664	T	C	31002	-4.382	4.0733e-09	1.17595e-05	0.00332686	-5.86645e-05	0.00112148	13289	1
6	3	184798868	185798868	185317674	rs12374077	G	C	31009	-4.3783	4.0733e-09	1.19609e-05	0.0032832	-5.7726e-05	0.00111209	18732	1
6	3	184798868	185798868	185340721	rs34505819	C	T	31019	-4.3766	4.0733e-09	1.20545e-05	0.00326414	-5.7316e-05	0.00110796	41779	1
6	3	184798868	185798868	185342787	rs6784948	C	T	31014	-4.3754	4.0733e-09	1.2121e-05	0.00325023	-5.70172e-05	0.00110494	43845	1
6	3	184798868	185798868	185333012	rs34965813	T	C	31009	-4.373	4.0733e-09	1.22551e-05	0.00322324	-5.64375e-05	0.00109907	34070	1
6	3	184798868	185798868	185319646	rs1464579	A	G	31012	-4.3683	4.0733e-09	1.25217e-05	0.00316867	-5.52667e-05	0.00108714	20704	1
6	3	184798868	185798868	185342723	rs6784842	C	T	31020	-4.3661	4.0733e-09	1.26485e-05	0.00314484	-5.47552e-05	0.00108186	43781	1
6	5	136515272	137515272	137066853	rs11949856	C	T	30858	5.0106	4.0733e-07	5.42606e-07	0.355884	0.00854034	0.0119097	51733	1
6	5	136515272	137515272	137090823	rs73298155	C	T	30863	4.8995	4.0733e-07	9.60809e-07	0.207723	0.00483284	0.00978398	75703	1
6	5	136515272	137515272	137066469	rs61511837	C	T	30863	5.0163	1.3202e-07	5.26761e-07	0.118905	0.00284905	0.00797419	51349	1
6	5	136515272	137515272	137071044	rs17171584	C	T	30833	4.6832	4.0733e-07	2.82431e-06	0.0747545	0.00159108	0.00590381	55924	1
6	5	136515272	137515272	137010333	rs2905588	T	C	30869	5.0433	6.2623e-08	4.57571e-07	0.0651161	0.00157029	0.00610378	4787	1
6	5	136515272	137515272	137006016	rs2349033	A	G	30782	5.0165	6.3989e-08	5.26213e-07	0.0582803	0.00139606	0.00576134	9104	1
6	5	136515272	137515272	137194762	rs7722600	A	G	30859	4.9719	6.3989e-08	6.62999e-07	0.0462548	0.00109445	0.00511061	179642	1
6	5	136515272	137515272	137387785	rs17171731	C	G	30956	4.3045	2.7194e-07	1.67363e-05	0.0118835	0.000186743	0.00203406	372665	1
6	5	136515272	137515272	137081377	rs79329739	G	C	30858	4.5757	6.3989e-08	4.7463e-06	0.00766983	0.000154528	0.00188915	66257	1
6	5	136515272	137515272	137364795	rs17171711	C	T	30958	4.301	1.3202e-07	1.70029e-05	0.00571441	8.92847e-05	0.0014095	349675	1
6	5	136515272	137515272	137015272	rs2967793	G	C	31020	5.0964	4.0733e-09	3.46173e-07	0.00546432	0.000133308	0.00183996	152	1
6	5	136515272	137515272	137011761	rs2967790	C	T	31001	5.0947	4.0733e-09	3.49294e-07	0.00542451	0.000132291	0.00183272	3359	1
6	5	136515272	137515272	137098810	rs112579530	T	C	30881	5.0616	4.0733e-09	4.15753e-07	0.00455282	0.000110117	0.00166756	83690	1
6	5	136515272	137515272	137217270	rs11957898	T	C	30689	5.0384	4.0733e-09	4.6944e-07	0.00404361	9.72227e-05	0.00156381	202150	1
6	5	167096170	168096170	167598735	rs12518736	C	A	30405	-4.5936	2.7194e-07	4.35664e-06	0.869468	-0.0190205	0.00863504	2588	1
6	5	167096170	168096170	167593445	rs7712496	C	T	30560	-4.2142	6.3989e-08	2.50665e-05	0.0403019	-0.000799765	0.00404087	2702	1
6	5	167096170	168096170	167596170	rs13176788	C	T	30575	-4.7966	4.0733e-09	1.61381e-06	0.0326404	-0.000744447	0.00414651	23	1
6	5	167096170	168096170	167596790	rs918495	C	T	30522	-4.7	4.0733e-09	2.60161e-06	0.0207487	-0.000463376	0.00325992	643	1
6	8	18211536	19211536	18702471	rs6586777	C	A	30801	-4.6544	1.3202e-07	3.24925e-06	0.448658	-0.00976682	0.011294	9031	1
6	8	18211536	19211536	18697046	rs7844317	T	A	30801	-4.5395	6.3989e-08	5.63878e-06	0.131705	-0.00279633	0.00738816	14456	1
6	8	18211536	19211536	18710941	rs6991832	A	C	30315	4.349	6.3989e-08	1.3676e-05	0.0589523	0.00119916	0.00493074	561	1
6	8	18211536	19211536	18710869	rs11995692	C	T	30316	4.3484	6.2623e-08	1.37134e-05	0.0575511	0.0011705	0.00487457	633	1
6	8	18211536	19211536	18704514	rs7002237	C	T	30935	-4.3381	6.2623e-08	1.4372e-05	0.0551577	-0.00111917	0.00476717	6988	1
6	8	18211536	19211536	18700282	rs7830045	A	C	30644	-4.3155	6.2623e-08	1.59242e-05	0.050267	-0.00101462	0.0045396	11220	1
6	8	18211536	19211536	18698295	rs7827258	G	C	30687	-4.2391	6.2623e-08	2.24418e-05	0.0368575	-0.000730791	0.00384766	13207	1
6	8	18211536	19211536	18720880	rs17127355	C	G	30461	3.6051	4.0733e-07	0.000312033	0.0226044	0.00038118	0.00260828	9378	1
6	8	18211536	19211536	18679795	rs4921964	C	A	30851	-4.6303	4.0733e-09	3.65136e-06	0.0124478	-0.000269574	0.00246007	31707	1
6	8	18211536	19211536	18704917	rs34629387	A	G	30886	-4.6157	4.0733e-09	3.91773e-06	0.0116752	-0.000252045	0.00237624	6585	1
6	8	18211536	19211536	18678404	rs12544660	C	T	30846	-4.5595	4.0733e-09	5.12756e-06	0.00914028	-0.00019492	0.00208068	33098	1
6	8	18211536	19211536	18706981	rs2029610	A	G	30834	-4.4739	4.0733e-09	7.68057e-06	0.006332	-0.000132498	0.00170318	4521	1
6	8	18211536	19211536	18705250	rs34270955	G	C	30979	-4.4471	4.0733e-09	8.70373e-06	0.00565262	-0.000117574	0.00160059	6252	1
6	8	18211536	19211536	18705047	rs17468166	C	T	30979	-4.4245	4.0733e-09	9.66659e-06	0.0051394	-0.000106356	0.00151921	6455	1
6	8	18211536	19211536	18703078	rs12546946	C	G	30900	-4.4208	4.0733e-09	9.83362e-06	0.00506017	-0.000104629	0.00150632	8424	1
6	8	18211536	19211536	18705723	rs6993404	T	C	31020	-4.4181	4.0733e-09	9.95724e-06	0.00500316	-0.000103387	0.00149698	5779	1
6	8	18211536	19211536	18679114	rs6981676	A	G	30736	-4.4132	4.0733e-09	1.01854e-05	0.00490143	-0.000101172	0.0014802	32388	1
6	8	18211536	19211536	18705432	rs7007413	C	T	30961	-4.4092	4.0733e-09	1.03753e-05	0.00482	-9.94014e-05	0.00146664	6070	1
6	8	18211536	19211536	18703258	rs7844375	A	G	30894	-4.4045	4.0733e-09	1.06028e-05	0.00472614	-9.73619e-05	0.00145089	8244	1
6	8	18211536	19211536	18703343	rs7844500	A	G	30908	-4.3928	4.0733e-09	1.119e-05	0.00450075	-9.24726e-05	0.00141246	8159	1
6	8	18211536	19211536	18712513	rs748208	T	C	30143	3.5639	9.2434e-08	0.000365385	0.00445823	7.43206e-05	0.0011559	1011	1
6	8	18211536	19211536	18678705	rs1022758	T	G	30831	-4.3542	4.0733e-09	1.33554e-05	0.00383418	-7.80853e-05	0.00129323	32797	1
6	8	18211536	19211536	18706170	rs6586778	G	C	30948	-4.3429	4.0733e-09	1.40614e-05	0.0036594	-7.43325e-05	0.00126041	5332	1
7	11	64802893	65802893	65307402	rs11227217	C	T	30955	-5.1778	4.0733e-07	2.24518e-07	0.401554	-0.00952776	0.0123463	4473	1
7	11	64802893	65802893	65326154	rs12789028	G	A	30898	-5.0563	4.0733e-07	4.27469e-07	0.234785	-0.00521177	0.0101498	23225	1
7	11	64802893	65802893	65271832	rs3200401	C	T	30816	-5.0494	4.0733e-07	4.432e-07	0.224045	-0.00493859	0.00993813	31097	1
7	11	64802893	65802893	65337251	rs1346	A	T	30985	-5.1456	9.2434e-08	2.66667e-07	0.0809849	-0.0018603	0.00661227	34322	1
7	11	64802893	65802893	65278461	rs10896012	T	C	30926	-5.0994	6.2623e-08	3.40732e-07	0.0438334	-0.000979046	0.00486446	24468	1
7	11	64802893	65802893	65257527	rs11227206	C	G	30693	-4.9303	6.2623e-08	8.21034e-07	0.0215461	-0.000422783	0.00317921	45402	1
7	11	64802893	65802893	65263895	rs4102217	G	C	30738	-4.8816	6.3989e-08	1.05229e-06	0.0182622	-0.000341307	0.00285063	39034	1
7	17	71166384	72166384	71642057	rs4789244	C	A	29905	-4.9535	6.2623e-08	7.28904e-07	0.427877	-0.0100174	0.0120056	24403	1
7	17	71166384	72166384	71666384	rs2620067	A	G	29871	-5.2733	4.0733e-09	1.33992e-07	0.133602	-0.00332966	0.00866055	76	1
7	17	71166384	72166384	71668991	rs4789290	C	T	29940	-5.2336	4.0733e-09	1.6624e-07	0.109377	-0.00270543	0.00788315	2531	1
7	17	71166384	72166384	71651926	rs6501656	A	G	29826	-5.2067	4.0733e-09	1.92228e-07	0.0955935	-0.00235234	0.00738761	14534	1
7	17	71166384	72166384	71682416	rs323408	G	A	29959	-5.0845	4.0733e-09	3.68596e-07	0.0522957	-0.0012567	0.0054623	15956	1
7	17	71166384	72166384	71684444	rs167745	C	T	30000	-5.0071	4.0733e-09	5.52562e-07	0.0359544	-0.00085086	0.00449981	17984	1
7	17	71166384	72166384	71683444	rs2661580	A	G	29928	-4.97	4.0733e-09	6.69529e-07	0.0301052	-0.000707163	0.00410019	16984	1
7	17	71166384	72166384	71675111	rs323386	G	A	30041	-4.9337	4.0733e-09	8.06863e-07	0.0253366	-0.000590805	0.00374394	8651	1
7	17	71166384	72166384	71682099	rs323407	C	G	30011	-4.8798	4.0733e-09	1.06193e-06	0.0196586	-0.000453399	0.00327245	15639	1
7	17	71166384	72166384	71680807	rs323406	G	A	29913	-4.7545	4.0733e-09	1.98938e-06	0.0110166	-0.000247564	0.00239964	14347	1
7	17	71166384	72166384	71638959	rs34906108	C	T	30582	-3.5485	2.7194e-07	0.000387432	0.00602313	-0.00010103	0.00135078	27501	1
7	17	71166384	72166384	71645289	rs12949800	A	T	29704	-4.5053	4.0733e-09	6.62792e-06	0.00364131	-7.754e-05	0.00131526	21171	1
7	4	95882027	96882027	96469217	rs58616174	A	G	31020	-4.7722	1.3202e-07	1.82224e-06	0.589379	-0.0123576	0.0109938	87258	2
7	4	95882027	96882027	96382027	rs265033	T	G	30098	5.344	4.0733e-09	9.09176e-08	0.524213	0.0128292	0.0127134	68	1
7	4	95882027	96882027	96382732	rs265032	A	T	29968	5.3218	4.0733e-09	1.02745e-07	0.396252	0.00959058	0.0122238	773	1
7	4	95882027	96882027	96473778	rs7437134	A	G	29816	4.2848	4.0733e-07	1.82904e-05	0.323235	0.00594104	0.00922069	91819	2
7	4	95882027	96882027	96468968	rs62306032	A	G	30545	-4.5025	9.2434e-08	6.71588e-06	0.0724109	-0.00130909	0.00496912	87009	2
7	4	95882027	96882027	96379226	rs265039	C	T	30397	4.7156	4.0733e-09	2.40999e-06	0.0183936	0.000383653	0.00288985	2733	1
7	4	95882027	96882027	96379607	rs265038	A	G	31020	4.5603	4.0733e-09	5.10806e-06	0.0129332	0.000263545	0.00238162	2352	1
10	4	15288404	16288404	15780453	rs6449182	C	G	30922	-4.9939	2.7194e-07	5.9172e-07	0.692553	-0.0163354	0.0116003	7984	1
10	4	15288404	16288404	15775851	rs28703311	G	A	30855	-4.9046	6.2623e-08	9.36179e-07	0.104397	-0.00241843	0.00725283	12586	1
10	4	15288404	16288404	15769230	rs13117281	T	C	30624	-4.8866	6.2623e-08	1.02592e-06	0.0959394	-0.00221435	0.00695962	19207	1
10	4	15288404	16288404	15780539	rs6834674	C	T	30901	-4.0451	2.7194e-07	5.23008e-05	0.0113412	-0.000216705	0.00208747	7898	1
10	4	15288404	16288404	15788404	rs11946901	C	T	30933	-4.9958	4.0733e-09	5.85924e-07	0.0104683	-0.000247013	0.00245173	33	1
10	4	15288404	16288404	15791867	rs71613232	A	G	30778	-4.992	4.0733e-09	5.97573e-07	0.0102796	-0.000242375	0.00242798	3430	1
10	4	15288404	16288404	15786523	rs7659350	A	T	30934	-4.9889	4.0733e-09	6.07241e-07	0.0101283	-0.000238658	0.00240878	1914	1
10	4	15288404	16288404	15786408	rs7681718	C	T	30932	-4.9829	4.0733e-09	6.26383e-07	0.00984191	-0.000231632	0.00237207	2029	1
10	4	15288404	16288404	15792183	rs7674345	C	G	30646	-4.9582	4.0733e-09	7.11493e-07	0.00874904	-0.000204891	0.00222705	3746	1
10	7	43740664	44740664	44240664	rs11540050	G	T	30932	-4.8558	6.3989e-08	1.19902e-06	0.739743	-0.0168537	0.0108488	5	1
10	7	43740664	44740664	44240563	rs35832856	C	T	31003	-3.9131	4.0733e-07	9.11188e-05	0.117122	-0.00164003	0.00543941	106	1
10	7	43740664	44740664	44232132	rs34443021	C	T	30921	-4.8185	4.0733e-09	1.44642e-06	0.0398872	-0.000896325	0.00451712	8537	1
10	7	43740664	44740664	44265635	rs2877285	G	A	30367	-4.0729	6.3989e-08	4.64314e-05	0.030446	-0.000490416	0.00311167	24966	1
10	7	43740664	44740664	44225486	rs34859037	G	C	31012	-4.0566	6.2623e-08	4.97922e-05	0.0283228	-0.000451018	0.00298696	15183	1
10	7	43740664	44740664	44265979	rs917792	C	T	30348	-3.9146	6.2623e-08	9.05542e-05	0.0184777	-0.000253334	0.00221161	25310	1
10	7	43740664	44740664	44225829	rs34807880	A	G	31012	-4.0702	4.0733e-09	4.69728e-05	0.00193329	-3.10286e-05	0.000792755	14840	1
10	7	43740664	44740664	44228636	rs13306391	G	C	31015	-4.0638	4.0733e-09	4.82802e-05	0.0018935	-3.02218e-05	0.000781881	12033	1
10	7	43740664	44740664	44227285	rs34976798	A	C	31010	-4.0514	4.0733e-09	5.09121e-05	0.00181931	-2.87205e-05	0.000761274	13384	1
10	7	43740664	44740664	44260781	rs34775092	G	A	30661	-4.0517	4.0733e-09	5.08468e-05	0.00181526	-2.86153e-05	0.000759157	20112	1
10	7	43740664	44740664	44229232	rs12702070	T	C	31015	-4.0503	4.0733e-09	5.1152e-05	0.00181273	-2.85874e-05	0.00075942	11437	1
10	7	43740664	44740664	44226956	rs35276355	T	G	31011	-4.048	4.0733e-09	5.16571e-05	0.00179918	-2.83137e-05	0.000755598	13713	1
10	7	43740664	44740664	44227897	rs35079658	C	T	31005	-4.0418	4.0733e-09	5.30425e-05	0.0017642	-2.76077e-05	0.000745667	12772	1
10	7	43740664	44740664	44229320	rs35670475	G	A	31015	-4.0413	4.0733e-09	5.31557e-05	0.00176114	-2.75458e-05	0.000744781	11349	1
10	7	43740664	44740664	44226688	rs13239289	C	G	31010	-4.0408	4.0733e-09	5.32692e-05	0.00175867	-2.74961e-05	0.000744082	13981	1
10	7	43740664	44740664	44233345	rs735670	A	T	31010	-4.0385	4.0733e-09	5.37941e-05	0.00174516	-2.72241e-05	0.000740239	7324	1
10	7	43740664	44740664	44232878	rs62459079	C	T	31014	-4.0179	4.0733e-09	5.87191e-05	0.00163576	-2.5023e-05	0.000708239	7791	1
10	7	43740664	44740664	44232918	rs62459080	G	A	31012	-4.016	4.0733e-09	5.91943e-05	0.00162618	-2.48307e-05	0.000705381	7751	1
10	7	43740664	44740664	44234428	rs35902302	C	A	31004	-4.0113	4.0733e-09	6.03853e-05	0.0016027	-2.43597e-05	0.000698341	6241	1
10	7	43740664	44740664	44261848	rs62459091	G	A	30515	-4.0038	4.0733e-09	6.23331e-05	0.00156253	-2.35229e-05	0.000684456	21179	1
10	7	43740664	44740664	44231237	rs3757839	T	G	31016	-3.9894	4.0733e-09	6.62406e-05	0.00149917	-2.22885e-05	0.000666556	9432	1
