# Supplementary material for: Unsupervised feature extraction using deep learning empowers discovery of genetic determinants of the electrocardiogram
Source: Genome Med. 2025 Oct 9;17:118. doi: 10.1186/s13073-025-01510-z (PMC12512816; doi:10.1186/s13073-025-01510-z)
Supplement: Supplementary file 9 — Additional file 9: GWAS regions FDR. This file contains the significant regions from the LF GWAS analysis at the relaxed significance threshold of % FDR, including the prioritised genes based on the different selection methods and the top SNP for each region. [file 13073_2025_1510_MOESM9_ESM.csv]

Latent Factor	Chromosome	Regon Start (bp)	Regon End (bp)	Selected gene	PoPS gene 1	PoPS gene 2	PoPS gene 3	V2G gene 1	V2G gene 2	V2G gene 3	Nearest protein coding gene	Overlap with ECG parameters	Lead SNPs
1	1	1647146	2647146	PEX10	PEX10	SLC35E2	RER1	C1orf86	SKI	PRKCZ	SKI	QRS Number	rs2459997
9	1	4393871	5393871	AJAP1	AJAP1			AJAP1			AJAP1	PQ Interval	rs186770499
3	1	8647871	9647871	SLC2A5	SLC2A5	SLC2A7	SLC25A33	H6PD	SLC2A5	ENO1	SLC2A5	QRS Duration	rs76908754
3	1	11576122	12576122	FBXO6	FBXO6	FBXO44	DRAXIN					QRS Number, Ventricular Rate, QT Interval	1:12076122_GC_G
14	1	22970460	23970460	HTR1D	HTR1D	ASAP3	C1orf213	LUZP1	KDM1A	HTR1D	LUZP1	QRS Duration, PQ Interval	rs6426786
9	1	37013854	38013854	GRIK3	MEAF6	SNIP1	GRIK3	GRIK3	ZC3H12A	MEAF6	GRIK3		rs575939
2	1	42889806	43889806	TIE1	TIE1	ERMAP	CDC20						rs139011169
13	1	44775339	45775339	KIF2C	KIF2C	RPS8	C1orf228	BEST4	BTBD19	C1orf228	BTBD19		rs12407290
1	1	50246997	51246997	ELAVL4-FAF1-CDKN2C	ELAVL4	FAF1	DMRTA2	EPS15	FAF1	AGBL4	DMRTA2	QRS Duration	rs72688573
6	1	50373429	51373429	ELAVL4-FAF1-CDKN2C	AGBL4	ELAVL4	FAF1	EPS15	FAF1	CDKN2C	DMRTA2	QRS Duration	rs72690453
1	1	51001883	52001883	ELAVL4-FAF1-CDKN2C	CDKN2C	RNF11	FAF1	EPS15	OSBPL9	FAF1	RNF11	QRS Duration	rs56346438
6	1	51028881	52028881	ELAVL4-FAF1-CDKN2C	CDKN2C	RNF11	FAF1	EPS15	OSBPL9	FAF1	RNF11	QRS Duration	rs72692250
2	1	80044763	81044763	ELTD1							ELTD1		rs111671710
9	1	85544219	86544219	DDAH1	CYR61	DDAH1	BCL10	DDAH1	CYR61	ZNHIT6	DDAH1		rs536111734
9	1	94699241	95699241	SLC44A3	SLC44A3	ALG14	TMEM56					QT Interval	rs546297953
1	1	97043470	98043470	PTBP2-DPYD	PTBP2	DPYD		PTBP2	DPYD		PTBP2	QRS Number, Ventricular Rate	rs41285690
4	1	97317595	98317595	PTBP2-DPYD	DPYD			PTBP2	DPYD		PTBP2	QRS Number	rs78467953
3	1	107274994	108274994	NTNG1	NTNG1	VAV3	PRMT6						1:107774994_TC_T
13	1	109734401	110734401	GSTM1	CELSR2	EPS8L3	GNAI3	GSTM1	GSTM2	GSTM5	GSTM1	PQ Interval	rs57201490
13	1	119412420	120412420	HAO2	REG4	HAO2	WARS2	HAO2	HSD3B2	HSD3B1	HAO2		rs143598726
13	1	150677796	151677796	GABPB2	GABPB2	ANXA9	TNFAIP8L2						rs587598765
3	1	169972474	170972474	GORAB	KIFAP3	GORAB	MROH9	GORAB	PRRX1	METTL11B	GORAB		rs554538825
17	1	181921004	182921004	GLUL	GLUL	RGS8	DHX9	RNASEL	RGS16	NPL	RGSL1	QRS Duration	rs182825851
1	1	188535462	189535462	BRINP3							BRINP3		rs575951465
3	1	195009036	196009036	LOC105371672									rs755521895
14	1	208511755	209511755	PLXNA2							PLXNA2	Ventricular Rate, PP interval	rs35014917
13	1	218243633	219243633	C1orf143	C1orf143	RRP15	TGFB2					Ventricular Rate, QRS Number	rs199999261
4	1	228413562	229413562	ACTA1-CAPN9	RHOU	TRIM11	RNF187	RHOU	RNF187	ACTA1	RHOU		rs72751963
13	1	229078794	230078794	ACTA1-CAPN9	ACTA1	CCSAP	TAF5L	NUP133	RAB4A	CCSAP	ACTA1		rs660198
6	1	229865330	231297622	ACTA1-CAPN9	ARV1	GALNT2	PGBD5	CAPN9	C1orf198	FAM89A	CAPN9		rs754617602, rs12128794
17	1	230398494	231398494	ACTA1-CAPN9	CAPN9	FAM89A	ARV1	CAPN9	C1orf198	FAM89A	CAPN9		rs2282319
14	1	234985349	235985349	ARID4B	ARID4B	TBCE	RBM34	ARID4B		GGPS1	GGPS1		rs535671756
1	1	236222489	237222489	RYR2	ACTN2	RYR2	EDARADD	LGALS8	HEATR1	GPR137B	LGALS8		rs2146122
1	1	243894890	244894890	C1orf100	DESI2	AKT3	C1orf101	ZBTB18	C1orf100	SDCCAG8	C1orf100		rs573425254
6	1	247190058	248190058	OR2C3	GCSAML	NLRP3	OR2C3	GCSAML	OR2C3	OR2G2	OR2C3		rs149359893
1	1	248717319	249717319	SH3BP5L	SH3BP5L	LYPD8	OR2T11	ZNF692	SH3BP5L	PGBD2	PGBD2		rs192266826
13	2	5815294	6815294	SOX11	DKFZP761K2322	SOX11		SOX11			SOX11	Ventricular Rate	rs139337733
6	2	5893531	6893531	SOX11	DKFZP761K2322			SOX11			SOX11	Ventricular Rate	rs534039446
18	2	15917281	16917281	MYCN	MYCN	FAM49A		MYCN	FAM49A		MYCN		rs77380729
4	2	21218705	22218705	TDRD15	APOB	TDRD15		TDRD15	APOB		TDRD15		rs188788710
6	2	23084638	24084638	KLHL29	KLHL29	ATAD2B		KLHL29			KLHL29	QT Interval	rs893423
6	2	31599130	32599130	XDH	XDH	BIRC6	SLC30A6	MEMO1	DPY30	SLC30A6	MEMO1		rs17817912
3	2	41654333	42654333	COX7A2L	COX7A2L	C2orf91	EML4	PKDCC	EML4	COX7A2L	PKDCC	QTc Interval	rs11124854
6	2	44737004	45737004	SIX2	CAMKMT	SRBD1	SIX2	SIX2	SIX3	SRBD1	SIX2	QTc Interval	rs149741260
1	2	46035924	47035924	EPAS1	PRKCE	ATP6V1E2	EPAS1	EPAS1		ATP6V1E2	EPAS1		rs2121266
9	2	47156813	48156813	MSH2	KCNK12	MSH2	FBXO11	MSH2	EPCAM	KCNK12	MSH2		rs190832181
4	2	55622927	56622927	EFEMP1	EFEMP1	CCDC85A	CCDC88A	EFEMP1	PNPT1	CCDC104	EFEMP1		rs6761663
3	2	55635099	56635099	EFEMP1	EFEMP1	CCDC85A	SMEK2	EFEMP1	PNPT1	CCDC104	EFEMP1		rs78857879
17	2	63113919	64113919	WDPCP	WDPCP	OTX1	UGP2						rs149601442
14	2	76189503	77189503	LRRTM4	LRRTM4						GCFC2		rs114181993
13	2	79822031	80822031	LRRTM1	LRRTM1	CTNNA2		LRRTM1	CTNNA2		LRRTM1	QRS Duration	rs750119120
4	2	79897974	80897974	LRRTM1	LRRTM1	CTNNA2		LRRTM1	CTNNA2		LRRTM1	QRS Duration	rs149768086
14	2	84900977	85900977	TRABD2A	TRABD2A	RNF181	CAPG	TCF7L1	CAPG	TGOLN2	TCF7L1		rs2583542
4	2	88417960	89417960	EIF2AK3	RPIA	THNSL2	EIF2AK3	RPIA	EIF2AK3	TEX37	EIF2AK3		rs72846132
6	2	96952244	97952244	CNNM4	CNNM4	SEMA4C	FAM178B	CNNM4	LMAN2L	STARD7	CNNM4		rs113558205
1	2	104112878	105112878	POU3F3							POU3F3		rs192491755
14	2	113909990	114909990	ACTR3	ACTR3	SLC35F5	RABL2A						rs529480481
9	2	122231112	123231112	CLASP1	CLASP1	TSN	NIFK					Ventricular Rate, PP interval	rs530819919
15	2	126754437	127754437	GYPC	GYPC			GYPC			GYPC		rs62159893
4	2	128869804	129869804	UGGT1	UGGT1	HS6ST1							2:129369804_TC_T
4	2	133950259	134950259	NCKAP5	MGAT5	NCKAP5		NCKAP5	LYPD1	MGAT5	NCKAP5		rs13026405
4	2	140215600	141215600	LRP1B	LRP1B						NXPH2		rs180897916
6	2	142124210	143124210	LRP1B	LRP1B			LRP1B			LRP1B		rs62155425
14	2	142134098	143134098	LRP1B	LRP1B			LRP1B			LRP1B		rs543286672
6	2	147904253	148904253	ACVR2A	ACVR2A	ORC4	MBD5	ORC4	ACVR2A	MBD5	ACVR2A		rs2049742
6	2	159569362	160569362	TANC1	TANC1	DAPL1	2007-03-01 00:00:00	WDSUB1	TANC1	2007-03-01 00:00:00	WDSUB1		rs112241067
13	2	166541996	167541996	TTC21B	TTC21B	CSRNP3	SCN1A						2:167041996_GGATCACTCT_G
3	2	169103048	170103048	NOSTRIN	NOSTRIN	DHRS9	ABCB11	CERS6	NOSTRIN	SPC25	NOSTRIN		rs4668103
1	2	169316670	170316670	NOSTRIN	NOSTRIN	LRP2	ABCB11	CERS6	NOSTRIN	SPC25	NOSTRIN		rs76031050
9	2	171316439	172316439	MYO3B-HAT1	MYO3B	GAD1	METTL8						rs561788094
9	2	172175846	173175846	MYO3B-HAT1	HAT1	METTL8	DYNC1I2	SLC25A12	HAT1	DYNC1I2	HAT1		rs113211388
17	2	175673077	176673077	ATP5G3-MTX2	CHN1	ATP5G3	ATF2	ATF2	HOXD12	ATP5G3	ATP5G3	QRS Duration	rs552307286
14	2	176655424	177655424	ATP5G3-MTX2	MTX2	KIAA1715	HOXD11	MTX2	HOXD3	HOXD8	MTX2	Distant overlap	rs189222255
13	2	177027376	178027376	ATP5G3-MTX2	HOXD1	MTX2	HOXD3	MTX2	HOXD3	HOXD8	MTX2	Distant overlap	rs191967788
14	2	182367107	183367107	PPP1R1C	PDE1A	PPP1R1C	SSFA2	PPP1R1C	SSFA2	NEUROD1	PPP1R1C		rs1153735
17	2	190594642	191594642	C2orf88	C2orf88	HIBCH	PMS1						rs565055813
6	2	192212723	193212723	SDPR	SDPR	NABP1	TMEFF2	SDPR	TMEFF2	NABP1	SDPR	QT Interval	rs7583029
3	2	211117528	212117528	CPS1	LANCL1	CPS1	MYL1	CPS1	LANCL1	MYL1	CPS1		rs2287413
13	2	213189695	214189695	ERBB4	IKZF2	ERBB4	SPAG16	IKZF2	ERBB4	SPAG16	ERBB4		rs188704333
13	2	223661022	224661022	KCNE4	KCNE4	SCG2	AP1S3						rs193127917
13	2	226770493	228152747	IRS1	COL4A4	IRS1	RHBDD1	IRS1	RHBDD1		IRS1	QRS Duration	rs563926330, rs72969698
1	2	226826633	227826633	IRS1	RHBDD1	IRS1		IRS1	RHBDD1		IRS1	QRS Duration	rs116376456
13	2	235889145	236889145	AGAP1	AGAP1	SH3BP4							2:236389145_ACCCTCATGTT_A
14	3	7615734	8615734	LMCD1	GRM7	LMCD1		LMCD1			LMCD1	PQ Interval	rs555330761
5	3	12323270	13323270	RAF1-TMEM40	RAF1	MKRN2	C3orf83	CAND2	TMEM40	RPL32	TMEM40	Ventricular Rate	rs140355340
6	3	12437177	13437177	RAF1-TMEM40	PPARG	TMEM40	MKRN2	CAND2	TMEM40	RPL32	TMEM40	Ventricular Rate	rs143304037
1	3	20965067	21965067	ZNF385D	ZNF385D			ZNF385D			ZNF385D		rs535525010
3	3	21369933	22369933	ZNF385D	ZNF385D			ZNF385D			ZNF385D		rs79522680
6	3	21518385	22518385	ZNF385D	ZNF385D			ZNF385D			ZNF385D		rs1909079
4	3	25625784	26625784	NGLY1-LRRC3B	NGLY1	OXSM	TOP2B	LRRC3B	NGLY1	OXSM	LRRC3B		rs571443469
6	3	25880111	26880111	NGLY1-LRRC3B	LRRC3B			LRRC3B	NGLY1	OXSM	LRRC3B		rs188801674
1	3	35018286	36018286	ARPP21	ARPP21							PQ Interval	3:35518286_GTTTC_G
1	3	41603045	42603045	TRAK1-CYP8B1	VIPR1	TRAK1	SEC22C	TRAK1	ULK4	CCK	TRAK1	Distant overlap	rs11921457
7	3	42445570	43445570	TRAK1-CYP8B1	CYP8B1	ZNF662	NKTR					PQ Interval	3:42945570_TCCTC_T
6	3	49708554	50708554	SEMA3F	IFRD2	LSMEM2	SEMA3F	SEMA3F	IFRD2	LSMEM2	SEMA3F		rs149030736
18	3	52777063	53777063	CACNA1D	TKT	TMEM110	CACNA1D	TKT	RFT1	CACNA1D	TKT	QRS Duration	rs73840299
6	3	60999158	61999158	PTPRG-CADPS	PTPRG	FHIT							3:61499158_AAAAC_A
9	3	61770885	62770885	PTPRG-CADPS	CADPS	PTPRG	C3orf14						rs181087855
18	3	65938340	66938340	LRIG1	LRIG1	SLC25A26	MAGI1	SLC25A26	LRIG1	KBTBD8	LRIG1		rs332365
13	3	69342644	70342644	MITF	MITF	FRMD4B		MITF	FRMD4B		MITF	QTc Interval	rs541867052
3	3	69602730	70602730	MITF	MITF			MITF	FRMD4B		MITF	QTc Interval	rs6549266
1	3	73016119	74016119	PDZRN3	PDZRN3	GXYLT2	EBLN2	PDZRN3	EBLN2	PPP4R2	PDZRN3		rs4677287
3	3	85565984	86565984	CADM2	CADM2			CADM2			VGLL3	QRS Duration	rs192555871
2	3	86655810	87655810	VGLL3	VGLL3	POU1F1	CHMP2B					QRS Duration	rs552315838
3	3	99336722	100336722	COL8A1	COL8A1	TBC1D23	TMEM30C					PQ Interval	rs9832134
2	3	104981905	105981905	CBLB	ALCAM	CBLB		CBLB	ALCAM		CBLB		rs181752519
4	3	110934622	111934622	PVRL3	PVRL3	C3orf52	SLC9C1	ABHD10	PLCXD2	TMPRSS7	PHLDB2		rs567599774
1	3	114180051	115180051	ZBTB20	ZBTB20			ZBTB20			ZBTB20		rs528133238
6	3	121102331	122102331	HCLS1	HCLS1	GOLGB1	FBXO40					QTc Interval	rs573792300
4	3	122852118	123852118	ADCY5-KALRN	ADCY5	KALRN	MYLK	PTPLB	MYLK	ADCY5	PTPLB	PQ Interval	rs148980313
1	3	123821134	124821134	ADCY5-KALRN	KALRN	SLC12A8	HEG1	KALRN	UMPS	ITGB5	UMPS	PQ Interval	rs13058993
14	3	134315211	135315211	KY	KY	EPHB1							rs143132079
13	3	137021935	138021935	DZIP1L	DZIP1L	CLDN18	NME9	SOX14	CLDN18	DZIP1L	SOX14	PP interval	rs79326937
2	3	149484056	150484056	TSC22D2	SIAH2	TSC22D2	PFN2	TSC22D2	PFN2	EIF2A	TSC22D2	QT Interval	rs6777128
1	3	149510924	150510924	TSC22D2	TSC22D2	SERP1	RNF13	TSC22D2	PFN2	EIF2A	TSC22D2	QT Interval, PQ Interval	rs7432286
13	3	158538220	159538220	IQCJ	MFSD1	IQCJ			IQCJ		IQCJ		rs764913362
14	3	172526304	173526304	SPATA16	SPATA16	ECT2	NLGN1						rs193036276
3	3	177858438	178858438	KCNMB2	ZMAT3	KCNMB2		KCNMB2	ZMAT3		KCNMB2		rs138976011
14	3	182986714	183986714	MAP6D1-THPO	B3GNT5	ALG3	MAP6D1	MAP6D1	ABCC5	KLHL24	MAP6D1		rs140218513
3	3	183603903	184603903	MAP6D1-THPO	ECE2	THPO	POLR2H	CHRD	EPHB3	THPO	THPO		rs16858780
6	3	184798868	185798868	LIPH-SENP2	EHHADH	LIPH	C3orf70	SENP2	EHHADH	LIPH	SENP2	QRS Duration, PQ Interval	rs6779368
1	3	184854216	185854216	LIPH-SENP2	SENP2	EHHADH	MAP3K13	SENP2	EHHADH	LIPH	SENP2	QRS Duration, PQ Interval	rs56065557
4	3	188106711	189106711	TPRG1	TPRG1	LPP		TPRG1	LPP		TPRG1		rs149950413
6	3	192283207	193283207	MB21D2	MB21D2	HRASLS	FGF12	MB21D2	HRASLS	ATP13A5	MB21D2	QT Interval	rs9291040
13	3	193786170	194786170	FAM43A	FAM43A	LSG1	CPN2	TMEM44	FAM43A	LSG1	ATP13A3	QT Interval, QT Interval	rs789840
6	4	3836126	4836126	TMEM128-MSX1	TMEM128	ZBTB49	OTOP1	NSG1	ZBTB49	TMEM128	NSG1		rs149732306
6	4	4437233	5437233	TMEM128-MSX1	MSX1	CYTL1	STK32B	MSX1	CYTL1	STK32B	MSX1		rs551306742
16	4	7612851	8612851	ABLIM2	ABLIM2	SORCS2	SH3TC1	ABLIM2	SH3TC1	AFAP1	ABLIM2		rs11733210
13	4	14640982	15640982	CPEB2-CD38	FBXL5	CC2D2A	CPEB2	CPEB2	C1QTNF7	CC2D2A	CPEB2		rs571461263
10	4	15288404	16288404	CPEB2-CD38	CD38	C1QTNF7	FGFBP2	CD38	FBXL5	FAM200B	CD38		rs11946901
9	4	17949860	18949860	LCORL	LCORL			LCORL			LCORL		rs144935204
2	4	18564985	19564985	LCORL							LCORL		rs576152679
9	4	20651806	21651806	PACRGL	KCNIP4	PACRGL		KCNIP4	PACRGL		PACRGL		rs112577524
9	4	26704037	27704037	STIM2	TBC1D19	STIM2		STIM2			STIM2		rs138011446
13	4	30754455	31754455	PCDH7	PCDH7								4:31254455_TAAGTAAG_T
1	4	37574107	38574107	PTTG2	PGM2	C4orf19	PTTG2	TBC1D1	TLR10	KLF3	PTTG2		rs142089600
4	4	44107666	45107666	GNPDA2	GNPDA2	KCTD8	GUF1						rs190880498
6	4	45913780	47004730	GABRA2	GABRA2	GABRB1	GABRG1						rs184629333, rs185531281
13	4	52979185	53979185	USP46	USP46	RASL11B	SCFD2	USP46		RASL11B	USP46		rs145674252
1	4	54954511	55954511	KIT	PDGFRA	KIT	GSX2	KDR	KIT	SRD5A3	KDR		rs61029264
17	4	55452181	56452181	KIT	KIT	TMEM165	PDCL2	KDR	KIT	SRD5A3	KDR		rs12642307
17	4	56667997	57667997	HOPX	HOPX	KIAA1211	ARL9	CEP135	HOPX	KIAA1211	HOPX		rs73240538
1	4	57081336	58081336	HOPX	HOPX	IGFBP7	PPAT	CEP135	HOPX	KIAA1211	HOPX		rs545604308
3	4	59681867	60681867	LPHN3							LPHN3		rs550245058
1	4	60804564	61804564	AC095061.1									rs546957722
6	4	63614296	64614296	TECRL							TECRL	QRS Duration	rs190136096
14	4	64855148	65855148	TECRL	TECRL			TECRL			TECRL		rs140137429
1	4	68651023	69651023	TMPRSS11B	TMPRSS11D	TMPRSS11A	UGT2B15	YTHDC1	TMPRSS11B	TMPRSS11F	TMPRSS11B	PQ Interval	rs138317725
7	4	70983863	71983863	ENAM	GRSF1	ENAM	RUFY3	DCK	MOB1B	ENAM	ENAM	P Duration	rs141432908
14	4	72454738	73454738	GC	GC	ADAMTS3	NPFFR2					QTc Interval	4:72954738_ATTC_A
17	4	81143295	82143295	BMP3-RASGEF1B	C4orf22	PRKG2	BMP3	C4orf22	BMP3	FGF5	BMP3	Distant overlap	rs188930892
4	4	82141028	83141028	BMP3-RASGEF1B	RASGEF1B			RASGEF1B			RASGEF1B	P Duration	rs187697819
6	4	82262551	83262551	BMP3-RASGEF1B	RASGEF1B			RASGEF1B			RASGEF1B	P Duration	rs190179996
9	4	94647658	95647658	PDLIM5-UNC5C	SMARCAD1	PDLIM5	HPGDS	PDLIM5	BMPR1B	HPGDS	PDLIM5		4:95147658_ATT_A
6	4	95008865	96008865	PDLIM5-UNC5C	HPGDS	PDLIM5	BMPR1B	PDLIM5	BMPR1B	HPGDS	PDLIM5		rs79700101
7	4	95882027	96882027	PDLIM5-UNC5C	BMPR1B	UNC5C	PDHA2	UNC5C	PDHA2		UNC5C		rs265033
17	4	101695447	102695447	BANK1-SLC39A8	BANK1	EMCN	PPP3CA	PPP3CA	BANK1	EMCN	BANK1	PQ Interval	rs71614686
5	4	102609612	103609612	BANK1-SLC39A8	SLC39A8	NFKB1	MANBA	SLC39A8	NFKB1		SLC39A8	Distant overlap	rs116683233
9	4	108155834	109155834	PAPSS1	DKK2	PAPSS1	CYP2U1	PAPSS1	CYP2U1	AIMP1	PAPSS1		rs2189158
4	4	120674415	121674415	MAD2L1	MAD2L1	PRDM5		MAD2L1			MAD2L1		rs191716685
9	4	121888331	122888331	TRPC3	TRPC3	TNIP3	BBS7					QRS Duration	rs541514223
3	4	126488704	127488704	lnc-PABPC4L-2-INTU									rs571014789
13	4	127035865	128035865	lnc-PABPC4L-2-INTU							INTU		rs7681514
3	4	132474180	133474180	PCDH10							PCDH10		rs554867824
1	4	134385569	135385569	PABPC4L	PABPC4L								rs192801504
2	4	137135644	138135644	PCDH18							PCDH18	P Duration	rs72724656
1	4	137910495	138910495	PCDH18	PCDH18			PCDH18			PCDH18	Distant overlap	rs75863988
1	4	143326903	144326903	INPP4B	GAB1	USP38	INPP4B	INPP4B	USP38	GAB1	INPP4B		rs140255583
14	4	145602598	146602598	HHIP-LSM6	HHIP	C4orf51	SMAD1						rs539157890
6	4	146524895	147524895	HHIP-LSM6	C4orf51	ZNF827	LSM6		LSM6	SLC10A7	LSM6		rs13108393
6	4	147848706	148848706	EDNRA	PRMT10	ARHGAP10	EDNRA	EDNRA	TMEM184C	PRMT10	EDNRA	QT Interval	rs577781175
14	4	152670677	153670677	FBXW7	TMEM154	PET112	FBXW7	FBXW7	TMEM154	PET112	FBXW7		rs11732337
13	4	154796207	155796207	DCHS2	LRAT	FGG	PLRG1	DCHS2	FGB	FGA	DCHS2	PQ Interval	rs13111929
6	4	161701274	162701274	FSTL5	FSTL5						FSTL5	PQ Interval	rs28608961
1	4	162421699	163421699	FSTL5	FSTL5			FSTL5			FSTL5	PQ Interval	rs547065120
13	4	166206970	167206970	CPE	CPE	TLL1	KLHL2					QTc Interval, QTc Interval	rs532339942
14	4	169497381	170497381	CBR4	PALLD	NEK1	CBR4	CBR4	SH3RF1		CBR4		rs9994842
14	4	172678060	173678060	GALNTL6	GALNTL6			GALNTL6			GALNTL6	PP interval	rs1546332
7	4	178731742	179731742	AGA							AGA		rs529383238
15	4	182453014	183453014	TENM3	TENM3								rs183190146
15	4	183713499	184713499	ING2	ING2	CDKN2AIP	CLDN22						4:184213499_GA_G
18	4	184854298	185854298	IRF2	IRF2	ACSL1	ENPP6	IRF2	PRIMPOL	CASP3	IRF2		rs3756095
17	5	3609057	4609057	IRX1							IRX1		rs1021472
13	5	9432806	10432806	SEMA5A-TAS2R1	SEMA5A	CCT5	FAM173B	TAS2R1	FAM173B	CCT5	TAS2R1	PP interval, Ventricular Rate	rs184040408
7	5	9470450	10470450	SEMA5A-TAS2R1	CCT5	TAS2R1	2006-03-01 00:00:00	TAS2R1	FAM173B	CCT5	TAS2R1	PP interval, Ventricular Rate	rs40371
3	5	16072138	17072138	BASP1	BASP1	2011-03-01 00:00:00	ZNF622						rs200174704
18	5	19534995	20534995	CDH18	CDH18								rs752600789
1	5	25040830	26040830	CDH10							CDH10	PQ Interval	rs752257021
17	5	27100847	28100847	CDH9	CDH9			CDH9			CDH9		rs191653659
14	5	27773018	28773018	CDH9							CDH9		rs13189560
13	5	29463472	30463472	CDH6							CDH6		rs189169933
14	5	32455093	33455093	NPR3	NPR3	TARS	SUB1	NPR3	SUB1	TARS	NPR3	PQ Interval	rs114601412
1	5	39238129	40238129	DAB2	DAB2	FYB	C9	DAB2	C9	FYB	DAB2	PQ Interval	rs552588684
1	5	44140865	45140865	FGF10	FGF10	MRPS30							rs761890180
1	5	50570950	51570950	ISL1	ISL1			ISL1			ISL1		rs185859152
1	5	66989367	67989367	PIK3R1	PIK3R1							P Duration	rs189096358
14	5	80749636	81749636	ATP6AP1L	ATP6AP1L	RPS23	SSBP2	ATG10	SSBP2	RPS23	ATG10	QRS Duration, QTc Interval	rs145986779
17	5	81772382	82772382	XRCC4	VCAN	TMEM167A	XRCC4	XRCC4	TMEM167A	VCAN	XRCC4	QRS Duration, QTc Interval	rs144681949
13	5	84484015	85484015	Lnc-COX7C-7									rs188642750
4	5	97270004	98270004	RGMB	CHD1	RGMB		RGMB	CHD1		RGMB		rs186904877
1	5	104695681	105695681	EFNA5							EFNA5		rs6880873
15	5	131750977	132750977	LEAP2	IRF1	KIF3A	RAD50	AFF4	LEAP2	UQCRQ	LEAP2		rs188359627
13	5	134290190	135290190	TIFAB	LECT2	TIFAB	CXCL14	H2AFY	TIFAB	C5orf20	TIFAB		rs1841971
6	5	136515272	137515272	KLHL3	KLHL3	SPOCK1	FAM13B	KLHL3	FAM13B	KDM3B	FAM13B		rs2967793
2	5	149301103	150301103	CD74	PDGFRB	PDE6A	IRGM	RPS14	CD74	TCOF1	CD74		rs111779371
15	5	159095846	160095846	FABP6	FABP6	PWWP2A	ADRA1B						rs551055690
3	5	161062004	162062004	GABRG2	GABRG2	GABRA6	GABRA1	GABRG2	GABRA1	CCNG1	GABRG2		rs721719
14	5	161186279	162186279	GABRG2	GABRG2	GABRA1		GABRG2	GABRA1	CCNG1	GABRG2		rs4618469
6	5	167096170	168096170	SLIT3	SLIT3	FBLL1	TENM2	WWC1	RARS	TENM2	WWC1		rs13176788
14	5	167210995	168210995	SLIT3	SLIT3	RARS	PANK3	WWC1	RARS	TENM2	WWC1		rs183184628
6	5	175666897	176666897	HK3	HK3	FAF2	UIMC1					QT Interval	rs563031643
14	5	177920817	178920817	GRM6	ADAMTS2	COL23A1	ZNF354B	ZNF454	GRM6	ZNF354C	GRM6		rs188530512
1	6	6571510	7571510	DSP	RREB1	DSP	SSR1	SSR1	RREB1	CAGE1	RREB1	PQ Interval	rs9405997
13	6	8344103	9344103	SLC35B3	SLC35B3			SLC35B3			SLC35B3		rs79200514
3	6	10762323	11762323	NEDD9	ELOVL2	NEDD9	GCM2	NEDD9	SMIM13	ERVFRD-1	NEDD9	QRS Duration	rs2142741
7	6	18028959	19028959	RNF144B	KDM1B	NHLRC1	RNF144B	RNF144B	ID4	DEK	RNF144B		rs79677657
1	6	22071037	23071037	HDGFL1	PRL	HDGFL1		HDGFL1	PRL		HDGFL1	PQ Interval, PQ Interval	rs11751669
3	6	22416615	23416615	HDGFL1	HDGFL1			HDGFL1	PRL		HDGFL1	PQ Interval	rs62390924
3	6	28182442	29182442	ZKSCAN4-TRIM27	ZKSCAN4	PGBD1	ZSCAN9	ZKSCAN4		TRIM27	TRIM27	QTc Interval	rs9393925
14	6	28302553	29302553	ZKSCAN4-TRIM27	TRIM27	ZSCAN31	OR2B3	ZKSCAN4		TRIM27	TRIM27	QTc Interval	rs375466582
3	6	30621945	31621945	CCHCR1	TUBB	AIF1	LST1	CCHCR1	HLA-C	FLOT1	CCHCR1	QTc Interval	rs3094662
6	6	37655083	38655083	MDGA1	MDGA1	ZFAND3	BTBD9						rs560461172
18	6	40668839	41668839	MDFI	MDFI	FOXP4	TREML4	TREML2	TREM1	TREML4	TREML2		rs62621763
1	6	49284789	50284789	DEFB112	C6orf141	DEFB114	DEFB112	DEFB110	DEFB112	DEFB113	DEFB112	PQ Interval	rs191771645
13	6	49551563	50551563	DEFB112	CRISP3	RHAG	CRISP2	DEFB110	DEFB112	DEFB113	DEFB112	PQ Interval	rs181905540
13	6	51917682	52917682	ICK	ICK	GSTA3	IL17F						rs527950988
2	6	67141300	68141300	EYS							EYS		rs6912709
13	6	85340771	86340771	NT5E	SNX14	NT5E	SYNCRIP	NT5E	TBX18	SNX14	NT5E		rs78417638
13	6	92026285	93026285	MAP3K7							MAP3K7		rs184239386
14	6	107334701	108334701	SCML4-NR2E1	SCML4	SOBP	BEND3						rs565053860
13	6	108041477	109041477	SCML4-NR2E1	NR2E1	SEC63	LACE1						rs373640422
4	6	109858586	110858586	DDO	DDO	FIG4	CDC40						6:110358586_TG_T
6	6	111746599	112746599	LAMA4	LAMA4	FYN	WISP3	FYN	TUBE1	WISP3	FYN		rs115329820
1	6	113582720	114582720	HDAC2-HS3ST5-U3-TSPYL1	MARCKS	HS3ST5	HDAC2		HDAC2			Distant overlap	rs954621
1	6	114279227	115279227	HDAC2-HS3ST5-U3-TSPYL1	HS3ST5	HDAC2		HS3ST5	HDAC2		HS3ST5	Distant overlap	rs62444109
1	6	115090726	116090726	HDAC2-HS3ST5-U3-TSPYL1								QRS Duration	rs148516461
9	6	115607778	116607778	HDAC2-HS3ST5-U3-TSPYL1	TSPYL1	DSE	COL10A1	FRK	NT5DC1	COL10A1	FRK	QRS Duration	rs144999540
14	6	122715994	123715994	SMPDL3A	SMPDL3A	HSF2	SERINC1	FABP7	SMPDL3A	CLVS2	CLVS2		rs139297535
1	6	129543887	130543887	ARHGAP18	ARHGAP18	SAMD3	LAMA2	ARHGAP18	L3MBTL3	TMEM244	ARHGAP18	PQ Interval	rs199871249
9	6	135187195	136187195	ALDH8A1	ALDH8A1	AHI1	MYB						rs188877077
14	6	138501134	139501134	NHSL1	NHSL1	CCDC28A	KIAA1244	NHSL1	CCDC28A	ECT2L	NHSL1		rs57366989
7	6	142527388	143527388	HIVEP2	GPR126	HIVEP2	VTA1	HIVEP2	AIG1	GPR126	HIVEP2		rs186589779
3	6	145397309	146397309	GRM1	GRM1	SHPRH	FBXO30	EPM2A	FBXO30	SHPRH	EPM2A	QRS Duration	rs572653245
2	6	153557467	154557467	OPRM1	IPCEF1	OPRM1		OPRM1			OPRM1		rs147900467
1	6	155901983	156901983	NOX3							NOX3	PQ Interval	rs183649658
1	7	2546767	3546767	CARD11	CARD11	SDK1	AMZ1	CARD11	GNA12	SDK1	CARD11		rs182939297
3	7	3991450	4991450	PAPOLB	PAPOLB	AP5Z1	RADIL	FOXK1	AP5Z1	PAPOLB	FOXK1	P Duration	rs573139626
9	7	8440443	9440443	NXPH1	NXPH1			NXPH1			NXPH1	QT Interval	rs551852611
17	7	9559820	10559820	NDUFA4							NDUFA4	QT Interval	rs140497653
1	7	13873714	14873714	ETV1	DGKB	ETV1		DGKB	ETV1		ETV1	PQ Interval, QRS Duration	rs12154315
13	7	15615333	16615333	MEOX2	LRRC72	ISPD	MEOX2	AGMO	MEOX2	ISPD	MEOX2		rs191425783
2	7	19516720	20516720	TMEM196	MACC1	TWISTNB	TMEM196	MACC1	ABCB5	TMEM196	TMEM196	PQ Interval	rs75953050
6	7	21898426	22898426	RAPGEF5	RAPGEF5	DNAH11	CDCA7L	RAPGEF5	IL6	STEAP1B	RAPGEF5		rs144710965
3	7	30981089	31981089	CCDC129	NEUROD6	PDE1C	CCDC129	CCDC129	NEUROD6	PPP1R17	CCDC129		rs781712728
17	7	42035462	43035462	GLI3	C7orf25	GLI3	MRPL32	PSMA2	GLI3	C7orf25	GLI3	QRS Duration	rs28521743
10	7	43740664	44740664	YKT6	NUDCD3	GCK	YKT6	YKT6	POLM	AEBP1	YKT6		rs11540050
17	7	45085454	46085454	IGFBP3	CCM2	NACAD	ADCY1	IGFBP3		IGFBP1	IGFBP3		rs182129912
13	7	45422405	46422405	IGFBP3	IGFBP3	ADCY1	IGFBP1	IGFBP3		IGFBP1	IGFBP3		rs535560849
3	7	45460645	46460645	IGFBP3	IGFBP3	IGFBP1	ADCY1	IGFBP3		IGFBP1	IGFBP3		rs2854746
3	7	46120145	47120145	IGFBP3							IGFBP3		rs7784776
14	7	53508319	54508319	LINC02854									7:54008319_CTTTCTGTCTTT_C
14	7	61249489	62249489	KSR1									rs200577239
9	7	70200236	71200236	AUTS2	AUTS2	WBSCR17							rs536650632
13	7	73982108	74982108	NCF1	NCF1	GTF2IRD1	GTF2IRD2B	NCF1	TRIM73	GTF2IRD2B			rs35909087
7	7	78332432	79332432	MAGI2	MAGI2			MAGI2			MAGI2		rs71555026
13	7	83525513	84525513	SEMA3A	SEMA3A			SEMA3A			SEMA3A		rs11771796
14	7	94207601	95207601	PPP1R9A	ASB4	PPP1R9A	PON3	PPP1R9A	PON1	PON3	PPP1R9A		rs529191190
9	7	100001755	101001755	ACHE	AP1S1	MOSPD3	GIGYF1	ACHE	SLC12A9	TRIP6	ACHE		rs34005963
5	7	102989962	103989962	ORC5	ORC5	PSMC2	LHFPL3						rs534945254
13	7	106356312	107356312	HBP1	BCAP29	DUS4L	GPR22	HBP1	COG5	PRKAR2B	HBP1		rs62483628
13	7	108327968	109327968	C7orf66	C7orf66	FLJ00325					DNAJB9		rs182015523
13	7	112966323	113966323	TSRM	TSRM	PPP1R3A	FOXP2						rs567224718
14	7	127994922	128994922	FLNC	IMPDH1	CCDC136	TSPAN33	FLNC	ATP6V1F		ATP6V1F	QTc Interval	rs201672146
14	7	131457740	132457740	PLXNA4	PLXNA4								7:131957740_GC_G
13	7	132577359	133577359	EXOC4	EXOC4	CHCHD3		EXOC4	CHCHD3		EXOC4		rs147075583
6	7	134035439	135035439	CALD1	C7orf49	CALD1	AKR1B10	TMEM140	CALD1	C7orf49	CALD1		rs1037438
9	7	141446844	142446844	PRSS58	MTRNR2L6	SSBP1	MGAM	PRSS58		TAS2R38	PRSS58		rs59010392
12	7	145808700	146808700	CNTNAP2	CNTNAP2			CNTNAP2			CNTNAP2	QRS Duration	rs445561
4	7	152385753	153385753	ACTR3B	ACTR3B							QRS Duration	rs550322850
13	7	153582098	154582098	DPP6	DPP6			DPP6			DPP6	QTc Interval	rs6464418
3	8	4086289	5086289	CSMD1	CSMD1			CSMD1			CSMD1	QRS Duration	rs190178074
1	8	17554828	18554828	NAT1-PSD3	PCM1	NAT1	FGL1	NAT1	ASAH1	PCM1	NAT1		rs28383685
6	8	18211536	19211536	NAT1-PSD3	PSD3	NAT2	SH2D4A	PSD3	ASAH1	CSGALNACT1	PSD3		8:18711536_CTACAAT_C
3	8	24455821	25455821	DOCK5	DOCK5	CDCA2	GNRH1	DOCK5		NEFM	DOCK5	QTc Interval	rs151185666
13	8	35266468	36266468	UNC5D	UNC5D						UNC5D		rs146090278
9	8	36295903	37295903	KCNU1	KCNU1			KCNU1			KCNU1		rs529221661
1	8	40873281	41873281	GINS4	AGPAT6	GINS4	NKX6-3	GOLGA7	GINS4	AGPAT6	GINS4		rs559485014
1	8	55376721	56376721	XKR4	RP1	XKR4		XKR4	RP1		XKR4		rs552460372
3	8	71970748	72970748	MSC	MSC	EYA1	TRPA1						rs530298224
13	8	78270532	79270532	PKIA				ZC2HC1A			PKIA		rs2339132
7	8	82598756	83598756	CHMP4C	CHMP4C	IMPA1	SLC10A5	SNX16	ZFAND1	CHMP4C	SNX16	PQ Interval	rs192181623
14	8	90378189	91378189	OSGIN2	OSGIN2	NBN	RIPK2	OSGIN2	RIPK2	DECR1	OSGIN2		rs192829840
9	8	96962444	97962444	SDC2	SDC2	UQCRB	MTERFD1	SDC2	UQCRB	PTDSS1	SDC2		rs4735422
12	8	104432919	105432919	DPYS	DPYS	DCSTAMP	DCAF13						rs564997516
16	8	105795445	106795445	ZFPM2	ZFPM2			ZFPM2			ZFPM2	PQ Interval	rs6990633
13	8	105847897	106847897	ZFPM2	ZFPM2			ZFPM2			ZFPM2	PQ Interval	rs72671655
1	8	105884772	106884772	ZFPM2	ZFPM2			ZFPM2			ZFPM2	PQ Interval	rs13272834
14	8	108390832	109390832	RSPO2	RSPO2	EIF3E	ANGPT1	RSPO2	ANGPT1		RSPO2		rs117152526
3	8	110890106	111890106	KCNV1	KCNV1			KCNV1			KCNV1		rs187006494
17	8	113993079	114993079	CSMD3	CSMD3			CSMD3			CSMD3		8:114493079_GA_G
1	8	114020239	115020239	CSMD3	CSMD3			CSMD3			CSMD3		rs76964032
6	8	121346267	122346267	COL14A1	COL14A1	MTBP	SNTB1					QRS Duration	rs559242820
14	8	129257055	130257055	MYC							MYC		rs375609202
9	8	130592722	131592722	ASAP1	ASAP1	FAM49B	GSDMC						8:131092722_CTCT_C
6	8	130641321	131641321	ASAP1	ASAP1	FAM49B	GSDMC						rs568895098
1	8	136770704	137770704	LINC02055								PQ Interval	rs567270848
4	8	140806343	141806343	TRAPPC9	AGO2	TRAPPC9	CHRAC1	TRAPPC9	CHRAC1	AGO2	TRAPPC9		rs7341602
6	9	-232776	767224	DOCK8-DMRT3	DOCK8	C9orf66	FOXD4	DOCK8	KANK1		DOCK8		rs112138284
13	9	493049	1493049	DOCK8-DMRT3	DMRT2	DMRT3	DMRT1	DMRT3	DMRT2	KANK1	DMRT3		rs182501949
5	9	731266	1731266	DOCK8-DMRT3	KANK1	DMRT3	DMRT2	DMRT3	DMRT2	KANK1	DMRT3		rs549327314
15	9	5745971	6745971	IL33	IL33	KIAA2026	KIAA1432	ERMP1	IL33	TPD52L3	IL33		rs112175146
4	9	11949493	12949493	TYRP1	LURAP1L	TYRP1		TYRP1	LURAP1L		TYRP1		rs571408226
14	9	14733276	15733276	SNAPC3	SNAPC3	PSIP1	CCDC171	TTC39B	SNAPC3	PSIP1	TTC39B	QT Interval	rs556249849
7	9	15856319	16856319	BNC2	BNC2	C9orf92	CCDC171				BNC2		rs72714958
2	9	22824456	23824456	ELAVL2	ELAVL2						ELAVL2		rs543265771
10	9	25361241	26361241	TUSC1-CAAP1	TUSC1			TUSC1			TUSC1	Distant overlap	rs138629462
4	9	26080964	27080964	TUSC1-CAAP1	IFT74	LRRC19	CAAP1	CAAP1	PLAA	IFT74	CAAP1	QRS Number	rs10967418
4	9	30663168	31663168	ACO1							ACO1		rs371591197
14	9	33206325	34206325	DCAF12	DCAF12	NFX1	UBAP2	NUDT2	DCAF12	PRSS3	PRSS3	P Duration	rs139339500
13	9	34566122	35566122	DNAJB5	DNAJB5	IL11RA	CCL27	FAM214B	C9orf131	DNAJB5	C9orf131	Ventricular Rate, P Duration	rs113734714
16	9	77043415	78043415	TRPM6	TRPM6	C9orf41	RORB	NMRK1	C9orf40	TRPM6	C9orf40	QRS Duration	rs118129970
3	9	83985571	85084848	SPATA31D1	TLE1	SPATA31D1		SPATA31D1		TLE1	SPATA31D1	QT Interval	rs182615356, rs117575188
6	9	85782294	86782294	UBQLN1	HNRNPK	GKAP1	IDNK	KIF27	C9orf64	UBQLN1	UBQLN1		rs79722629
9	9	92647222	93647222	DIRAS2	SYK	DIRAS2		DIRAS2	SYK		DIRAS2		rs117632932
4	9	104053389	105053389	GRIN3A	RNF20	MRPL50	ZNF189	GRIN3A	PPP3R2	TMEM246	GRIN3A		rs117290307
10	9	108417138	109417138	TMEM38B	TAL2	TMEM38B		TMEM38B	TAL2		TMEM38B		rs142127339
6	9	111270035	112270035	CTNNAL1	CTNNAL1	PTPN3	FRRS1L	TMEM245	CTNNAL1	IKBKAP	CTNNAL1		rs11794729
7	9	114088987	115088987	PTGR1	PTGR1	ZNF483	GNG10						rs183696043
11	9	115410023	116410023	SLC31A2	KIAA1958	ALAD	RGS3	SLC31A2	CDC26	BSPRY	SLC31A2		rs4375078
3	9	128072709	129072709	PBX3	MAPKAP1	GAPVD1	PBX3	PBX3	MVB12B	MAPKAP1	PBX3	QTc Interval	rs565785531
1	9	128257611	129257611	PBX3	PBX3	MVB12B	MAPKAP1	PBX3	MVB12B	MAPKAP1	PBX3	QTc Interval	rs10435895
13	9	128723266	129723266	PBX3	ZBTB43	PBX3	RALGPS1	PBX3	MVB12B	MAPKAP1	PBX3	QTc Interval	rs79307584
13	9	130717749	131717749	ODF2	WDR34	PTGES2	DOLK	ODF2	CERCAM	GLE1	ODF2	QRS Duration	rs111435874
13	9	132526603	133526603	HMCN2	HMCN2	TOR1B	FUBP3	HMCN2	NCS1	ASS1	HMCN2	PQ Interval	rs10760665
1	9	133858792	134858792	PRRC2B	PRRC2B	PPAPDC3	POMT1					QRS Duration	rs199806950
14	9	138402775	139402775	UBAC1	DNLZ	KCNT1	UBAC1	NACC2	UBAC1	CAMSAP1	UBAC1		rs11103272
2	10	3717499	4717499	KLF6	KLF6			KLF6			KLF6	PQ Interval	rs781419589
4	10	7174008	8174008	TAF3	TAF3	SFMBT2	ITIH2	ITIH5	ITIH2	KIN	ITIH5		rs112354468
14	10	9600329	10600329	CELF2							CELF2		rs61837779
6	10	11337657	12337657	ECHDC3-CDC123	ECHDC3	CDC123	USP6NL	CAMK1D	CDC123	NUDT5	CAMK1D		rs150138769
17	10	11828010	12828010	ECHDC3-CDC123	CDC123	SEC61A2	DHTKD1	CAMK1D	CDC123	NUDT5	CAMK1D		rs12779790
7	10	12994074	14075694	FRMD4A	FRMD4A	OPTN	BEND7						rs750389451, rs563500135
17	10	16868885	17868885	ST8SIA6	ST8SIA6	CUBN	TRDMT1						rs187360994
4	10	19840224	20840224	PLXDC2	PLXDC2	MALRD1							rs185289460
3	10	22840868	23840868	PTF1A-KIAA1217	PTF1A	ARMC3	C10orf67	ARMC3	MSRB2	PIP4K2A	MSRB2	P Duration, QTc Interval	rs7904547
9	10	23178357	24178357	PTF1A-KIAA1217	KIAA1217	OTUD1	ARMC3	ARMC3	MSRB2	PIP4K2A	MSRB2	QTc Interval	10:23678357_ATTTTCT_A
14	10	30644878	31644878	MAP3K8	MAP3K8	MTPAP	LYZL2	ZNF438	LYZL2	MAP3K8	ZNF438		rs79433638
14	10	35739898	36739898	FZD8-ANKRD30A	CCNY	GJD4	FZD8	FZD8	GJD4		FZD8		rs61850855
2	10	36583474	37583474	FZD8-ANKRD30A	ANKRD30A	NAMPTL							rs530546855
3	10	38586695	39586695	NAALAD2									10:39086695_TCATTCTATTC_T
4	10	45554976	46554976	ZFAND4	ZFAND4	OR13A1	PTPN20A	2008-03-01 00:00:00	ZFAND4	FAM21C	2008-03-01 00:00:00	QT Interval	rs569819024
15	10	47961195	48961195	AGAP9	AGAP9	FAM25G	ZNF488		FAM25B	AGAP10			rs542074675
14	10	50042358	51042358	C10orf71	VSTM4	C10orf71	C10orf53	C10orf71	DRGX	C10orf128	C10orf71		rs10776560
3	10	53651421	54651421	DKK1	PRKG1	DKK1	MBL2	DKK1	MBL2		DKK1	QRS Duration	10:54151421_AAAG_A
17	10	53654620	54654620	DKK1	DKK1	MBL2	PRKG1	DKK1	MBL2		DKK1	QRS Duration	rs1660760
1	10	54883854	55883854	PCDH15	PCDH15						MBL2		rs148584467
10	10	68484987	69484987	CTNNA3	LRRTM3	CTNNA3		SIRT1	CTNNA3	DNAJC12	CTNNA3		rs185554157
14	10	68977269	70394856	CTNNA3	CTNNA3	HNRNPH3	RUFY2	SIRT1	HERC4	MYPN	CTNNA3		rs191494873, rs192524318
1	10	69230943	70230943	CTNNA3	CTNNA3	DNA2	PBLD	SIRT1	HERC4	MYPN	CTNNA3		rs534117723
18	10	79961764	80961764	ZMIZ1	ZMIZ1								rs766757583
17	10	81623724	82623724	FAM213A	FAM213A	PLAC9	SFTPD	DYDC2	DYDC1	FAM213A	DYDC1		rs553031144
6	10	84803366	85803366	GHITM							GHITM		rs193105583
1	10	87944220	89191078	LDB3	LDB3	SNCG	ADIRF	LDB3	BMPR1A	ADIRF	LDB3		rs7908743, rs11596771
1	10	98280703	99280703	SLIT1	SLIT1	RRP12	TM9SF3	SLIT1		LCOR	SLIT1	QRS Duration	rs149459120
6	10	107748780	108748780	SORCS1	SORCS1								rs182130773
13	10	109223613	110223613	SORCS1							SORCS1		rs17753701
1	10	110474574	111474574	XPNPEP1							XPNPEP1		rs141471783
6	10	117918046	118918046	GFRA1	GFRA1	PNLIPRP1	PNLIP						rs549556046
9	10	129130416	130130416	FOXI2-MKI67	FOXI2	NPS	CLRN3	MKI67	PTPRE	CLRN3	MKI67		rs77914628
14	10	129613107	130613107	FOXI2-MKI67	PTPRE	MKI67	CLRN3	MKI67	PTPRE	CLRN3	MKI67		rs2799400
14	11	11503413	12503413	MICALCL-BTBD10	MICALCL	MICAL2	USP47	DKK3	MICAL2	USP47	DKK3		rs189669453
1	11	12166519	13166519	MICALCL-BTBD10	MICALCL	MICAL2	PARVA	ARNTL		BTBD10			rs554769156
13	11	12663510	13663510	MICALCL-BTBD10	TEAD1	BTBD10	PTH	ARNTL		BTBD10			rs569758116
1	11	13846407	14846407	RRAS2-INSC	RRAS2	PDE3B	PSMA1	RRAS2	COPB1	PSMA1	RRAS2		rs146651965
13	11	14585902	15585902	RRAS2-INSC	INSC	PDE3B	PSMA1	CALCB	INSC	CALCA	INSC		rs141852488
10	11	20997722	21997722	NELL1	NELL1			ANO5	NELL1		ANO5	R axis	rs558251189
1	11	22524577	23524577	FANCF	FANCF	CCDC179	SVIP						11:23024577_CT_C
3	11	29976363	31008344	MPPED2	MPPED2	KCNA4	FSHB	ARL14EP	MPPED2	FSHB	MPPED2	QTc Interval	rs7927901, rs3781845
18	11	32900147	33900147	KIAA1549L	KIAA1549L	LMO2	QSER1					QRS Duration	rs533627395
1	11	36849375	37849375	RAG2							RAG2		rs201881969
3	11	54629640	55629640	OR4A16	OR4A16	OR5D18	OR4S2	OR4A16	OR4A15	TRIM48	OR4A15		rs11229252
7	11	58728586	59728586	MRPL16	MRPL16	STX3	FAM111A	DTX4	OR5A1	OR4D10	OR4D6		rs140126496
4	11	61154030	62154030	FADS3	FADS3	FADS2	TMEM258					QRS Duration	rs556040070
7	11	64802893	65802893	LTBP3-CCDC85B	LTBP3	CAPN1	POLA2	EHBP1L1	LTBP3	MAP3K11	LTBP3	Ventricular Rate	rs947791
17	11	64849063	65849063	LTBP3-CCDC85B	CCDC85B	BANF1	RNASEH2C	EHBP1L1	LTBP3	MAP3K11	LTBP3	Ventricular Rate	rs3741380
13	11	66757292	67757292	CARNS1	POLD4	NDUFV1	CARNS1	TMEM134	PPP1CA	CARNS1	PITPNM1		rs182438052
1	11	75405800	76405800	WNT11	UVRAG	C11orf30	WNT11	WNT11	C11orf30	DGAT2	WNT11		rs1533767
1	11	77394816	78394816	INTS4	INTS4	NDUFC2	ALG8	KCTD21	ALG8	USP35	KCTD21	QRS Duration	rs4945255
4	11	82270412	83270412	RAB30	RAB30	ANKRD42	DLG2	RAB30	PCF11	PRCP	RAB30		rs192934811
3	11	86479211	87479211	TMEM135-RAB38	PRSS23	FZD4	TMEM135	TMEM135	FZD4	ME3	TMEM135	PQ Interval	rs12282173
4	11	87097124	88097124	TMEM135-RAB38	RAB38	CTSC		RAB38	CTSC		RAB38	PP interval, Ventricular Rate	rs555790995
18	11	102428251	103428251	DCUN1D5-DDI1	MMP3	MMP13	MMP10	MMP1	DCUN1D5	DYNC2H1	DCUN1D5		rs146846392
14	11	103129834	104129834	DCUN1D5-DDI1	DYNC2H1	DDI1	PDGFD	DDI1	PDGFD		DDI1		rs144240197
14	11	112860587	113860587	DRD2	USP28	TMPRSS5	CLDN25	DRD2	ANKK1	TTC12	DRD2	QT Interval	rs144023557
15	11	115584151	116584151	snoU13									rs184751205
14	11	120881645	121881645	SC5D	SC5D	TBCEL	SORL1						11:121381645_GC_G
4	11	125488561	126488561	CDON	KIRREL3	STT3A	CHEK1	RPUSD4	FOXRED1	CDON	CDON		rs516409
1	11	127644625	128644625	ETS1	ETS1	FLI1							rs140565166
1	12	8184981	9184981	PHC1-MFAP5	KLRG1	A2ML1	PHC1	PHC1	MFAP5	RIMKLB	PHC1		rs142050669
13	12	8567053	9567053	PHC1-MFAP5	MFAP5	CLEC6A	A2ML1	PHC1	MFAP5	RIMKLB	PHC1		rs760662507
14	12	9792746	10792746	STYK1-CLEC1A	STYK1	CD69	KLRF1	CLEC1B	CLEC9A	CLEC12B	CLEC7A		rs539549748
4	12	10011423	11011423	STYK1-CLEC1A	CLEC1A	OLR1	KLRC1	CLEC1B	CLEC9A	CLEC12B	CLEC7A		rs562759605
1	12	14115156	15115156	ATF7IP	ARHGDIB	ATF7IP	HIST4H4	ATF7IP	ERP27	H2AFJ	ATF7IP		rs146422126
1	12	19328599	20328599	AEBP2	PLEKHA5	AEBP2		AEBP2			AEBP2		rs75718317
9	12	27930102	28930102	CCDC91	CCDC91	KLHL42	PTHLH	CCDC91	PTHLH	KLHL42	CCDC91	QT Interval	rs11049502
1	12	30155661	31155661	IPO8-FAM60A-AMN1	IPO8	CAPRIN2	TSPAN11	IPO8	TSPAN11	CAPRIN2	CAPRIN2		rs4931345
3	12	30522828	31522828	IPO8-FAM60A-AMN1	FAM60A	CAPRIN2	IPO8	IPO8	TSPAN11	CAPRIN2	CAPRIN2		rs546582934
4	12	31345585	32345585	IPO8-FAM60A-AMN1	METTL20	H3F3C	AMN1	KIAA1551	AMN1	H3F3C	AMN1		rs111310580
4	12	42706476	43706476	PRICKLE1	ZCRB1	PRICKLE1	PPHLN1	PRICKLE1	ZCRB1		PRICKLE1	QRS Duration	rs12227600
1	12	57900076	58900076	XRCC6BP1	PIP4K2C	KIF5A	MARS	OS9	XRCC6BP1	CTDSP2	XRCC6BP1		rs12368533
3	12	70604196	71604196	PTPRB	CNOT2	PTPRB	KCNMB4	PTPRB	PTPRR	RAB3IP	PTPRB		rs7298405
17	12	71718321	72718321	THAP2	THAP2	LGR5	TSPAN8	TBC1D15	ZFC3H1	THAP2	TBC1D15	Ventricular Rate	rs144990632
7	12	72854659	73854659	TRHDE	TRHDE						TRHDE		rs61935088
3	12	82627987	83627987	TMTC2	TMTC2	METTL25	CCDC59	TMTC2	METTL25	CCDC59	TMTC2		rs73155500
1	12	98354560	99354560	TMPO	APAF1	IKBIP	TMPO	TMPO	SLC25A3	IKBIP	TMPO	P Duration	rs73136445
2	12	99623606	100623606	ANKS1B	ANKS1B	DEPDC4	UHRF1BP1L	ANKS1B	FAM71C	UHRF1BP1L	FAM71C	P Duration	rs148529239
18	12	111779743	112779743	NAA25	NAA25	SH2B3	TMEM116	SH2B3	BRAP	ATXN2	MAPKAPK5		rs188733198
17	12	131001811	132001811	RAN	RAN	GPR133	RIMBP2						12:131501811_ACC_A
6	13	26040442	27040442	SHISA2	SHISA2	ATP8A2	CDK8	SHISA2	ATP8A2	RNF6	SHISA2		rs73155952
9	13	27360307	28360307	RASL11A-RPL21	RASL11A	RPL21	LNX2	RASL11A	RPL21	USP12	RASL11A		rs377658302
14	13	27410052	28410052	RASL11A-RPL21	RPL21	USP12	MTIF3	RASL11A	RPL21	USP12	RASL11A		13:27910052_TAAG_T
4	13	40446974	41446974	FOXO1	MRPS31	SLC25A15	FOXO1	FOXO1	MRPS31	SLC25A15	FOXO1		rs112307518
6	13	42565404	43565404	FAM216B	FAM216B	DGKH	EPSTI1	AKAP11	TNFSF11	FAM216B	TNFSF11		rs9533128
3	13	44821349	45821349	TSC22D1	TSC22D1	GPALPP1	GTF2F2	TSC22D1	NUFIP1	GPALPP1	TSC22D1		rs17577918
3	13	55061603	56061603	OLFM4							OLFM4		rs9569165
6	13	57203083	58203083	PRR20C	PRR20C	PRR20A	PRR20B						rs541087121
1	13	58483710	59483710	EXOSC3								QTc Interval	13:58983710_AC_A
1	13	64299362	65299362	LINC00355									rs77789137
10	13	66476684	67476684	PCDH9	PCDH9			PCDH9			PCDH9		rs763243901
1	13	75454719	76454719	TBC1D4	LMO7	TBC1D4	UCHL3	TBC1D4	UCHL3	COMMD6	TBC1D4		rs9565159
1	13	83426279	84426279	SLITRK1							SLITRK1	PQ Interval	rs144486269
4	13	93897189	95061717	GPC6-DCT	GPC6			GPC6	DCT	GPR180	DCT	QTc Interval	rs71126414, rs1330464
1	13	94269300	95269300	GPC6-DCT	DCT	GPR180	TGDS	GPC6	DCT	GPR180	DCT	QTc Interval	rs191928974
4	13	95309549	96309549	ABCC4	DZIP1	ABCC4	CLDN10	ABCC4	SOX21	CLDN10	ABCC4	QTc Interval	rs149151604
14	13	113563903	114563903	TFDP1	TFDP1	GRTP1	F10	ADPRHL1	GRTP1	LAMP1	ADPRHL1	PQ Interval	rs74115875
2	14	26563395	27563395	NOVA1	NOVA1			NOVA1			NOVA1		rs192064398
9	14	28321086	29321086	FOXG1	FOXG1	C14orf23						QTc Interval	14:28821086_CTG_C
13	14	33889138	35385778	BAZ1A-SPTSSA	BAZ1A	NPAS3	EGLN3	EGLN3	SNX6	SPTSSA	SPTSSA	QTc Interval	rs117419728, rs12892357
14	14	34037428	35037428	BAZ1A-SPTSSA	EAPP	SNX6	SPTSSA	EGLN3	SNX6	SPTSSA	SPTSSA	QTc Interval	rs528105507
1	14	36379496	37379496	MBIP	SLC25A21	MBIP	NKX2-8	MBIP	NKX2-1		MBIP		rs149615891
11	14	42192878	43192878	LRFN5	LRFN5			LRFN5			LRFN5		rs113356870
2	14	43492116	44492116	FSCB							FSCB	QRS Duration	rs183925916
1	14	56392329	57392329	TMEM260	TMEM260	OTX2	PELI2	TMEM260	PELI2	OTX2	TMEM260	Distant overlap	rs148375688
17	14	56778105	57778105	TMEM260	EXOC5	TMEM260	OTX2	TMEM260	PELI2	OTX2	TMEM260	QRS Duration	rs575186371
1	14	61636991	62636991	SNAPC1	SNAPC1	TMEM30B	SYT16						rs545804626
3	14	68708027	69708027	ZFP36L1	ZFP36L1	EXD2	DCAF5	ZFP36L1	ACTN1	DCAF5	ZFP36L1		rs73277289
7	14	74903080	75903080	RPS6KL1	NPC2	JDP2	LTBP2	RPS6KL1	MLH3	ZC2HC1C	RPS6KL1	QRS Duration	rs933460
17	14	81714245	82714245	STON2	STON2	SEL1L							rs555198497
6	14	85183041	86183041	FLRT2	FLRT2			FLRT2			FLRT2	QTc Interval	rs182338960
15	14	90950119	91950119	RPS6KA5	RPS6KA5	CCDC88C	SMEK1						14:91450119_TTC_T
15	14	99226000	100226000	BCL11B	BCL11B	CCNK	SETD3	BCL11B	SETD3	CCNK	BCL11B	QRS Duration	rs2614462
6	15	26107030	27107030	ATP10A	GABRB3	ATP10A		ATP10A			ATP10A		rs2042752
7	15	30710858	31710858	FAN1	TRPM1	FAN1	MTMR10	FAN1	MTMR10	TRPM1	FAN1		rs76529048
6	15	36382407	37382407	C15orf41-MEIS2	C15orf41	MEIS2		C15orf41	DPH6	AQR	C15orf41	QT Interval	rs2054015
1	15	36898521	37898521	C15orf41-MEIS2	C15orf41	MEIS2		MEIS2	DPH6		MEIS2	Distant overlap	rs538656197
1	15	44978333	45978333	DUOXA2	DUOXA2	C15orf43	BLOC1S6						rs561334839
9	15	50554952	51554952	TRPM7	TRPM7	USP8	AP4E1	SPPL2A	USP8	AP4E1	SPPL2A		rs28472713
3	15	69957595	70957595	TLE3	TLE3	UACA		TLE3			TLE3	PQ Interval	rs573165979
13	15	77879731	78879731	SH2D7	CRABP1	LINGO1	ACSBG1	TBC1D2B	SH2D7	DNAJA4	SH2D7		rs560296614
13	15	83671980	84671980	SH3GL3	HDGFRP3	TM6SF1	SH3GL3	SH3GL3	ADAMTSL3	BNC1	SH3GL3	QT Interval	rs557653138
14	15	84808141	85808141	ALPK3-AKAP13	ZNF592	NMB	ZSCAN2	ALPK3	NMB	SEC11A	ALPK3	QT Interval	rs12903256
1	15	84864516	85864516	ALPK3-AKAP13	NMB	ZSCAN2	WDR73	ALPK3	NMB	SEC11A	ALPK3	QT Interval	rs2115630
4	15	85620411	86620411	ALPK3-AKAP13	AKAP13	PDE8A	KLHL25	AKAP13	KLHL25		AKAP13	PQ Interval	rs77135039
9	15	86924113	87924113	AGBL1-NTRK3	AGBL1								rs532434440
1	15	87442866	88442866	AGBL1-NTRK3	NTRK3	AGBL1							rs192711056
4	15	100502738	101502738	CERS3	ALDH1A3	ADAMTS17	CERS3	CERS3	LINS	ALDH1A3	CERS3	QTc Interval	rs1503474
3	15	101839775	102839775	OR4F6	OR4F6	OR4F4	OR4F15	OR4F6	OR4F15	TARSL2	OR4F6		rs74336490
5	16	530002	1530002	C16orf11-GNG13-CHTF18-NPW	C16orf11	FAM173A	PIGQ	LMF1	UBE2I	BAIAP3	UBE2I		rs3809674
7	16	740065	1740065	C16orf11-GNG13-CHTF18-NPW	GNG13	TPSD1	CRAMP1L	LMF1	UBE2I	BAIAP3	UBE2I		rs181484164
2	16	830069	1830069	C16orf11-GNG13-CHTF18-NPW	CHTF18	RPUSD1	MRPS34	LMF1	UBE2I	BAIAP3	UBE2I		rs80026488
1	16	1694549	2694549	C16orf11-GNG13-CHTF18-NPW	BRICD5	NPW	RPL3L	SLC9A3R2	ZNF598	NPW	RAB26		rs562245128
9	16	4684547	5684547	FAM86A	ROGDI	SEC14L5	NUDT16L1	FAM86A	C16orf89	NAGPA	FAM86A	QRS Duration	rs11076876
13	16	5140075	6140075	FAM86A	FAM86A	RBFOX1		FAM86A	C16orf89	NAGPA	FAM86A	QRS Duration	rs774942215
2	16	15019743	16019743	KIAA0430	KIAA0430	NDE1	NPIPA1	NDE1	MPV17L	C16orf45	C16orf45		rs192271
13	16	22257931	23257931	CDR2	CDR2	EEF2K	USP31	HS3ST2	NPIPB5	CDR2	HS3ST2		rs9302398
2	16	28112489	29112489	ATP2A1	ATP2A1	ATXN2L	SULT1A2					QT Interval	rs566854954
7	16	50277015	51277015	CYLD	CYLD	ADCY7	BRD7						16:50777015_TCTC_T
6	16	52309864	53309864	TOX3-RBL2	CHD9	TOX3		TOX3	CHD9		TOX3	QRS Duration	rs4444334
1	16	52919787	53919787	TOX3-RBL2	RBL2	RPGRIP1L	AKTIP	RBL2	AKTIP	FTO	RBL2	Distant overlap	rs113555064
14	16	54354652	55354652	IRX5	IRX5			IRX5	IRX3		IRX5	PQ Interval	rs147015814
14	16	56937365	57937365	CIAPIN1	CIAPIN1	CCDC102A	KIFC3						rs572318543
1	16	62564756	63564756	CDH8							CDH8		rs113790178
18	16	66877216	68003807	EXOC3L1	EXOC3L1	LRRC36	SLC12A4	EXOC3L1	CES4A	CES3	EXOC3L1		rs35430428, rs12928503
13	16	70634462	71634462	VAC14	VAC14	CHST4	HYDIN						rs575302336
13	16	78759634	79759634	MAF	WWOX	PIH1	MAF	MAF			MAF	QRS Duration	rs184882552
1	16	79327468	80327468	MAF	MAF			MAF			MAF	QRS Duration	rs535587418
1	16	82031937	83031937	CDH13	CDH13	SDR42E1	HSD17B2	CDH13	MPHOSPH6	HSD17B2	CDH13		rs981101
4	16	86212753	87212753	C16orf95-FOXF1	FOXC2	C16orf95	FOXL1	C16orf95	MTHFSD	FOXC2	C16orf95		rs560502723
2	16	86490853	87490853	C16orf95-FOXF1	FOXF1	FOXL1	MTHFSD	C16orf95	MTHFSD	FOXC2	C16orf95		rs4843490
1	16	88042695	89042695	CDT1	CDT1	PIEZO1	ZC3H18	ZFPM1	ZNF469	ZC3H18	ZFPM1		rs34552467
10	17	3384026	4384026	P2RX1	CAMKK1	P2RX1	SPNS3	ZZEF1	UBE2G1	P2RX1	ATP2A3	P Duration	rs12449758
9	17	5619871	6619871	PITPNM3	PITPNM3	AIPL1	FAM64A	WSCD1	AIPL1	FAM64A	WSCD1	PQ Interval	rs190436800
6	17	6963102	8078671	GABARAP	GABARAP	ASGR1	TMEM107	TP53	ATP1B2	TNFSF12	TNFSF13	PQ Interval, QRS Duration	rs35850753, rs143094271
4	17	13734191	14734191	HS3ST3B1	HS3ST3B1	CDRT15	COX10	HS3ST3B1	CDRT15	COX10	HS3ST3B1	QTc Interval	rs9891833
17	17	36409499	37409499	RPL23-PPP1R1B	RPL23	RPL19	MLLT6		FBXO47	LASP1			rs4907
15	17	37312983	38312983	RPL23-PPP1R1B	PPP1R1B	CSF3	NEUROD2	PGAP3	GSDMA	CDK12	TCAP		rs111774995
14	17	40809843	41809843	BRCA1-SOST	RAMP2	ARL4D	VAT1	BRCA1	NBR1	TMEM106A	BRCA1		rs190270998
6	17	41329779	42329779	BRCA1-SOST	MPP3	CD300LG	TMEM106A	DUSP3	SOST	MPP2	SOST		rs851063
2	17	46972425	47972425	SLC35B1	SLC35B1	ATP5G1	FAM117A	PHOSPHO1	GNGT2	ZNF652	PHB	Ventricular Rate, PP interval	17:47472425_CAG_C
1	17	48952184	49952184	NME2	NME2	SPAG9	MBTD1						rs565669669
1	17	55316868	56316868	SRSF1-SEPT4-TRIM37	SRSF1	LPO	DYNLL2					PQ Interval	17:55816868_TA_T
9	17	55950524	56950524	SRSF1-SEPT4-TRIM37	2004-09-01 00:00:00	MPO	MKS1	MPO	TEX14	2004-09-01 00:00:00	SUPT4H1	PQ Interval	rs2680688
9	17	56766194	57766194	SRSF1-SEPT4-TRIM37	PTRH2	GDPD1	TRIM37	MPO	TRIM37	TEX14	SMG8	Distant overlap	rs9908895
4	17	59506654	60506654	TBX4	TBX4	NACA2	METTL2A	MED13	INTS2	BRIP1	INTS2		rs139781786
7	17	71166384	72166384	SDK2	SDK2	CPSF4L	C17orf80	SDK2	CDC42EP4	CPSF4L	SDK2		rs2620067
6	17	72204837	73204837	CD300LF	KIF19	HID1	USH1G	CD300LF	CD300LD	CD300LB	CD300LF		rs11077760
4	17	78666534	79666534	SLC38A10-ACTG1-SIRT7	AATK	CCDC137	AZI1	SLC38A10	ACTG1	CBX8		P Duration	rs561044438
5	17	78830763	79830763	SLC38A10-ACTG1-SIRT7	P4HB	SLC38A10	BAIAP2	SLC38A10	ACTG1	CBX8	MRPL12	P Duration	rs62072910
7	17	78908464	79908464	SLC38A10-ACTG1-SIRT7	ACTG1	MRPL12	ALYREF	SLC38A10	ACTG1	CBX8	MRPL12	P Duration	rs554572370
13	17	79171332	80171332	SLC38A10-ACTG1-SIRT7	SIRT7	ASPSCR1	CCDC57	SLC38A10	ACTG1	CBX8	MRPL12	Distant overlap	rs112518314
17	18	385746	1385746	ADCYAP1	ADCYAP1	CETN1	YES1	ADCYAP1	YES1	ENOSF1	ADCYAP1		rs116985703
17	18	13272838	14272838	MC2R	MC2R	MC5R	ZNF519	RNMT	MC5R	FAM210A	FAM210A		rs6505842
17	18	19554211	20554211	CTAGE1	RBBP8	CTAGE1	GATA6	CTAGE1	RBBP8	GATA6	CTAGE1		rs472819
13	18	22435639	23435639	ZNF521	ZNF521			ZNF521	OSBPL1A	SS18	ZNF521	QTc Interval	rs192091962
13	18	23959700	24959700	TAF4B	TAF4B	CHST9	KCTD1	AQP4	KCTD1	CHST9	AQP4		rs16942904
3	18	25666575	26666575	CDH2-HSPA9P2	CDH2			CDH2			CDH2	Ventricular Rate	rs11083293
1	18	26344497	27344497	CDH2-HSPA9P2								PQ Interval	rs529191392
1	18	29430550	30430550	MEP1B-KLHL14-ASXL3	RNF138	MEP1B	RNF125	GAREM	MEP1B	RNF138	GAREM		18:29930550_AAAC_A
7	18	30131745	31131745	MEP1B-KLHL14-ASXL3	CCDC178	KLHL14		ASXL3	CCDC178	KLHL14	ASXL3		rs62090748
9	18	30619086	31619086	MEP1B-KLHL14-ASXL3	ASXL3	NOL4	CCDC178	ASXL3	CCDC178	KLHL14	ASXL3		rs28445608
13	18	39450482	40450482	PIK3C3	PIK3C3	RIT2		PIK3C3			PIK3C3	PQ Interval	rs140399716
14	18	41950306	42950306	SETBP1	SLC14A2	SETBP1		SETBP1	SLC14A2		SETBP1		rs676930
17	18	41989943	42989943	SETBP1	SETBP1	SLC14A2		SETBP1	SLC14A2		SETBP1		rs586327
13	18	54569673	55569673	ONECUT2	ONECUT2	ST8SIA3	FECH	ST8SIA3	ONECUT2	NARS	ONECUT2		rs539026992
13	18	59189656	60189656	RNF152	CDH20	RNF152	PIGN	KIAA1468	PIGN	RNF152	RNF152	PQ Interval	rs676286
2	18	65956668	67000548	CCDC102B	CCDC102B	TMX3		CCDC102B	TMX3	RTTN	CCDC102B		rs201033466, rs185184064
1	18	74704595	75704595	GALR1	GALR1	MBP		GALR1	MBP		GALR1		rs146031808
13	18	74996353	76027682	GALR1				GALR1	MBP		GALR1		rs536803756, rs534003997
6	18	76764442	77764442	KCNG2	KCNG2	ATP9B	HSBP1L1	NFATC1	CTDP1	KCNG2	NFATC1		rs1660150
3	19	182611	1182611	FSTL3	FSTL3	CNN2	CDC34						19:682611_CT_C
14	19	3950022	4950022	LRG1	LRG1	SHD	HDGFRP2	UBXN6	HDGFRP2	CHAF1A	UBXN6	QT Interval	rs534925331
4	19	5358391	6358391	FUT3	RPL36	MLLT1	RANBP3	FUT6	FUT5	FUT3	FUT3		rs370843763
2	19	12219011	13219011	ZNF791	KLF1	WDR83	ZNF563	ZNF490	ZNF791	MAST1	ZNF791		rs117944879
14	19	14996141	15996141	CYP4F3-KLF2	CYP4F3	SLC1A6	WIZ	BRD4	AKAP8L	EPHX3	AKAP8		rs555423976
9	19	15908270	16908270	CYP4F3-KLF2	MED26	HSH2D	RAB8A	KLF2	CIB3	AP1M1	KLF2		rs530495068
17	19	16142237	17142237	CYP4F3-KLF2	KLF2	F2RL3	SMIM7	KLF2	CIB3	AP1M1	KLF2		rs780328457
17	19	18474057	19474057	SSBP4	SSBP4	HOMER3	CERS1						rs111481788
1	19	23006527	24006527	ZNF91	ZNF91	ZNF675	ZNF681	ZNF91	ZNF724P	ZNF730	ZNF91		rs201037201
13	19	41212345	42212345	C19orf69	C19orf69	ITPKC	BCKDHA						rs187000776
1	19	42753690	43753690	CEACAM1-PHLDB3	CEACAM1	CNFN	PSG4						rs113745507
13	19	43020183	44020183	CEACAM1-PHLDB3	PHLDB3	CEACAM1	PSG4						rs190005000
13	19	46407550	47407550	NOVA2	NOVA2	CCDC8	PPP5C	PPP5C	PNMAL1	PNMAL2	CCDC8	PQ Interval	rs35630335
9	19	49081510	50081510	TRPM4	HRC	SULT2B1	RUVBL2	KCNA7	TRPM4	NTF4	KCNA7		rs112924105
9	19	51832479	52832479	FPR1	VSIG10L	SIGLEC8	ZNF577	FPR1	ZNF613	ZNF350	FPR1		rs57262511
7	19	57897811	58897811	ZNF814	ZNF814	ZNF418	ZNF329	ZNF814	ZNF417	ZNF256	ZNF814	QT Interval	rs183754954
1	19	58136828	59136828	ZNF814	ZNF274	ZNF814	ZSCAN22	ZNF814	ZNF417	ZNF256	ZNF814	QT Interval	19:58636828_ATG_A
6	20	486594	1486594	RSPO4	SDCBP2	TMEM74B	SRXN1	RSPO4	ANGPT4	PSMF1	RSPO4		rs73082158
17	20	1901510	2901510	SNRPB	SNRPB	VPS16	NOP56	TGM6	SNRPB	ZNF343	TGM6		rs775472640
2	20	5808279	6808279	FERMT1-LRRN4	BMP2	FERMT1	C20orf196	FERMT1	LRRN4	CRLS1	FERMT1	PQ Interval	rs201108596
3	20	5838026	6838026	FERMT1-LRRN4	LRRN4	C20orf196	CRLS1	FERMT1	LRRN4	CRLS1	FERMT1	PQ Interval	rs4402836
4	20	14527193	15527193	MACROD2	MACROD2			MACROD2			FLRT3		rs75364567
14	20	18503523	19503523	SLC24A3	SEC23B	DTD1	SLC24A3	SLC24A3	SCP2D1	DTD1	SLC24A3		rs573317965
9	20	36376183	37376183	KIAA1755-TTI1	SLC32A1	KIAA1755	CTNNBL1	KIAA1755	ARHGAP40	RALGAPB	KIAA1755	QT Interval, Ventricular Rate, PP interval, QRS Number	rs1205441
3	20	36628817	37628817	KIAA1755-TTI1	TTI1	TGM2	PPP1R16B	KIAA1755	ARHGAP40	RALGAPB	KIAA1755	QT Interval, Ventricular Rate, PP interval, QRS Number	rs1303575
3	20	60656946	61656946	OGFR-NTSR1-EEF1A2	OGFR	SS18L1	LSM14B	RBBP8NL	NTSR1	BHLHE23	GATA5	Ventricular Rate, PP interval	rs6122011
1	20	60689530	61689530	OGFR-NTSR1-EEF1A2	CABLES2	NTSR1	LAMA5	RBBP8NL	NTSR1	BHLHE23	GATA5	Ventricular Rate, PP interval	rs28583106
13	20	61628621	62628621	OGFR-NTSR1-EEF1A2	DNAJC5	EEF1A2	COL20A1	PPDPF	EEF1A2	KCNQ2	EEF1A2	Distant overlap	rs1741617
3	21	15981356	16981356	NRIP1-USP25	NRIP1			HSPA13	NRIP1	RBM11	NRIP1		rs73174575
1	21	16465200	17465200	NRIP1-USP25	USP25			HSPA13	NRIP1	RBM11	NRIP1		rs144313128
2	21	22040021	23040021	NCAM2	NCAM2							QTc Interval	rs555041059
4	21	36354551	37354551	RUNX1	RUNX1	FKSG68		RUNX1			RUNX1		rs531718617
9	22	23431845	24431845	CHCHD10	MMP11	DERL3	GNAZ	CHCHD10	VPREB3	SMARCB1	CHCHD10	QT Interval	rs9608164
2	22	23608977	24608977	CHCHD10	DERL3	CHCHD10	C22orf15	CHCHD10	VPREB3	SMARCB1	CHCHD10	QT Interval	rs131442
4	22	24104292	25104292	CHCHD10	UPB1	ADORA2A	CHCHD10	CHCHD10	VPREB3	SMARCB1	CHCHD10	QT Interval	rs532779908
7	22	27341518	28341518	MN1	PITPNB	MN1		MN1	PITPNB		MN1	P Duration, QT Interval	rs6005445
1	22	30531688	31531688	SEC14L4-SFI1	SEC14L4	DUSP18	SEC14L3	TCN2	DUSP18	SLC35E4	SLC35E4	PQ Interval	rs191075264
1	22	31499127	32499127	SEC14L4-SFI1	YWHAH	SLC5A1	DRG1	PIK3IP1	LIMK2	SFI1	SFI1	PQ Interval	rs6518752
3	22	40385499	41385499	SGSM3	RBX1	XPNPEP3	DNAJB7	MKL1	SGSM3	ADSL	SGSM3	PQ Interval	rs73167082
1	22	40752092	41752092	SGSM3	ZC3H7B	SGSM3	SLC25A17	MKL1	SGSM3	ADSL	SGSM3	PQ Interval	22:41252092_AGACT_A
1	22	41915023	42915023	C22orf46	C22orf46	POLR3H	ACO2						rs541793495
6	22	48882566	49882566	C22orf34	C22orf34	FAM19A5							rs539708644
