# Supplementary material for: Unsupervised feature extraction using deep learning empowers discovery of genetic determinants of the electrocardiogram
Source: Genome Med. 2025 Oct 9;17:118. doi: 10.1186/s13073-025-01510-z (PMC12512816; doi:10.1186/s13073-025-01510-z)
Supplement: Supplementary file 10 — Additional file 10: This file contains the code used to generate this paper. [file 13073_2025_1510_MOESM10_ESM.zip]

Archive with 43 entries (42 files):
- code_rebuttal/README.txt
- code_rebuttal/bash_scripts/burden_regenie.sh
- code_rebuttal/bash_scripts/burden_regenieS1.sh
- code_rebuttal/bash_scripts/gcta_cojo_all.pbs
- code_rebuttal/bash_scripts/gcta_cojo_ecg_params.pbs
- code_rebuttal/bash_scripts/gcta_cojo_ecg_params_p_axis.pbs
- code_rebuttal/bash_scripts/gcta_cojo_ecg_params_p_duration.pbs
- code_rebuttal/bash_scripts/gcta_cojo_ecg_params_pq_int.pbs
- code_rebuttal/bash_scripts/gcta_cojo_ecg_params_qrs_duration.pbs
- code_rebuttal/bash_scripts/gcta_cojo_ecg_params_qrs_num.pbs
- code_rebuttal/bash_scripts/gcta_cojo_ecg_params_qt_interval.pbs
- code_rebuttal/bash_scripts/gcta_cojo_ecg_params_qtc_interval.pbs
- code_rebuttal/bash_scripts/gcta_cojo_ecg_params_r_axis.pbs
- code_rebuttal/bash_scripts/gcta_cojo_ecg_params_t_axis.pbs
- code_rebuttal/bash_scripts/gcta_cojo_ecg_params_ventricular_rate.pbs
- code_rebuttal/bash_scripts/gcta_cojo_ecg_params2.pbs
- code_rebuttal/bash_scripts/gcta_covar_all.pbs
- code_rebuttal/bash_scripts/gcta_covar_ecg_params.pbs
- code_rebuttal/bash_scripts/gcta_ecg_params_all.pbs
- code_rebuttal/bash_scripts/gcta_her_LFall.pbs
- code_rebuttal/bash_scripts/gcta_tfLF_all.pbs
- code_rebuttal/bash_scripts/magma_LF_all.pbs
- code_rebuttal/bash_scripts/polyfun_munge_all.pbs
- code_rebuttal/bash_scripts/polyfun_pcp_prec_all.pbs
- code_rebuttal/bash_scripts/susie.pbs
- code_rebuttal/jupyter_notebooks/gwas_data_prep_LF.ipynb
- code_rebuttal/magma_scripts/
- code_rebuttal/matlab_scripts/alignment.m
- code_rebuttal/pops_commands/commandline_pops.txt
- code_rebuttal/python_scripts/all_gwas_regions_plot.py
- code_rebuttal/python_scripts/new_plots_8l.py
- code_rebuttal/python_scripts/new_plots_allLF.py
- code_rebuttal/python_scripts/new_plots_echo_1l.py
- code_rebuttal/python_scripts/new_plots_phecode_1l.py
- code_rebuttal/python_scripts/new_plots_recon.py
- code_rebuttal/python_scripts/phenotype_associations.py
- code_rebuttal/python_scripts/phenotype_associations_echo.py
- code_rebuttal/python_scripts/phenotype_associations_plots.py
- code_rebuttal/python_scripts/phenotype_associations_UKB.py
- code_rebuttal/python_scripts/phenotype_associations_UKB_plots.py
- code_rebuttal/python_scripts/train_VAE_pcol.py
- code_rebuttal/python_scripts/V2G.py
- code_rebuttal/R_scripts/Manhattan_plots_LFall.R
