# Supplementary material for: Unsupervised feature extraction using deep learning empowers discovery of genetic determinants of the electrocardiogram
Source: Genome Med. 2025 Oct 9;17:118. doi: 10.1186/s13073-025-01510-z (PMC12512816; doi:10.1186/s13073-025-01510-z)
Supplement: Supplementary file 10 — Additional file 10: This file contains the code used to generate this paper. [file 13073_2025_1510_MOESM10_ESM.zip › code_rebuttal/README.txt]

Code Supplement for:
Unsupervised feature extraction using deep learning empowers discovery of genetic determinants of the electrocardiogram

Authors: Ewa Sieliwonczyk et al.

==================================================================================
FOLDER STRUCTURE

This repository contains all scripts used in the study, organized by type:

/code
├── bash_scripts/         - Shell and PBS job scripts for running GWAS, burden tests, COJO, and MAGMA analyses
├── R_scripts/            - R scripts for creating plots, particularly Manhattan plots
├── python_scripts/       - Python scripts for processing GWAS outputs, variant-to-gene annotations, and plotting
├── jupyter_notebooks/    - Jupyter notebooks for GWAS data preparation and preprocessing steps
├── matlab_scripts/       - MATLAB scripts used for ECG signal alignment before modeling
├── pops_commands/        - Command-line files for running PoPS prioritization analyses
├── magma_scripts/        - PBS scripts for running MAGMA gene-set enrichment analysis

==================================================================================
SCRIPT DESCRIPTIONS & PAPER LINKS

bash_scripts/
- burden_regenie.sh
  → Runs REGENIE burden testing on rare variants; inputs WES data and covariates; linked to Figure 5 (rare variant gene-based associations) and Supplemental Table 2

- burden_regenieS1.sh
  → Helper script for step 1 of REGENIE; sets up null models; same section as above

- gcta_cojo scripts
  → Runs GCTA COJO conditional-joint analysis; identifies independent GWAS signals; linked to Figure 3 and Supplemental dataset 2 (conditional SNPs)

- gcta_covar scripts
  → Runs GCTA genetic covariation analysis used for Figure 1

- gcta_ecg_params_all.pbs, gcta_tfLF_all.pbs
  → Runs the GWAS analysis

- polyfun_munge_all.pbs, polyfun_pcp_prec_all.pbs
  → Runs the Polyfun gene prioritization analysis, linked to Supplemental dataset 6-7 (GWAS regions)

- magma_LF_all.pbs
  → Runs MAGMA gene-set analysis; takes GWAS summary statistics as input; linked to PoPS analysis and Supplemental dataset 6-7 (GWAS regions)

- susie.pbs
  → Runs the per-SNP posterior inclusion probability used for PolyFun gene prioritization (Supplemental dataset 6-7 (GWAS regions))

R_scripts/
- Manhattan_plots_LFall.R
  → Generates Manhattan plots from latent factor GWAS results; used for Figure 3 (joint Manhattan plot) and the ECG explorer app (https://www.cardiodb.org/decg_explorer/)

python_scripts/
- V2G.py
  → Processes variant-to-gene (V2G) mappings; integrates epigenomic and functional data; linked to Figure 3 and Supplemental dataset 6-7 (GWAS regions)

- all_gwas_regions_plot.py
  → Plots regional association plots across latent factors; visualizes loci; part of Figure 3 visual material

- new_plots_8l.py, new_plots_allLF.py
  → Generates latent factor traversal plots, linked to Figure 2 and the ECG explorer app (https://www.cardiodb.org/decg_explorer/)

- phenotype_associations.py, phenotype_associations_echo.py, phenotype_associations_UKB.py
  → Runs the analysis to calculate the phenotypical associations used to generate the plots in Figures 6-7

- phenotype_associations_plots.py, phenotype_associations_UKB_plots.py
  → Generates the plots from the output from the previous scripts used for Figures 6-7

- new_plots_phecode_1l.py, new_plots_echo_1l.py
  → Generates latent factor visualization plots for the phecode associations, liked to Figures 6C and 7D

- all_gwas_regions_plot.py
  → Generates Figure 3 (association table on the right side of the plot)

- new_plots_recon.py
  → Generates the reconstruction accuracy plots from Figure 1A

- train_VAE.py
  → Script to train the Variational Autoencoder, linked to Supplemental Fig. 1

jupyter_notebooks/
- gwas_data_prep_LF.ipynb
  → Prepares GWAS input files from raw phenotype and genotype matrices; applies normalization and covariate adjustment; linked to Methods section "GWAS and common variant gene analysis"

matlab_scripts/
- alignment.m
  → Aligns ECG median beats using cross-correlation and normalization; prepares data for VAE training

pops_commands/
- commandline_pops.txt
  → Contains command-line instructions for running PoPS prioritization tool; integrates with V2G.py outputs; linked to Supplemental dataset 6-7 (GWAS regions)
