# Supplementary material for: Unsupervised feature extraction using deep learning empowers discovery of genetic determinants of the electrocardiogram
Source: Genome Med. 2025 Oct 9;17:118. doi: 10.1186/s13073-025-01510-z (PMC12512816; doi:10.1186/s13073-025-01510-z)
Supplement: Supplementary file 10 — Additional file 10: This file contains the code used to generate this paper. [file 13073_2025_1510_MOESM10_ESM.zip › code_rebuttal/bash_scripts/burden_regenie.sh]

#!/bin/sh

exome_file_dir=""
#set this to the exome data field
data_file_dir=""
#set this to data directory
burden_file_dir="/Data/burden"
#set this to output directory

for pheno in {...}; do #Adjust to phenotype naming scheme
    for i in {1..22}; do
        run_regenie_cmd="regenie  \
            --step 2 \
            --pred ${pheno}_results_pred.list \
            --bgen ukb23159_c${i}_b0_v1.bgen \
            --ref-first \
            --sample ukb23159_c${i}_b0_v1.sample \
            --phenoFile ${pheno}.pheno \
            --phenoCol feno \
            --covarFile covars_burden.csv \ #file with sex, age, age2, height, BMI and the 10 first genetic principal components
            --set-list set${i}.txt \ #set list provided by UKB split into chromosomes
            --anno-file ukb23158_500k_OQFE.annotations.txt \
            --mask-def custom_masks.txt \ #mask file defining frequency cut offs and pathogenicity scores
            --aaf-bins 0.01,0.001 \
            --out ${pheno}_burden_chr${i} \
            --threads 16"

        dx run swiss-army-knife -iin="${exome_file_dir}/ukb23159_c${i}_b0_v1.bgen" \
           -iin="${exome_file_dir}/ukb23159_c${i}_b0_v1.bgen.bgi" \
           -iin="${exome_file_dir}/ukb23159_c${i}_b0_v1.sample" \
           -iin="${data_file_dir}/${pheno}.pheno" \
           -iin="${burden_file_dir}/${pheno}_results_pred.list" \
           -iin="${burden_file_dir}/${pheno}_results_1.loco" \
           -iin="${data_file_dir}/set${i}.txt" \
           -iin="${data_file_dir}/ukb23158_500k_OQFE.annotations.txt" \
           -iin="${data_file_dir}/custom_masks.txt" \
           -iin="${data_file_dir}/covars_burden.csv" \
           -icmd="${run_regenie_cmd}" --tag="Step2" --instance-type "mem2_ssd1_v2_x16" \
           --destination="${project}:/Data/burden/" --brief --yes;
    done
done
