# Supplementary material for: Unsupervised feature extraction using deep learning empowers discovery of genetic determinants of the electrocardiogram
Source: Genome Med. 2025 Oct 9;17:118. doi: 10.1186/s13073-025-01510-z (PMC12512816; doi:10.1186/s13073-025-01510-z)
Supplement: Supplementary file 10 — Additional file 10: This file contains the code used to generate this paper. [file 13073_2025_1510_MOESM10_ESM.zip › code_rebuttal/bash_scripts/burden_regenieS1.sh]

#!/bin/sh

exome_file_dir=""
#set this to the exome data field
data_file_dir=""
#set this to data directory

for i in {...}; do #Adjust to phenotype naming scheme
    run_regenie_cmd="regenie  \
        --step 1 \
        --covarFile covars_burden.csv \ #Covariate file with sex, age, age2, height, BMI and the 10 first genetic principal components
        --bed ukb22418_allQC_mrg_prnd_cohort_lo38_v3 \ #Dataset with QC'ed SNPs from population of interest obtained from genotyping and exome sequencing data
        --phenoFile ${i}.pheno \
        --phenoCol feno \
        --out ${i}_results \
        --bsize 1000 \
        --loocv \
        --threads 16" 

    dx run swiss-army-knife -iin="${data_file_dir}/ukb22418_allQC_mrg_prnd_cohort_lo38_v3.fam" \
       -iin="${data_file_dir}/ukb22418_allQC_mrg_prnd_cohort_lo38_v3.bed" \
       -iin="${data_file_dir}/ukb22418_allQC_mrg_prnd_cohort_lo38_v3.bim" \
       -iin="${data_file_dir}/${i}.pheno" \
       -iin="${data_file_dir}/covars_burden.csv" \
       -icmd="${run_regenie_cmd}" --tag="Step1" --instance-type "mem1_ssd1_v2_x16" \
       --destination="${project}:/Data/burden/" --brief --yes;
done
	
