# Supplementary material for: Unsupervised feature extraction using deep learning empowers discovery of genetic determinants of the electrocardiogram
Source: Genome Med. 2025 Oct 9;17:118. doi: 10.1186/s13073-025-01510-z (PMC12512816; doi:10.1186/s13073-025-01510-z)
Supplement: Supplementary file 10 — Additional file 10: This file contains the code used to generate this paper. [file 13073_2025_1510_MOESM10_ESM.zip › code_rebuttal/bash_scripts/gcta_cojo_ecg_params2.pbs]

#!/bin/bash

#PBS -l walltime=8:00:00
#PBS -l select=1:ncpus=32:mem=200gb

module purge
module load anaconda3/personal
source activate gcta
cd ${PBS_O_WORKDIR}


awk -F'\t' '{print $2, $4, $5, $7, $8, $9, $6}' geno_assoc_qtc_interval_ukb.fastGWA > qtc_interval.txt

gcta64 --bfile allQC_mrg_prun_fullcohort --thread-num 32 --cojo-file qtc_interval.txt --cojo-slct --cojo-p 5e-8 --out qtc_interval_cojo

awk -F'\t' '{print $2, $4, $5, $7, $8, $9, $6}' geno_assoc_p_axis_interval_ukb.fastGWA > p_axis_interval.txt

gcta64 --bfile allQC_mrg_prun_fullcohort --thread-num 32 --cojo-file p_axis_interval.txt --cojo-slct --cojo-p 5e-8 --out p_axis_interval_cojo

awk -F'\t' '{print $2, $4, $5, $7, $8, $9, $6}' geno_assoc_r_axis_interval_ukb.fastGWA > r_axis_interval.txt

gcta64 --bfile allQC_mrg_prun_fullcohort --thread-num 32 --cojo-file r_axis_interval.txt --cojo-slct --cojo-p 5e-8 --out r_axis_interval_cojo

awk -F'\t' '{print $2, $4, $5, $7, $8, $9, $6}' geno_assoc_t_axis_interval_ukb.fastGWA > t_axis_interval.txt

gcta64 --bfile allQC_mrg_prun_fullcohort --thread-num 32 --cojo-file t_axis_interval.txt --cojo-slct --cojo-p 5e-8 --out t_axis_interval_cojo
