# Supplementary material for: Unsupervised feature extraction using deep learning empowers discovery of genetic determinants of the electrocardiogram
Source: Genome Med. 2025 Oct 9;17:118. doi: 10.1186/s13073-025-01510-z (PMC12512816; doi:10.1186/s13073-025-01510-z)
Supplement: Supplementary file 10 — Additional file 10: This file contains the code used to generate this paper. [file 13073_2025_1510_MOESM10_ESM.zip › code_rebuttal/bash_scripts/gcta_ecg_params_all.pbs]

#!/bin/bash

#PBS -l walltime=08:00:00
#PBS -l select=1:ncpus=32:mem=100gb

module purge
module load anaconda3/personal
source activate gcta

cd ${PBS_O_WORKDIR}


gcta64 --bfile allQC_mrg_prun_fullcohort --grm-sparse sp_grm --fastGWA-mlm --pheno ventricular_rate.pheno --covar covar_fix.txt --qcovar covar_q.txt --thread-num 32 --out geno_assoc_ventricular_rate_ukb


gcta64 --bfile allQC_mrg_prun_fullcohort --grm-sparse sp_grm --fastGWA-mlm --pheno p_duration.pheno --covar covar_fix.txt --qcovar covar_q.txt --thread-num 32 --out geno_assoc_p_duration_ukb


gcta64 --bfile allQC_mrg_prun_fullcohort --grm-sparse sp_grm --fastGWA-mlm --pheno pp_interval.pheno --covar covar_fix.txt --qcovar covar_q.txt --thread-num 32 --out geno_assoc_pp_interval_ukb


gcta64 --bfile allQC_mrg_prun_fullcohort --grm-sparse sp_grm --fastGWA-mlm --pheno pq_interval.pheno --covar covar_fix.txt --qcovar covar_q.txt --thread-num 32 --out geno_assoc_pq_interval_ukb


gcta64 --bfile allQC_mrg_prun_fullcohort --grm-sparse sp_grm --fastGWA-mlm --pheno qrs_num.pheno --covar covar_fix.txt --qcovar covar_q.txt --thread-num 32 --out geno_assoc_qrs_num_ukb


gcta64 --bfile allQC_mrg_prun_fullcohort --grm-sparse sp_grm --fastGWA-mlm --pheno qrs_duration.pheno --covar covar_fix.txt --qcovar covar_q.txt --thread-num 32 --out geno_assoc_qrs_duration_ukb


gcta64 --bfile allQC_mrg_prun_fullcohort --grm-sparse sp_grm --fastGWA-mlm --pheno qt_interval.pheno --covar covar_fix.txt --qcovar covar_q.txt --thread-num 32 --out geno_assoc_qt_interval_ukb


gcta64 --bfile allQC_mrg_prun_fullcohort --grm-sparse sp_grm --fastGWA-mlm --pheno qtc_interval.pheno --covar covar_fix.txt --qcovar covar_q.txt --thread-num 32 --out geno_assoc_qtc_interval_ukb


gcta64 --bfile allQC_mrg_prun_fullcohort --grm-sparse sp_grm --fastGWA-mlm --pheno p_axis.pheno --covar covar_fix.txt --qcovar covar_q.txt --thread-num 32 --out geno_assoc_p_axis_ukb


gcta64 --bfile allQC_mrg_prun_fullcohort --grm-sparse sp_grm --fastGWA-mlm --pheno r_axis.pheno --covar covar_fix.txt --qcovar covar_q.txt --thread-num 32 --out geno_assoc_r_axis_ukb


gcta64 --bfile allQC_mrg_prun_fullcohort --grm-sparse sp_grm --fastGWA-mlm --pheno t_axis.pheno --covar covar_fix.txt --qcovar covar_q.txt --thread-num 32 --out geno_assoc_t_axis_ukb
