# Supplementary material for: Unsupervised feature extraction using deep learning empowers discovery of genetic determinants of the electrocardiogram
Source: Genome Med. 2025 Oct 9;17:118. doi: 10.1186/s13073-025-01510-z (PMC12512816; doi:10.1186/s13073-025-01510-z)
Supplement: Supplementary file 10 — Additional file 10: This file contains the code used to generate this paper. [file 13073_2025_1510_MOESM10_ESM.zip › code_rebuttal/bash_scripts/magma_LF_all.pbs]

#Provide list of GWAS SNPs in correct format (snps.csv) and a list of genes to be annotated (gene_annot_jun10_magma.txt based on reformatted version of PoPS gene list)

./magma	--annotate --snp-loc snps.csv --gene-loc gene_annot_jun10_magma.txt
	--out magma_results2


./magma --bfile allQC_mrg_prun_cohort --gene-annot magma_results2.genes.annot --out magma_results_phenotype 
