# Supplementary material for: Unsupervised feature extraction using deep learning empowers discovery of genetic determinants of the electrocardiogram
Source: Genome Med. 2025 Oct 9;17:118. doi: 10.1186/s13073-025-01510-z (PMC12512816; doi:10.1186/s13073-025-01510-z)
Supplement: Supplementary file 10 — Additional file 10: This file contains the code used to generate this paper. [file 13073_2025_1510_MOESM10_ESM.zip › code_rebuttal/bash_scripts/polyfun_pcp_prec_all.pbs]

#!/bin/bash
 
#PBS -l walltime=8:00:00
#PBS -l select=1:ncpus=32:mem=200gb
#PBS -J 3-30

module purge
module load anaconda3/personal
source activate polyfun
cd ${PBS_O_WORKDIR}

python extract_snpvar.py --sumstats polyfun/sumstats_tfLF${PBS_ARRAY_INDEX}_munged.txt --allow-missing --out output/sumstats_tfLF${PBS_ARRAY_INDEX}_out.gz
