# Supplementary material for: Unsupervised feature extraction using deep learning empowers discovery of genetic determinants of the electrocardiogram
Source: Genome Med. 2025 Oct 9;17:118. doi: 10.1186/s13073-025-01510-z (PMC12512816; doi:10.1186/s13073-025-01510-z)
Supplement: Supplementary file 10 — Additional file 10: This file contains the code used to generate this paper. [file 13073_2025_1510_MOESM10_ESM.zip › code_rebuttal/bash_scripts/susie.pbs]

#!/bin/bash
 
#PBS -l walltime=24:00:00
#PBS -l select=1:ncpus=32:mem=200gb

module purge
module load anaconda3/personal
source activate polyfun
cd ${PBS_O_WORKDIR}

python3 /polyfun/finemapper.py  --chr 1 --start 40750961 --end 41750961 --out polyfun_LF9.chr1.40750961_41750961.gz --geno allQC_mrg_prun_fullcohort --method susie --sumstats sumstats_tfLF9_out.gz --n 41227 --memory 100 --threads 32 --max-num-causal 5 --allow-missing 
#adjust chromosome, start, end and sumstats to relevant genomic region and phenotype
