# Supplementary material for: Unsupervised feature extraction using deep learning empowers discovery of genetic determinants of the electrocardiogram
Source: Genome Med. 2025 Oct 9;17:118. doi: 10.1186/s13073-025-01510-z (PMC12512816; doi:10.1186/s13073-025-01510-z)
Supplement: Supplementary file 10 — Additional file 10: This file contains the code used to generate this paper. [file 13073_2025_1510_MOESM10_ESM.zip › code_rebuttal/jupyter_notebooks/gwas_data_prep_LF.ipynb]

# %% [code]
import pandas as pd
import sys
import os
import numpy as np
import scipy.stats as ss

# %% [markdown]
Load covariate file (generated from UKB) including age, sex, height, BMI, the UKB assessment centre and the first 10 genetic principal components

# %% [code]
covars = pd.read_csv('gwas_linked_20230713.csv')

# %% [markdown]
seperate quantitative and fixed covariates

# %% [code]
C_q = pd.DataFrame()
C_q['FID'] = covars['eid']
C_q['IID'] = covars['eid']
C_q=pd.concat([C_q, covars.iloc[:,[1,3,4]]], axis = 1)
C_q=pd.concat([C_q, covars.iloc[:,6:16]], axis = 1)
C_q=C_q.dropna()
C_q.to_csv('covar_q.txt', index=False,  sep='\t')
C_fix = pd.DataFrame()
C_fix['FID'] = covars['eid']
C_fix['IID'] = covars['eid']
C_fix=pd.concat([C_fix, covars.iloc[:,[2,5]]], axis = 1)
C_fix = C_fix.dropna()
C_fix.to_csv('covar_fix.txt', index=False,  sep='\t')

# %% [markdown]
Load phenotype files, these are the individual LF or the ECG parameters, linked to the UKB eid

# %% [code]
feno = pd.read_csv('phenotype1.pheno', sep='\t')

# %% [markdown]
load function for rank-based inverse normal transformation

# %% [code]


def rank_INT(series, c=3.0/8, stochastic=True):
    """ Perform rank-based inverse normal transformation on pandas series.
        If stochastic is True ties are given rank randomly, otherwise ties will
        share the same value. NaN values are ignored.

        Args:
            param1 (pandas.Series):   Series of values to transform
            param2 (Optional[float]): Constand parameter (Bloms constant)
            param3 (Optional[bool]):  Whether to randomise rank of ties
        
        Returns:
            pandas.Series
    """

    # Check input
    assert(isinstance(series, pd.Series))
    assert(isinstance(c, float))
    assert(isinstance(stochastic, bool))

    # Set seed
    np.random.seed(123)

    # Take original series indexes
    orig_idx = series.index

    # Drop NaNs
    series = series.loc[~pd.isnull(series)]

    # Get ranks
    if stochastic == True:
        # Shuffle by index
        series = series.loc[np.random.permutation(series.index)]
        # Get rank, ties are determined by their position in the series (hence
        # why we randomised the series)
        rank = ss.rankdata(series, method="ordinal")
    else:
        # Get rank, ties are averaged
        rank = ss.rankdata(series, method="average")

    # Convert numpy array back to series
    rank = pd.Series(rank, index=series.index)

    # Convert rank to normal distribution
    transformed = rank.apply(rank_to_normal, c=c, n=len(rank))
    
    return transformed[orig_idx]

def rank_to_normal(rank, c, n):
    # Standard quantile function
    x = (rank - c) / (n - 2*c + 1)
    return ss.norm.ppf(x)


# %% [markdown]
transform and save phenotype file

# %% [code]
final = pd.DataFrame()
final['FID'] = feno['eid']
final['IID']= feno['eid']
final['feno'] = rank_INT(feno['feno'])
final.to_csv('phenotype_name.pheno', index=False,  sep='\t') #adjust to phenotype name
