# Supplementary material for: Unsupervised feature extraction using deep learning empowers discovery of genetic determinants of the electrocardiogram
Source: Genome Med. 2025 Oct 9;17:118. doi: 10.1186/s13073-025-01510-z (PMC12512816; doi:10.1186/s13073-025-01510-z)
Supplement: Supplementary file 10 — Additional file 10: This file contains the code used to generate this paper. [file 13073_2025_1510_MOESM10_ESM.zip › code_rebuttal/matlab_scripts/alignment.m]

ctl = h5read('','/ECGs',[1,1,1],[600,1,1]); #Supply ECG for alignment here
folder = ''; #Specify folder here
dir = dir(folder);
name_list_struct = {dir.name}';
name_list_struct(ismember(name_list_struct, {'.', '..'})) = [];
R=zeros(94578,8,600);
successfulFiles = {};
errorFiles = {};
for (i = 1:94578)
    try
        D = load(string(fullfile(folder,name_list_struct(i))));
        data = zeros(8,600);
        data(1,:) = D.data.median_12L.I(:);
        data(2,:) = D.data.median_12L.II(:);
        [c,lag]=xcorr(ctl.', data(1,:).', 'None', 300);
        [~,ind]=max(c);
        l = lag(ind);
        z = zeros(8,abs(l));
        if l>0
            data = [z,data(:,1:i=2600-l)];
        elseif l<0
            data = [data(:,abs(l):599), z];
        end
        R(i,:,:) = data;
        successfulFiles{end+1} = name_list_struct(i);
    catch
        errorFiles{end+1} = name_list_struct(i);
    end
end
fullH5Name = fullfile(folder, ''); #Supply output filename here
h5create(fullH5Name,"/ECGs", size(R));
h5write(fullH5Name,"/ECGs", R);

successfulTable = table(successfulFiles', 'VariableNames', {'FileName'});
errorTable = table(errorFiles', 'VariableNames', {'FileName'});

fullSFname =  fullfile(folder,'filelist.csv');
writetable(successfulTable, fullSFname);

fullEFname =  fullfile(folder,'error.csv');
writetable(errorTable, fullEFname);
