# Supplementary material for: Unsupervised feature extraction using deep learning empowers discovery of genetic determinants of the electrocardiogram
Source: Genome Med. 2025 Oct 9;17:118. doi: 10.1186/s13073-025-01510-z (PMC12512816; doi:10.1186/s13073-025-01510-z)
Supplement: Supplementary file 10 — Additional file 10: This file contains the code used to generate this paper. [file 13073_2025_1510_MOESM10_ESM.zip › code_rebuttal/pops_commands/commandline_pops.txt]

#Run for each phenotype

python pops.py --gene_annot_path example/data/utils/gene_annot_jun10.txt --feature_mat_prefix example/data/features_munged/pops_features_all --num_feature_chunks 9 --magma_prefix magma_results_phenotype --out_prefix example/out/phenotype_allfeatures
