# Supplementary material for: Unsupervised feature extraction using deep learning empowers discovery of genetic determinants of the electrocardiogram
Source: Genome Med. 2025 Oct 9;17:118. doi: 10.1186/s13073-025-01510-z (PMC12512816; doi:10.1186/s13073-025-01510-z)
Supplement: Supplementary file 10 — Additional file 10: This file contains the code used to generate this paper. [file 13073_2025_1510_MOESM10_ESM.zip › code_rebuttal/python_scripts/all_gwas_regions_plot.py]

import pandas as pd
import numpy as np
import matplotlib.pyplot as plt 
from matplotlib.colors import ListedColormap

#Prepare left panel (latent factor associations) data
df = pd.read_csv('LF_final_GP3.csv',sep=',')#Load table with GWAS significant loci and prioritised genes

#Keep only first gene listed
substring_to_check = '\*'

condition = df['Selected gene'].str.contains(substring_to_check, case=False, na=False)
df = df[~condition]

#Note all loci which overlap with ECG parameter GWAS
genes_to_mark_ecg = df['Selected gene'][df['Overlap'].notna()].unique()


df_sorted = df.sort_values(by=['CHR','START' ])#Order loci by genomic location

#Restructure the data frame listing genes and features (latent factors)
sorted_genes = df_sorted['Selected gene'].unique()
sorted_features = list(df_sorted['LF'].unique())

g = df['Selected gene'].unique()
genes = dict()
for i in g:
    genes[str(i)]=df['LF'][df['Selected gene']==i].values.tolist()

data = genes
df = pd.DataFrame(data.values(), index=data.keys()).T

sorted_features1 = ['LF{}'.format(i) for i in range(1, 20)]

#Load in the dataframe with the GWAS catalog data for each locus 
df2 = pd.read_csv('gwas_catalog_snps_ori3.csv')
df2 = df2.dropna(subset = ['Selected gene','Group'], how='all')
df2 = df2.drop_duplicates(subset = ['Selected gene','Group'])

ecg_gene = df2['Selected gene'][df2['Category'] == 'ECG related traits'].unique()
not_ecg = df2[~df2['Selected gene'].isin(ecg_gene)]

genes_to_mark = not_ecg['Selected gene'].unique() #mark the genes which are novel

# Prepare association matrix for left part of the plot
association_matrix1 = np.zeros((len(genes), len(sorted_features)))
for i, gene in enumerate(sorted_genes):
    for j, feature in enumerate(sorted_features):
        if feature in data[gene]:
            if gene in genes_to_mark:
                association_matrix1[i, j] = 1
            elif gene in genes_to_mark_ecg:
                association_matrix1[i, j] = 2
            else:
                association_matrix1[i, j] = 3
 
#Prepare middle panel (GWAS catalog ECG traits associations) data
df2 = df2[df2['Category'] == 'ECG related traits']

#Restructure dataframe
g = df2['Selected gene'].unique()

genes = dict()
for i in sorted_genes:
    genes[str(i)]=df2['Group'][df2['Selected gene']==i].values.tolist()
    
data = genes

#Group similar phenotypes together
value_to_cluster = {'QRS duration':9, 'ECG traits (unspecified)':23, 'JT interval':14,
       'Atrial fibrillation/Flutter':5, 'QT interval':12, 'QTc interval':13,
       'TPE interval':15, 'PR interval':3, 'P wave duration':1,
       'P wave terminal force':2, 'Arrhythmia':21, 'QRS-T angle':11, 'Heart rate':8,
       'QRS complex':10, 'Sick sinus syndrome':4, 'T-wave morphology':16,
       'Cardiac conduction':6, 'Brugada syndrome':19, 'Long QT syndrome':17,
       'Cardiac dysrhythmias ':20, 'Early cardiac repolarization':18,
       'Ventricular ectopy':22, 'Supraventricular ectopy':7}
df2['Cluster'] = df2.Group.map(value_to_cluster)
df2_sorted = df2.sort_values(by=['Cluster'])
sorted_features = list(df2_sorted['Group'].unique())

genes_to_mark = not_ecg['Selected gene'].unique()

# Prepare association matrix for middle part of the plot
association_matrix2 = np.zeros((len(sorted_genes), len(sorted_features)))
for i, gene in enumerate(sorted_genes):
    for j, feature in enumerate(sorted_features):
        if feature in data[gene]:
            if gene in genes_to_mark:
                association_matrix2[i, j] = 1
            elif gene in genes_to_mark_ecg:
                association_matrix2[i, j] = 2
            else:
                association_matrix2[i, j] = 3

# Merge features left part and middle part of the plot 
sorted_features1 = sorted_features1 + ['space'] + sorted_features      

#Prepare right panel (GWAS catalog cardiac structure and function related traits) data              
df2 = pd.read_csv('gwas_catalog_snps_ori3.csv')
df2 = df2.dropna(subset = ['Selected gene','Group'], how='all')

df2 = df2.drop_duplicates(subset = ['Selected gene','Group'])

df2 = df2[df2['Category'] == 'Cardiac structure and function']

#Restructure dataframe
g = df2['Selected gene'].unique()
genes = dict()
for i in sorted_genes:
    genes[str(i)]=df2['Group'][df2['Selected gene']==i].values.tolist()
    
data = genes

#Group similar phenotypes together
value_to_cluster = {'Blood pressure':12, 'Coronary artery disease':11,
       'Myocardial infarction':10, 'Cardiovascular disease':9,
       'Cardiac hypertrophy':3, 'Heart failure':1, 'Cardiac troponin':13,
       'Cardiac imaging':8, 'Cardiovascular age':15, 'Valvular heart disease':4,
       'Predicted heart recovery rate':14, 'Spont coronary artery dissection':16, 
       'Cardiorespiratory traits':17, 'Dilated cardiomyopathy':2,
       'Sudden cardiac arrest':6, 'Congenital heart disease':5,
       'Mortality in heart failure':7}
df2['Cluster'] = df2.Group.map(value_to_cluster)
df2_sorted = df2.sort_values(by=['Cluster'])
sorted_features = list(df2_sorted['Group'].unique())

# Prepare association matrix for right part of the plot
association_matrix3 = np.zeros((len(sorted_genes), len(sorted_features)))
for i, gene in enumerate(sorted_genes):
    for j, feature in enumerate(sorted_features):
        if feature in data[gene]:
            if gene in genes_to_mark:
                association_matrix3[i, j] = 1
            elif gene in genes_to_mark_ecg:
                association_matrix3[i, j] = 2
            else:
                association_matrix3[i, j] = 3

# Combine association matrices for all parts of the plot
association_matrix4 = np.zeros((len(sorted_genes), 1))
association_matrix = np.hstack((association_matrix1, association_matrix4, association_matrix2, association_matrix4, association_matrix3))

# Combine features for all parts of the plot
sorted_features = sorted_features1 + ['space'] + sorted_features 

# Start plot settings
custom_cmap = ListedColormap(['white', '#d73027', '#4575b4', '#fc8d59'])# Set color for loci which overlap with ECG parameter GWAS or previous ECG trait GWAS catalog findings and novel loci

# Create a figure and axis
fig, ax = plt.subplots(figsize=(25, 35))

# Create a heatmap with colored rectangles using the custom colormap
cax = ax.matshow(association_matrix, cmap=custom_cmap, aspect='auto')

# Customize the plot
# Set labels and titles
sorted_genes2= pd.Series(sorted_genes).str.split('-').str[0]


ax.set_xticks(range(len(sorted_features)))
ax.set_yticks(range(len(sorted_genes)))
ax.set_xticklabels(sorted_features, rotation=90)
ax.tick_params(axis='y', which='major', labelsize=14)
ax.tick_params(axis='x', which='major', labelsize=20)
ax.set_yticklabels(sorted_genes2)
ytick_labels = fig.gca().get_yticklabels()
xtick_labels = fig.gca().get_xticklabels()

for i, label in enumerate(ytick_labels):
    if sorted_genes[i] in genes_to_mark:
        label.set_color('#d73027')
        label.set_weight('bold')
    elif sorted_genes[i] in genes_to_mark_ecg:
        label.set_color('#4575b4')
    else:
        label.set_color('#fc8d59')
        
for i, label in enumerate(xtick_labels):
    if sorted_features[i] == 'space':
        label.set_color('white')
        
plt.xlabel('')
plt.ylabel('')
rect_width = 1
rect_height = 1


# Custom grid
for i in range(1,len(sorted_genes)*2,2):
        ax.axhline(i*0.5,  color='grey') # horizontal lines
        
for i in range(1,len(sorted_features)*2,2):
        ax.axvline(i*0.5, color='grey') # vertical lines
plt.grid(False)
# Show the plot
plt.show()
