# Supplementary material for: Unsupervised feature extraction using deep learning empowers discovery of genetic determinants of the electrocardiogram
Source: Genome Med. 2025 Oct 9;17:118. doi: 10.1186/s13073-025-01510-z (PMC12512816; doi:10.1186/s13073-025-01510-z)
Supplement: Supplementary file 10 — Additional file 10: This file contains the code used to generate this paper. [file 13073_2025_1510_MOESM10_ESM.zip › code_rebuttal/python_scripts/new_plots_echo_1l.py]

import matplotlib.pyplot as plt
import seaborn as sns
import h5py
import numpy as np
import math
import pickle
import datetime
import pandas as pd
import tensorflow as tf
import sys
from tensorflow import keras
from tensorflow.keras import layers, losses
from tensorflow.keras.callbacks import (ReduceLROnPlateau, EarlyStopping, ModelCheckpoint)
from tensorflow.keras.layers import Input, Conv1D, MaxPooling1D, Dropout, BatchNormalization, Activation, Add, Flatten, \
    Dense, ZeroPadding1D, Reshape, LeakyReLU, UpSampling1D, Lambda
from tensorflow.keras.utils import Sequence
import keras.backend as K
from keras.callbacks import CSVLogger
from matplotlib.colors import ListedColormap
from sklearn.linear_model import LinearRegression

#  %% variables
lr = 0.001
batch_size = 128
latent_dim = 30
gamma = 0.5
capacity = 0
delta_C = 0
pc_mod = 0
corr_mod = 0

#Load in VAE model
class Sampling(layers.Layer):
    """Uses (z_mean, z_log_var) to sample z, the vector encoding a digit."""

    def call(self, inputs):
        z_mean, z_log_var = inputs
        batch = tf.shape(z_mean)[0]
        dim = tf.shape(z_mean)[1]
        epsilon = tf.random.normal(shape=(batch, dim))
        return z_mean + tf.exp(0.5 * z_log_var) * epsilon


inputs = Input(shape=(400, 8))

# Encoding path
conv1 = Conv1D(8, 3, activation='relu', padding='same')(inputs)
norm1 = BatchNormalization()(conv1)
lr1 = LeakyReLU()(norm1)

conv2 = Conv1D(8, 3, padding='same')(lr1)
norm2 = BatchNormalization()(conv2)
lr2 = LeakyReLU()(norm2)

conv3 = Conv1D(16, 3, padding='same')(lr2)
norm3 = BatchNormalization()(conv3)
pool1 = MaxPooling1D(pool_size=2)(norm3)
lr3 = LeakyReLU()(pool1)

conv4 = Conv1D(32, 3, padding='same')(lr3)
norm4 = BatchNormalization()(conv4)
lr4 = LeakyReLU()(norm4)

conv5 = Conv1D(64, 3, padding='same')(lr4)
norm5 = BatchNormalization()(conv5)
pool2 = MaxPooling1D(pool_size=2)(norm5)
lr5 = LeakyReLU()(pool2)

conv6 = Conv1D(128, 3, padding='same')(lr5)
norm6 = BatchNormalization()(conv6)
lr6 = LeakyReLU()(norm6)

conv7 = Conv1D(512, 3, padding='same')(lr6)
norm7 = BatchNormalization()(conv7)
pool3 = MaxPooling1D(pool_size=5)(norm7)
lr7 = LeakyReLU()(pool3)

conv8 = Conv1D(1024, 3, activation='relu', padding='same')(lr7)
flat1 = Flatten()(conv8)

# Sampling
z_mean = Dense(latent_dim, name="z_mean")(flat1)
z_log_var = Dense(latent_dim, name="z_log_var")(flat1)
z = Sampling()([z_mean, z_log_var])
encoder = keras.Model(inputs, [z_mean, z_log_var, z], name="encoder")

encoder.summary()

from tensorflow.keras.layers import Conv1DTranspose

latent_dim = latent_dim  # Dimensionality of the latent space
dec_inputs = keras.Input(shape=(latent_dim,))

dense1 = Dense(units=20)(dec_inputs)
reshape1 = Reshape(target_shape=[20, 1])(dense1)
lr0 = LeakyReLU()(reshape1)

conv1 = Conv1DTranspose(1024, 3, padding='same')(lr0)
norm1 = BatchNormalization()(conv1)
lr1 = LeakyReLU()(norm1)

conv2 = Conv1DTranspose(512, 3, padding='same')(lr1)
norm2 = BatchNormalization()(conv2)
up2 = UpSampling1D(5)(norm2)
lr2 = LeakyReLU()(up2)

conv3 = Conv1DTranspose(128, 3, padding='same')(lr2)
norm3 = BatchNormalization()(conv3)
lr3 = LeakyReLU()(norm3)

conv4 = Conv1DTranspose(64, 3, padding='same')(lr3)
norm4 = BatchNormalization()(conv4)
up4 = UpSampling1D(2)(norm4)
lr4 = LeakyReLU()(up4)

conv5 = Conv1DTranspose(32, 3, padding='same')(lr4)
norm5 = BatchNormalization()(conv5)
lr5 = LeakyReLU()(norm5)

conv6 = Conv1DTranspose(16, 3, padding='same')(lr5)
norm6 = BatchNormalization()(conv6)
up6 = UpSampling1D(2)(norm6)
lr6 = LeakyReLU()(up6)

conv7 = Conv1DTranspose(8, 3, padding='same')(lr6)
norm7 = BatchNormalization()(conv7)
lr7 = LeakyReLU()(norm7)

conv8 = Conv1DTranspose(8, 3, padding='same')(lr7)
norm8 = BatchNormalization()(conv8)

decoded = Conv1DTranspose(8, 3, activation='linear', padding='same')(norm8)

# Create the decoder model
decoder = keras.Model(dec_inputs, decoded, name="decoder")
decoder.summary()


# Create the full VAE model
def sym_percent_mean_absolute_error(y_true, y_pred):
    y_true = K.cast(y_true, y_pred.dtype)
    diff = K.mean(K.abs((y_pred - y_true)), axis=(1, 2)) / K.mean((K.abs(y_true) + K.abs(y_pred)) / 2, axis=(1, 2))
    return 100. * diff


class VAE(keras.Model):
    def __init__(self, encoder, decoder, **kwargs):
        super().__init__(**kwargs)
        self.encoder = encoder
        self.decoder = decoder
        self.latent_dim = latent_dim

    def train_step(self, data):
        with tf.GradientTape() as tape:
            z_mean, z_log_var, z = self.encoder(data)
            reconstruction = self.decoder(z)
            reconstruction_loss = tf.reduce_mean(sym_percent_mean_absolute_error(data, reconstruction))
            kl_loss = 1 + z_log_var - tf.square(z_mean) - tf.exp(z_log_var)
            kl_loss = tf.reduce_mean(tf.reduce_sum(kl_loss, axis=1))
            kl_loss *= -0.5
            z_pcol1 = np.zeros([self.latent_dim, self.latent_dim])
            for i in range(0, self.latent_dim):
                z_pcol1[i, i] = np.random.uniform(-5, 5)
            z_pcol2 = -z_pcol1
            recon_pcol1 = self.decoder(tf.convert_to_tensor(z_pcol1))
            recon_pcol1 = tf.reshape(recon_pcol1, [self.latent_dim, self.encoder.input.shape[1] * 8])
            recon_pcol2 = self.decoder(tf.convert_to_tensor(z_pcol2))
            recon_pcol2 = tf.reshape(recon_pcol2, [self.latent_dim, self.encoder.input.shape[1] * 8])
            C1 = tf.math.abs(tfp.stats.correlation(recon_pcol1, sample_axis=1, event_axis=0))
            C1 = tf.where(tf.math.is_nan(C1), tf.ones_like(C1), C1)
            C2 = tf.math.abs(
                tfp.stats.correlation(tf.concat([recon_pcol1, recon_pcol2], axis=0), sample_axis=1, event_axis=0))
            C2 = C2[0:self.latent_dim, self.latent_dim:2 * self.latent_dim]
            C2 = tf.where(tf.math.is_nan(C2), tf.ones_like(C2), C2)
            pcol_loss = (tf.math.reduce_sum(C1) - self.latent_dim) / 2 / 435 * 100
            corr_loss = (tf.linalg.trace(C2) / self.latent_dim) * 100
            total_loss = tf.reduce_mean(reconstruction_loss + (
                    gamma * tf.abs(kl_loss - capacity))) + pcol_loss * pc_mod + 1 / corr_loss * corr_mod
        grads = tape.gradient(total_loss, self.trainable_weights)
        self.optimizer.apply_gradients(zip(grads, self.trainable_weights))
        return {
            "loss": total_loss,
            "reconstruction_loss": reconstruction_loss,
            "kl_loss": kl_loss,
            "capacity": capacity,
            "PC loss": pcol_loss,
            "corr loss": corr_loss}

    def test_step(self, data):
        if isinstance(data, tuple):
            data = data[0]
        z_mean, z_log_var, z = self.encoder(data)
        reconstruction = self.decoder(z)
        reconstruction_loss = sym_percent_mean_absolute_error(data, reconstruction)
        kl_loss = 1 + z_log_var - tf.square(z_mean) - tf.exp(z_log_var)
        kl_loss = tf.reduce_mean(tf.reduce_sum(kl_loss, axis=1))
        kl_loss *= -0.5
        total_loss = tf.reduce_mean(reconstruction_loss + (gamma * tf.abs(kl_loss - capacity)))
        return {
            "loss": total_loss,
            "reconstruction_loss": reconstruction_loss,
            "kl_loss": kl_loss,
        }


vae = VAE(encoder, decoder)
vae.compile(optimizer=keras.optimizers.Adam(learning_rate=lr, clipnorm=10, clipvalue=5))
vae.built = True
vae.load_weights('bidmc_VAE_0821-1744_best.hdf5')


#Load in data for plots
echo_lf_filt_id = pd.read_csv('echo_preds.csv')
echo_lf_filt_id = echo_lf_filt_id[echo_lf_filt_id.select_dtypes(include='float64').columns]
codebook = pd.read_csv('echo_codebook.csv')

for dropdown_value in echo_lf_filt_id.columns[6:115-59]:
    var_name = codebook['varlab'][codebook['name'] == dropdown_value].iloc[0]
    lead_name = ['I', 'II', 'V1', 'V2', 'V3', 'V4', 'V5', 'V6']
    lead = lead_name[0]
    z = np.zeros([7, 30])
    custom_cmap = ListedColormap(['#800026',
                                  '#bd0026',
                                  '#e31a1c',
                                  '#0570b0',
                                  '#045a8d',
                                  '#023858',
                                  '#807dba'])
    mean = echo_lf_filt_id[dropdown_value].mean()
    std = echo_lf_filt_id[dropdown_value].std()
    for lf in list([4, 6, 7, 8, 9, 10, 13, 14, 15, 17, 18, 22, 23, 24, 25, 27, 28, 29, 30]):
        df = echo_lf_filt_id[[str(lf-1), dropdown_value]]
        df = df.dropna()
        new_model = LinearRegression().fit(df[dropdown_value].to_numpy().reshape((-1, 1)), df[str(lf - 1)])
        z[0, lf - 1] = new_model.predict(np.array([mean - 3*std]).reshape((-1, 1)))
        z[1, lf - 1] = new_model.predict(np.array([mean - 2*std]).reshape((-1, 1)))
        z[2, lf - 1] = new_model.predict(np.array([mean - 1*std]).reshape((-1, 1)))
        z[3, lf - 1] = new_model.predict(np.array([mean + 0*std]).reshape((-1, 1)))
        z[4, lf - 1] = new_model.predict(np.array([mean + 1*std]).reshape((-1, 1)))
        z[5, lf - 1] = new_model.predict(np.array([mean + 2*std]).reshape((-1, 1)))
        z[6, lf - 1] = new_model.predict(np.array([mean + 3*std]).reshape((-1, 1)))


    y = decoder.predict(z)

    n = 0
    m = 0
    x = range(0, 800, 2)
    figure, axis = plt.subplots(1, 1)
    figure.set_figheight(10)
    figure.set_figwidth(15)
    axis.set_xlabel("Time (ms)", fontsize= 36)
    axis.set_ylabel("Amplitude (mV)", fontsize= 36)
    lead_name = ['I', 'II', 'V1', 'V2', 'V3', 'V4', 'V5', 'V6']
    l = 0
    lead = lead_name[0]
    axis.set_title('Lead {}'.format(lead), size=36)    
    for ii in range(0,7):
        axis.grid(True)
        axis.plot(x, y[ii,:,l], color=custom_cmap(ii))
        axis.tick_params(axis='y', labelsize=36)
        axis.tick_params(axis='x', labelsize=36)

    figure.savefig('plots_echo/LF_{}_1l.png'.format(dropdown_value))
    plt.close()
