# Supplementary material for: Unsupervised feature extraction using deep learning empowers discovery of genetic determinants of the electrocardiogram
Source: Genome Med. 2025 Oct 9;17:118. doi: 10.1186/s13073-025-01510-z (PMC12512816; doi:10.1186/s13073-025-01510-z)
Supplement: Supplementary file 10 — Additional file 10: This file contains the code used to generate this paper. [file 13073_2025_1510_MOESM10_ESM.zip › code_rebuttal/python_scripts/new_plots_recon.py]

import glob
import os
import time
import tensorflow as tf
from tensorflow.keras import layers
from IPython import display
import matplotlib.pyplot as plt
import numpy as np
from tensorflow import keras
import h5py
import numpy as np
import pandas as pd
import datetime
from tensorflow.keras import layers, losses
from sklearn.model_selection import train_test_split
from tensorflow.keras.models import Model
from tensorflow import keras
from tensorflow.keras.callbacks import (ReduceLROnPlateau, EarlyStopping, ModelCheckpoint)
from tensorflow.keras.layers import Input, Conv1D, MaxPooling1D, Dropout, BatchNormalization, Activation, Add, Flatten, \
    Dense, ZeroPadding1D, Reshape, LeakyReLU
from tensorflow.keras.utils import Sequence
import keras.backend as K
from keras.callbacks import CSVLogger
from sklearn.utils import class_weight
from sklearn.utils.class_weight import compute_sample_weight
from tensorflow.keras.layers import Input, Conv1D, MaxPooling1D, UpSampling1D, concatenate, Lambda
from tensorflow.keras.models import Model
from tensorflow.keras import backend as K
from tensorflow.keras.layers import Flatten
import pickle
from matplotlib.colors import ListedColormap

#  %% variables
lr = 0.001
batch_size = 128
latent_dim = 30
gamma = 0.5
capacity = 0
delta_C = 0
pc_mod= 0
corr_mod= 0


#Load in VAE model
class Sampling(layers.Layer):
    """Uses (z_mean, z_log_var) to sample z, the vector encoding a digit."""

    def call(self, inputs):
        z_mean, z_log_var = inputs
        batch = tf.shape(z_mean)[0]
        dim = tf.shape(z_mean)[1]
        epsilon = tf.random.normal(shape=(batch, dim))
        return z_mean + tf.exp(0.5 * z_log_var) * epsilon


inputs = Input(shape=(400, 8))

# Encoding path
conv1 = Conv1D(8, 3, activation='relu', padding='same')(inputs)
norm1 = BatchNormalization()(conv1)
lr1 = LeakyReLU()(norm1)

conv2 = Conv1D(8, 3, padding='same')(lr1)
norm2 = BatchNormalization()(conv2)
lr2 = LeakyReLU()(norm2)

conv3 = Conv1D(16, 3, padding='same')(lr2)
norm3 = BatchNormalization()(conv3)
pool1 = MaxPooling1D(pool_size=2)(norm3)
lr3 = LeakyReLU()(pool1)

conv4 = Conv1D(32, 3, padding='same')(lr3)
norm4 = BatchNormalization()(conv4)
lr4 = LeakyReLU()(norm4)

conv5 = Conv1D(64, 3, padding='same')(lr4)
norm5 = BatchNormalization()(conv5)
pool2 = MaxPooling1D(pool_size=2)(norm5)
lr5 = LeakyReLU()(pool2)

conv6 = Conv1D(128, 3, padding='same')(lr5)
norm6 = BatchNormalization()(conv6)
lr6 = LeakyReLU()(norm6)

conv7 = Conv1D(512, 3, padding='same')(lr6)
norm7 = BatchNormalization()(conv7)
pool3 = MaxPooling1D(pool_size=5)(norm7)
lr7 = LeakyReLU()(pool3)

conv8 = Conv1D(1024, 3, activation='relu', padding='same')(lr7)
flat1 = Flatten()(conv8)

# Sampling
z_mean = Dense(latent_dim, name="z_mean")(flat1)
z_log_var = Dense(latent_dim, name="z_log_var")(flat1)
z = Sampling()([z_mean, z_log_var])
encoder = keras.Model(inputs, [z_mean, z_log_var, z], name="encoder")

encoder.summary()

from tensorflow.keras.layers import Conv1DTranspose

latent_dim = latent_dim  # Dimensionality of the latent space
dec_inputs = keras.Input(shape=(latent_dim,))

dense1 = Dense(units=20)(dec_inputs)
reshape1 = Reshape(target_shape=[20, 1])(dense1)
lr0 = LeakyReLU()(reshape1)

conv1 = Conv1DTranspose(1024, 3, padding='same')(lr0)
norm1 = BatchNormalization()(conv1)
lr1 = LeakyReLU()(norm1)

conv2 = Conv1DTranspose(512, 3, padding='same')(lr1)
norm2 = BatchNormalization()(conv2)
up2 = UpSampling1D(5)(norm2)
lr2 = LeakyReLU()(up2)

conv3 = Conv1DTranspose(128, 3, padding='same')(lr2)
norm3 = BatchNormalization()(conv3)
lr3 = LeakyReLU()(norm3)

conv4 = Conv1DTranspose(64, 3, padding='same')(lr3)
norm4 = BatchNormalization()(conv4)
up4 = UpSampling1D(2)(norm4)
lr4 = LeakyReLU()(up4)

conv5 = Conv1DTranspose(32, 3, padding='same')(lr4)
norm5 = BatchNormalization()(conv5)
lr5 = LeakyReLU()(norm5)

conv6 = Conv1DTranspose(16, 3, padding='same')(lr5)
norm6 = BatchNormalization()(conv6)
up6 = UpSampling1D(2)(norm6)
lr6 = LeakyReLU()(up6)

conv7 = Conv1DTranspose(8, 3, padding='same')(lr6)
norm7 = BatchNormalization()(conv7)
lr7 = LeakyReLU()(norm7)

conv8 = Conv1DTranspose(8, 3, padding='same')(lr7)
norm8 = BatchNormalization()(conv8)

decoded = Conv1DTranspose(8, 3, activation='linear', padding='same')(norm8)

# Create the decoder model
decoder = keras.Model(dec_inputs, decoded, name="decoder")
decoder.summary()


# Create the full VAE model
def sym_percent_mean_absolute_error(y_true, y_pred):
    y_true = K.cast(y_true, y_pred.dtype)
    diff = K.mean(K.abs((y_pred - y_true)), axis=(1, 2)) / K.mean((K.abs(y_true) + K.abs(y_pred)) / 2, axis=(1, 2))
    return 100. * diff


class VAE(keras.Model):
    def __init__(self, encoder, decoder, **kwargs):
        super().__init__(**kwargs)
        self.encoder = encoder
        self.decoder = decoder
        self.latent_dim = latent_dim

    def train_step(self, data):
        with tf.GradientTape() as tape:
            z_mean, z_log_var, z = self.encoder(data)
            reconstruction = self.decoder(z)
            reconstruction_loss = tf.reduce_mean(sym_percent_mean_absolute_error(data, reconstruction))
            kl_loss = 1 + z_log_var - tf.square(z_mean) - tf.exp(z_log_var)
            kl_loss = tf.reduce_mean(tf.reduce_sum(kl_loss, axis=1))
            kl_loss *= -0.5
            z_pcol1 = np.zeros([self.latent_dim, self.latent_dim])
            for i in range(0, self.latent_dim):
                z_pcol1[i, i] = np.random.uniform(-5,5)
            z_pcol2 = -z_pcol1
            recon_pcol1 = self.decoder(tf.convert_to_tensor(z_pcol1))
            recon_pcol1 = tf.reshape(recon_pcol1, [self.latent_dim, self.encoder.input.shape[1] * 8])
            recon_pcol2 = self.decoder(tf.convert_to_tensor(z_pcol2))
            recon_pcol2 = tf.reshape(recon_pcol2, [self.latent_dim, self.encoder.input.shape[1] * 8])
            C1 = tf.math.abs(tfp.stats.correlation(recon_pcol1, sample_axis=1, event_axis=0))
            C1 = tf.where(tf.math.is_nan(C1), tf.ones_like(C1), C1)
            C2 = tf.math.abs(tfp.stats.correlation(tf.concat([recon_pcol1, recon_pcol2],  axis=0), sample_axis=1, event_axis=0))
            C2=C2[0:self.latent_dim,self.latent_dim:2*self.latent_dim]
            C2 = tf.where(tf.math.is_nan(C2), tf.ones_like(C2), C2)
            pcol_loss = (tf.math.reduce_sum(C1) - self.latent_dim) / 2 / 435 * 100
            corr_loss = (tf.linalg.trace(C2) / self.latent_dim)* 100
            total_loss = tf.reduce_mean(reconstruction_loss + (gamma * tf.abs(kl_loss - capacity))) + pcol_loss * pc_mod + 1/corr_loss * corr_mod
        grads = tape.gradient(total_loss, self.trainable_weights)
        self.optimizer.apply_gradients(zip(grads, self.trainable_weights))
        return {
            "loss": total_loss,
            "reconstruction_loss": reconstruction_loss,
            "kl_loss": kl_loss,
            "capacity": capacity,
            "PC loss": pcol_loss,
            "corr loss": corr_loss}
        

    def test_step(self, data):
        if isinstance(data, tuple):
            data = data[0]
        z_mean, z_log_var, z = self.encoder(data)
        reconstruction = self.decoder(z)
        reconstruction_loss = sym_percent_mean_absolute_error(data, reconstruction)
        kl_loss = 1 + z_log_var - tf.square(z_mean) - tf.exp(z_log_var)
        kl_loss = tf.reduce_mean(tf.reduce_sum(kl_loss, axis=1))
        kl_loss *= -0.5
        total_loss = tf.reduce_mean(reconstruction_loss + (gamma * tf.abs(kl_loss - capacity)))
        return {
            "loss": total_loss,
            "reconstruction_loss": reconstruction_loss,
            "kl_loss": kl_loss,
        }


vae = VAE(encoder, decoder) 
vae.compile(optimizer=keras.optimizers.Adam(learning_rate=lr,clipnorm=10, clipvalue=5))
vae.built = True
vae.load_weights('bidmc_VAE_0821-1744_best.hdf5')

#Load in data for plot
with h5py.File('ecg_data.h5', 'r') as f:
    data = f['ECGs']
    np.random.seed(1234)
    idx = np.sort(np.random.permutation(data.shape[0]))
    t=round(idx.shape[0]*0.05)
    x_test = data[idx[0:t],:,:]
    f.close()

x_all=x_test
x_all = np.nan_to_num(x_all)
s=x_all.shape[0]
x_all = x_all.reshape(s*8,600)
x_all[np.amax(x_all, axis=1)>8] = 0
x_all[np.amin(x_all, axis=1)<-8] = 0
x_all = x_all.reshape(s,8,600)
x_all = np.transpose(x_all, (0,2,1))


x_test = x_all[:,100:500,:]

z_m, z_v, z = encoder.predict(x_test)
y_test = decoder.predict(z_m)

x_testl1 = x_test[:,:,0]
y_testl1 = y_test[:,:,0]


C = np.zeros(x_testl1.shape[0])
for i in range(x_testl1.shape[0]):
    C[i]=np.corrcoef(x_testl1[i,:], y_testl1[i,:])[0,1]


x_testl1 = x_testl1[~np.isnan(C)]
y_testl1 = y_testl1[~np.isnan(C)]

C = C[~np.isnan(C)]
df = pd.DataFrame(data = {'cor': C})
df['ind'] = df.index
df = df.sort_values(by='cor')
df = df.reset_index(drop=True)

median_index = len(df) // 2
p_90_index = int(0.9 * len(df))
p_10_index = int(0.1 * len(df))
median_row = df.iloc[median_index]
p_90_row = df.iloc[p_90_index]
p_10_row = df.iloc[p_10_index]

from matplotlib.colors import ListedColormap
figure, axis = plt.subplots(1,3)
figure.set_figheight(10)
figure.set_figwidth(30)
figure.suptitle('Variational Autoencoder ECG reconstruction', size=24)
figure.text(0.5, 0.05, 'Time (ms)', ha='center', va='center', size=20)
figure.text(0.08, 0.5, 'Amplitude (mV)', va='center', rotation='vertical', size=20)


# Hide y-axis ticks and labels for the middle and right plots

axis[1].set_yticklabels([])


axis[2].set_yticklabels([])


custom_cmap = ListedColormap(['#e41a1c',
'#377eb8'])

x = range(0,800,2)
for i in range(3):
    axis[i].grid(True)  
    axis[i].set_ylim(-0.40,1.7)

axis[1].set_title('Median reconstruction quality', size=20)
axis[1].plot(x, x_testl1[int(median_row['ind'])], color=custom_cmap(0))
axis[1].plot(x, y_testl1[int(median_row['ind'])], color=custom_cmap(1))
axis[0].set_title('Low (10th percentile) reconstruction quality', size=20)
axis[0].plot(x, x_testl1[int(p_10_row['ind'])], color=custom_cmap(0))
axis[0].plot(x, y_testl1[int(p_10_row['ind'])], color=custom_cmap(1))
axis[2].set_title('High (90th percentile) reconstruction quality', size=20)
axis[2].plot(x, x_testl1[int(p_90_row['ind'])], color=custom_cmap(0))
axis[2].plot(x, y_testl1[int(p_90_row['ind'])], color=custom_cmap(1))                            


figure.savefig('LF_recon.png')
plt.close()    
