# Supplementary material for: Unsupervised feature extraction using deep learning empowers discovery of genetic determinants of the electrocardiogram
Source: Genome Med. 2025 Oct 9;17:118. doi: 10.1186/s13073-025-01510-z (PMC12512816; doi:10.1186/s13073-025-01510-z)
Supplement: Supplementary file 10 — Additional file 10: This file contains the code used to generate this paper. [file 13073_2025_1510_MOESM10_ESM.zip › code_rebuttal/python_scripts/phenotype_associations.py]

import statsmodels.api as sm
import pandas as pd
from scipy.stats import pointbiserialr
import numpy as np
from sklearn.preprocessing import StandardScaler

#Generate predictive models from latent factors
lf = pd.read_csv('LF_all_0821_1744.csv', dtype={'filename':'string' }) #load latent factors

#Generate the train-test split
np.random.seed(1234)
idx = np.random.permutation(lf.shape[0])
t=round(idx.shape[0]*0.05)
x_test = lf.iloc[idx[0:t]]
x_train=lf.iloc[idx[2*t+1:idx.shape[0]]]

phe = pd.read_csv('phecode_random_merged.csv') #load phecodes


merge = pd.merge(phe, lf, on='filename')
merge = merge.drop_duplicates(subset=['id_x'])

merge['age_ecg2'] = merge['age_ecg']**2
test = merge[merge.filename.isin(x_test.filename)]
train = merge[~merge.filename.isin(x_test.filename)]


# Dependent columns
dependent_columns = train.columns[4:-51]

# Independent columns
independent_columns = ['LF3', 'LF5', 'LF6', 'LF7', 'LF8', 'LF9', 'LF11', 'LF12', 'LF13', 'LF14', 'LF16', 'LF17', 'LF21', 'LF22', 'LF23', 'LF24', 'LF26', 'LF27', 'LF28', 'LF29', 'age_ecg2', 'age_ecg', 'female']

# Extract and scale the non-binary independent columns in the training set
scaler = StandardScaler()
train[independent_columns[:-1]] = scaler.fit_transform(train[independent_columns[:-1]])

# Apply the scaler to the non-binary independent columns in the test set
test[independent_columns[:-1]] = scaler.transform(test[independent_columns[:-1]])

# List to store results
results = []

# Iterate over each combination
for dependent_col in dependent_columns:
    if (train[dependent_col].sum() > 100) & (all_lf[(all_lf['phenotype'] == dependent_col) & (all_lf['sex'] == 'Both')].shape[0] > 0):
        # Extract the data for the current combination
        data = train[dependent_col]
        data = pd.concat([data, train[independent_columns]], axis=1)
        data = data.dropna()

        data_test = test[dependent_col]
        data_test = pd.concat([data_test, test[independent_columns]], axis=1)
        data_test = data_test.dropna()

        # Perform linear regression
        X = sm.add_constant(data[independent_columns])
        model = sm.Logit(data[dependent_col].astype(int), X).fit()
        X_test = sm.add_constant(data_test[independent_columns])
        Y_pred = model.predict(X_test)
        cor, pval = pointbiserialr(data_test[dependent_col].astype(int), Y_pred)

        # Append results to the list
        results.append({
            'Dependent Variable': dependent_col,
            'cor': cor,
            'pval': pval,
            'pLF3': model.pvalues['LF3'],
            'pLF5': model.pvalues['LF5'],
            'pLF6': model.pvalues['LF6'],
            'pLF7': model.pvalues['LF7'],
            'pLF8': model.pvalues['LF8'],
            'pLF9': model.pvalues['LF9'],
            'pLF11': model.pvalues['LF11'],
            'pLF12': model.pvalues['LF12'],
            'pLF13': model.pvalues['LF13'],
            'pLF14': model.pvalues['LF14'],
            'pLF16': model.pvalues['LF16'],
            'pLF17': model.pvalues['LF17'],
            'pLF21': model.pvalues['LF21'],
            'pLF22': model.pvalues['LF22'],
            'pLF23': model.pvalues['LF23'],
            'pLF24': model.pvalues['LF24'],
            'pLF26': model.pvalues['LF26'],
            'pLF27': model.pvalues['LF27'],
            'pLF28': model.pvalues['LF28'],
            'pLF29': model.pvalues['LF29'],
            'bLF3': model.params['LF3'],
            'bLF5': model.params['LF5'],
            'bLF6': model.params['LF6'],
            'bLF7': model.params['LF7'],
            'bLF8': model.params['LF8'],
            'bLF9': model.params['LF9'],
            'bLF11': model.params['LF11'],
            'bLF12': model.params['LF12'],
            'bLF13': model.params['LF13'],
            'bLF14': model.params['LF14'],
            'bLF16': model.params['LF16'],
            'bLF17': model.params['LF17'],
            'bLF21': model.params['LF21'],
            'bLF22': model.params['LF22'],
            'bLF23': model.params['LF23'],
            'bLF24': model.params['LF24'],
            'bLF26': model.params['LF26'],
            'bLF27': model.params['LF27'],
            'bLF28': model.params['LF28'],
            'bLF29': model.params['LF29'],
        })

# Create a DataFrame from the results list
results_df = pd.DataFrame(results)

results_df = results_df[results_df['pval']<(0.05/results_df.shape[0])]
results_df.to_csv('results_df_std.csv',index=False)


# Generate predictions and correlations for ECG parameters

ecg = pd.read_csv('bidmc_ecg_parameters.csv')# load data frame with ECG data and combine with original dataset
merge_ecg = pd.merge(ecg, merge, on='filename')
independent_columns = merge_ecg.columns
test = merge_ecg[merge_ecg.filename.isin(x_test.filename)]
train = merge_ecg[~merge_ecg.filename.isin(x_test.filename)]

# Dependent columns
dependent_columns = train.columns[15:-51]

# Independent columns
independent_columns = train.columns[2:7].tolist()
independent_columns.extend(['age_ecg2', 'age_ecg', 'female'])

# Extract and scale the non-binary independent columns in the training set
scaler = StandardScaler()
train[independent_columns[:-1]] = scaler.fit_transform(train[independent_columns[:-1]])

# Apply the scaler to the non-binary independent columns in the test set
test[independent_columns[:-1]] = scaler.transform(test[independent_columns[:-1]])


# List to store results
results = []

# Iterate over each combination
for dependent_col in dependent_columns:
    if (train[dependent_col].sum() > 100) & (all_lf[(all_lf['phenotype'] == dependent_col) & (all_lf['sex'] == 'Both')].shape[0] > 0):
        # Extract the data for the current combination
        data = train[dependent_col]
        data = pd.concat([data, train[independent_columns]], axis=1)
        data = data.dropna()

        data_test = test[dependent_col]
        data_test = pd.concat([data_test, test[independent_columns]], axis=1)
        data_test = data_test.dropna()

        # Perform linear regression
        X = sm.add_constant(data[independent_columns])
        model = sm.Logit(data[dependent_col].astype(int), X).fit()
        X_test = sm.add_constant(data_test[independent_columns])
        Y_pred = model.predict(X_test)
        Y_pred = model.predict(X_test)
        cor, pval = pointbiserialr(data_test[dependent_col].astype(int), Y_pred)

        # Append results to the list
        results.append({
            'Dependent Variable': dependent_col,
            'cor': cor,
            'pval': pval,
            'phr': model.pvalues['hr'],
            'pqrs': model.pvalues['qrs'],
            'pqt' : model.pvalues['qt'],
            'pqtc' : model.pvalues['qtc'],
            'ppr': model.pvalues['pr'],
            'bhr': model.params['hr'],
            'bqrs': model.params['qrs'],
            'bqt' : model.params['qt'],
            'bqtc' : model.params['qtc'],
            'bpr': model.params['pr'],

        })

# Create a DataFrame from the results list
results_ecg = pd.DataFrame(results)
