# Supplementary material for: Unsupervised feature extraction using deep learning empowers discovery of genetic determinants of the electrocardiogram
Source: Genome Med. 2025 Oct 9;17:118. doi: 10.1186/s13073-025-01510-z (PMC12512816; doi:10.1186/s13073-025-01510-z)
Supplement: Supplementary file 10 — Additional file 10: This file contains the code used to generate this paper. [file 13073_2025_1510_MOESM10_ESM.zip › code_rebuttal/python_scripts/phenotype_associations_echo.py]

from sklearn.linear_model import LinearRegression
import statsmodels.api as sm

lf = pd.read_csv('LF_all_0821_1744.csv', dtype={'filename':'string' })#load latent factors

#Generate test-train split
np.random.seed(1234)
idx = np.random.permutation(lf.shape[0])

t=round(idx.shape[0]*0.05)
x_test = lf.iloc[idx[0:t]]
x_val = lf.iloc[idx[t+1:2*t]]
x_train=lf.iloc[idx[2*t+1:idx.shape[0]]]

#Calculations for the LF
echo_lf_filt_id = pd.read_csv('echo_preds.csv')#Dataset with ECGs linked to the echo date
test = echo_lf_filt_id[echo_lf_filt_id.filename.isin(x_test.filename)]
train = echo_lf_filt_id[~echo_lf_filt_id.filename.isin(x_test.filename)]
train = train[train.select_dtypes(include='float64').columns]
test = test[test.select_dtypes(include='float64').columns]
codebook = pd.read_csv('/rds/general/user/esieliwo/projects/fsn_ai_ecg/live/BIDMC/echo/echo_codebook.csv')

# Dependent columns
dependent_columns = train.columns[6:115-59]

# Independent columns
independent_columns = ['3', '5', '6', '7', '8', '9', '11', '12', '13', '14', '16', '17', '21', '22', '23', '24', '26', '27', '28', '29']

# List to store results
results = []

# Iterate over each combination
for dependent_col in dependent_columns:
    if train[dependent_col].dropna().shape[0] / train.shape[0] > 0.05:
        # Extract the data for the current combination
        data = train[dependent_col]
        data = pd.concat([data, train[independent_columns]], axis=1)
        data = data.dropna()

        data_test = test[dependent_col]
        data_test = pd.concat([data_test, test[independent_columns]], axis=1)
        data_test = data_test.dropna()

        # Perform linear regression
        X = sm.add_constant(data[independent_columns])
        model = sm.OLS(data[dependent_col], X).fit()
        X_test = sm.add_constant(data_test[independent_columns])
        Y_pred = model.predict(X_test)
        cor, pval = pearsonr(data_test[dependent_col],Y_pred)

        # Append results to the list
        results.append({
            'Dependent Variable': dependent_col,
            'cor': cor,
            'P_all': pval,
            'P3' : model.pvalues['3'],
            'P5' : model.pvalues['5'],
            'P6' : model.pvalues['6'],
            'P7' : model.pvalues['7'],
            'P8' : model.pvalues['8'],
            'P9' : model.pvalues['9'],
            'P11' : model.pvalues['11'],
            'P12' : model.pvalues['12'],
            'P13' : model.pvalues['13'],
            'P14' : model.pvalues['14'],
            'P16' : model.pvalues['16'],
            'P17' : model.pvalues['17'],
            'P21' : model.pvalues['21'],
            'P22' : model.pvalues['22'],
            'P23' : model.pvalues['23'],
            'P24' : model.pvalues['24'],
            'P26' : model.pvalues['26'],
            'P27' : model.pvalues['27'],
            'P28' : model.pvalues['28'],
            'P29' : model.pvalues['29'],
            'b3' : model.params['3'],
            'b5' : model.params['5'],
            'b6' : model.params['6'],
            'b7' : model.params['7'],
            'b8' : model.params['8'],
            'b9' : model.params['9'],
            'b11' : model.params['11'],
            'b12' : model.params['12'],
            'b13' : model.params['13'],
            'b14' : model.params['14'],
            'b16' : model.params['16'],
            'b17' : model.params['17'],
            'b21' : model.params['21'],
            'b22' : model.params['22'],
            'b23' : model.params['23'],
            'b24' : model.params['24'],
            'b26' : model.params['26'],
            'b27' : model.params['27'],
            'b28' : model.params['28'],
            'b29' : model.params['29'],
        })

# Create a DataFrame from the results list
results_df = pd.DataFrame(results)

#load ECG data
ecg = pd.read_csv('bidmc_ecg_parameters.csv')
echo_lf_filt_id = pd.read_csv('echo_preds.csv')
echo_ecg_filt_id = pd.merge(ecg, echo_lf_filt_id, on='filename', how='inner')
test = echo_ecg_filt_id[echo_ecg_filt_id.filename.isin(x_test.filename)]
train = echo_ecg_filt_id[~echo_ecg_filt_id.filename.isin(x_test.filename)]
train = train[train.select_dtypes(include='float64').columns]
test = test[test.select_dtypes(include='float64').columns]

independent_columns = train.columns[0:5]
dependent_columns = train.columns[6+5:115-59+5]


# List to store results
results = []

# Iterate over each combination
for dependent_col in dependent_columns:
    if train[dependent_col].dropna().shape[0] / train.shape[0] > 0.05:
        # Extract the data for the current combination
        data = train[dependent_col]
        data = pd.concat([data, train[independent_columns]], axis=1)
        data = data.dropna()
        data_test = test[dependent_col]
        data_test = pd.concat([data_test, test[independent_columns]], axis=1)
        data_test = data_test.dropna()

        # Perform linear regression
        X = sm.add_constant(data[independent_columns])
        model = sm.OLS(data[dependent_col], X).fit()
        X_test = sm.add_constant(data_test[independent_columns])
        Y_pred = model.predict(X_test)
        cor, pval = pearsonr(data_test[dependent_col],Y_pred)

        # Append results to the list
        results.append({
            'Dependent Variable': dependent_col,
            'cor': cor,  # Use rsquared for R2 value
            'P_all': pval,
            'p_hr' : model.pvalues[1],
            'p_pr' : model.pvalues[2],
            'p_qrs' : model.pvalues[3],
            'p_qt' : model.pvalues[4],
            'p_qtc' : model.pvalues[5],

        })

    # Create a DataFrame from the results list
results_ecg = pd.DataFrame(results)

import seaborn as sns
import matplotlib.pyplot as plt
import pandas as pd
# Plot code
results_df = pd.read_csv('results_echo_lf.csv', dtype={'Dependent Variable':'string' })
results_ecg = pd.read_csv('results_echo_ecg.csv', dtype={'Dependent Variable':'string' })

results_ecg['ecg_cor'] = results_ecg['cor']
results_df['lf_cor'] = results_df['cor']
results_all = pd.merge(results_df, results_ecg, on='Dependent Variable', how='outer')

results_all = results_all.drop_duplicates(subset=['Dependent Variable', 'lf_cor', 'ecg_cor'])
codebook = pd.read_csv('/echo_codebook.csv')
codebook['varlab'] = codebook['varlab'].str.split('(').str[0]
results_all = pd.merge(codebook, results_all, left_on='name', right_on='Dependent Variable', how='inner')


df = results_all
df['corr_abs'] = abs(df['lf_cor'])
df['corr_abs_ecg'] = abs(df['ecg_cor'])

# plot

fig = plt.figure(figsize=(3, 15))  # Set the figure size


df['corr_abs_ecg'] = df['corr_abs_ecg'].fillna(0)
df['corr_abs'] = df['corr_abs'].fillna(0)
df['delta'] = df['corr_abs']- df['corr_abs_ecg']
df1 = df[df['delta']>0]
df2 = df[df['delta']<0]

nan_points = df1[df1['corr_abs_ecg'] == 0]

nan_points2 = df2[df2['corr_abs'] == 0]


ax = sns.scatterplot(y=df1['varlab'], x=df1['delta'], color='#fe9929', legend=False)


ax = sns.scatterplot(y=df2['varlab'], x=df2['delta'], color = '#6baed6', legend=False)

ax =sns.scatterplot(y=nan_points['varlab'], x=nan_points['delta'],
            color='#ef3b2c', marker='o', legend=False)


ax =sns.scatterplot(y=nan_points2['varlab'], x=nan_points2['delta'],
            color='#54278f', marker='o', legend=False)


plt.yticks(df['varlab'], ha='right', fontsize = 15)  # Set x-axis ticks and labels
plt.xticks(fontsize = 15)


plt.xlabel('', fontsize=0)
plt.ylabel('', fontsize=0)

ax.set(facecolor="white")

fig = plt.gcf()

plt.tight_layout()


plt.show()
