# Supplementary material for: Unsupervised feature extraction using deep learning empowers discovery of genetic determinants of the electrocardiogram
Source: Genome Med. 2025 Oct 9;17:118. doi: 10.1186/s13073-025-01510-z (PMC12512816; doi:10.1186/s13073-025-01510-z)
Supplement: Supplementary file 10 — Additional file 10: This file contains the code used to generate this paper. [file 13073_2025_1510_MOESM10_ESM.zip › code_rebuttal/python_scripts/phenotype_associations_plots.py]

import seaborn as sns
import matplotlib.pyplot as plt
import pandas as pd


results_df = pd.read_csv('results_df_std2.csv', dtype={'Dependent Variable':'string' })#Load prediction and correlation results for latent factors

results_ecg = pd.read_csv('results_ecg_std2.csv', dtype={'Dependent Variable':'string' })#Load prediction and correlation results for ECG params

all_lf = pd.read_csv('all_lf.csv', dtype={'phenotype':'string' })#Load latent factors

results_ecg['ecg_cor'] = results_ecg['cor']
results_df['lf_cor'] = results_df['cor']
results_all = pd.merge(results_df, results_ecg, on='Dependent Variable', how='outer')
results_all = pd.merge(results_all, all_lf[['phenotype','phecode_category','description']], left_on='Dependent Variable', right_on='phenotype')#combine results for LF and ECG params in one data frame


results_all = results_all.drop_duplicates(subset=['Dependent Variable', 'lf_cor', 'ecg_cor'])
df = results_all
df['corr_abs'] = abs(df['lf_cor'])
df['corr_abs_ecg'] = abs(df['ecg_cor'])

cat = df['phecode_category'].unique()

# plot code for delta correlation Manhattan plot

fig = plt.figure(figsize=(20, 8))  # Set the figure size

# Prepare the category labels for the x-axis
df = df.sort_values(by=['phecode_category'])
df = df.reset_index(drop=True)
df['ind'] = range(len(df))
for i in range(1,df.shape[0]):
    if df['phecode_category'].iloc[i] != df['phecode_category'].iloc[i-1]:
        df['ind'].iloc[i:] = df['ind'].iloc[i:]+20

# Create a custom color palette with alternating light and dark colors
colors0 = sns.color_palette(['#fec44f', '#fe9929'], n_colors=len(df['phecode_category'].unique()))
colors1 = sns.color_palette(['#9ecae1', '#6baed6'], n_colors=len(df['phecode_category'].unique()))
colors2 = sns.color_palette(['#fb6a4a', '#ef3b2c'], n_colors=len(df['phecode_category'].unique()))
colors3 = sns.color_palette(['#756bb1', '#54278f'], n_colors=len(df['phecode_category'].unique()))


# Set the custom color palette


df['corr_abs_ecg'] = df['corr_abs_ecg'].fillna(0)
df['corr_abs'] = df['corr_abs'].fillna(0)
df['delta'] = df['corr_abs']- df['corr_abs_ecg']
df1 = df[df['delta']>0]
df2 = df[df['delta']<0]

nan_points = df1[df1['corr_abs_ecg'] == 0]#correlations significant for LF and non-significant for ECG params

nan_points2 = df2[df2['corr_abs'] == 0]#correlations non significant for LF and significant for ECG params


sns.set_palette(colors0)
ax = sns.scatterplot(x=df1['ind'], y=df1['delta'], hue=df['phecode_category'], legend=False)


sns.set_palette(colors1)
ax = sns.scatterplot(x=df2['ind'], y=df2['delta'], hue=df['phecode_category'], legend=False)

sns.set_palette(colors2)
ax =sns.scatterplot(x=nan_points.ind, y=nan_points['delta'],
            hue=df.phecode_category, marker='o', legend=False)

sns.set_palette(colors3)
ax =sns.scatterplot(x=nan_points2.ind, y=nan_points2['delta'],
            hue=df.phecode_category, marker='o', legend=False)


# Get unique phecode_category values and their corresponding x-axis positions
unique_categories = df['phecode_category'].unique()
category_positions = df.groupby('phecode_category')['ind'].median()

category_positions2 = df.groupby('phecode_category')['ind'].last()+10
for position in category_positions2:
    plt.axvline(x=position, color='gray', linestyle='dotted', linewidth=0.5)
# Set x-axis vertical lines separating the categories

plt.xticks(category_positions, unique_categories, rotation=45, ha='right', fontsize = 16)  # Set x-axis ticks and labels# Set x-axis ticks and labels

# plt.xlim(0, n_col)
plt.ylim(-0.25, 0.25)
plt.yticks(fontsize=18)
plt.xlabel('Phenotypes', fontsize=18, fontweight='bold')
plt.ylabel('Delta correlation LF & ECG parameters', fontsize=14, fontweight='bold')


ax.set(facecolor="white")
ax.grid(False)
fig = plt.gcf()
fig.set_size_inches(16, 8)
plt.tight_layout()


plt.show()

# plot code for heat map
# prepare LF data
feature_mapping = {}
n = 1
for i in [24, 5, 21, 14, 23, 6, 7, 9, 29, 8, 3, 22, 26, 13, 17, 27, 12, 16, 28, 11]:
    feature_mapping['bLF'+str(i)] = 'LF' + str(n)
    n = n+1
results_all2 = results_all.rename(columns=feature_mapping)
for lf in ['LF1', 'LF2', 'LF3', 'LF4', 'LF5', 'LF6', 'LF7', 'LF8', 'LF9', 'LF10', 'LF12', 'LF13', 'LF14', 'LF15', 'LF16', 'LF17', 'LF18', 'LF19', 'LF20']:
    results_all2[lf] = abs(results_all2[lf])# Change old LF labels to new ones

heatmap_data1 = results_all2.groupby('phecode_category')['LF1', 'LF2', 'LF3', 'LF4', 'LF5', 'LF6', 'LF7', 'LF8', 'LF9', 'LF10', 'LF12', 'LF13', 'LF14', 'LF15', 'LF16', 'LF17', 'LF18', 'LF19', 'LF20'].mean()
heatmap_data1 = heatmap_data1.div(heatmap_data1.sum(axis=1), axis=0)

# prepare ECG data
results_all2['Heart rate'] = abs(results_all2['bhr'])
results_all2['QRS duration'] = abs(results_all2['bqrs'])
results_all2['QT interval'] = abs(results_all2['bqt'])
results_all2['QTc interval'] = abs(results_all2['bqtc'])
results_all2['PR interval'] = abs(results_all2['bpr'])

heatmap_data2 = results_all2.groupby('phecode_category')['Heart rate', 'QRS duration', 'QT interval', 'QTc interval', 'PR interval'].mean()

heatmap_data2 = heatmap_data2.div(heatmap_data2.sum(axis=1), axis=0)

# Create a heatmap

#heatmap_data = heatmap_data1.fillna(0) -> settings for latent factors
heatmap_data = heatmap_data2.fillna(0) 


#plt.figure(figsize=(12, 8))-> settings for latent factors
plt.figure(figsize=(3, 8))
heatmap = sns.heatmap(heatmap_data, cmap='Reds', annot=False, fmt=".2f", linewidths=.5)
heatmap.set_yticklabels(heatmap.get_yticklabels(), fontsize=16)
heatmap.set_xticklabels(heatmap.get_xticklabels(), fontsize=16, rotation=90)

# Set labels and title
plt.xlabel('')
plt.ylabel('', fontsize=0)
plt.title('Mean Normalized Absolute Beta Coefficient', fontsize=18, fontweight='bold')


# Show the plot
plt.show()
