# Supplementary material for: Unsupervised feature extraction using deep learning empowers discovery of genetic determinants of the electrocardiogram
Source: Genome Med. 2025 Oct 9;17:118. doi: 10.1186/s13073-025-01510-z (PMC12512816; doi:10.1186/s13073-025-01510-z)
Supplement: Supplementary file 10 — Additional file 10: This file contains the code used to generate this paper. [file 13073_2025_1510_MOESM10_ESM.zip › code_rebuttal/python_scripts/phenotype_associations_UKB.py]

from sklearn.model_selection import train_test_split
import statsmodels.api as sm
import numpy as np
import pandas as pd
from scipy.stats import pearsonr
from sklearn.preprocessing import StandardScaler

# Generate predictions and correlations for latent factors
df = pd.read_csv('phewas_input_v3_20231023.csv', dtype={'eid':'string'})#load phewas input data

LF = pd.read_csv('LF_ukb_0821_1744.csv',dtype={'filename':'string'})#load latent factors

covars = pd.read_csv('gwas_linked_20230713.csv', dtype={'jw_eid':'string', 'fsn_eid':'string' })#load covariates

merge = pd.merge(LF, covars[['fsn_eid','age_ecg', 'reported_sex']], left_on='filename', right_on='fsn_eid')
df_LF = pd.merge(df, merge, left_on='eid', right_on='filename')
df_LF['age_ecg2'] = df_LF['age_ecg']**2

dependent_columns = df_LF.columns[2:-36]
dependent_columns = dependent_columns[~dependent_columns.isin(['12336.2.0', '12338.2.0', '22334.2.0', '22330.2.0', '22338.2.0', '12340.2.0', '22331.2.0', '22332.2.0', '22335.2.0', '22336.2.0','22337.2.0'])]#exclude ECG parameters

independent_columns = ['3','5','6','7','8','9','11','12','13','14','16','17','21','22','23','24','26','27','28','29', 'age_ecg','age_ecg2', 'reported_sex']

random_state=123
train, test = train_test_split(df_LF, test_size=0.2, random_state=42)#test-train split

# Extract and scale the non-binary independent columns in the training set
scaler = StandardScaler()
train[independent_columns[:-1]] = scaler.fit_transform(train[independent_columns[:-1]])

# Apply the scaler to the non-binary independent columns in the test set
test[independent_columns[:-1]] = scaler.transform(test[independent_columns[:-1]])

# List to store results
results = []

# Iterate over each combination
for dependent_col in dependent_columns:
    if train[dependent_col].dropna().shape[0] / train.shape[0] > 0.05:
        data = train[dependent_col]
        data = pd.concat([data, train[independent_columns]], axis=1)
        data = data.dropna()
        data_test = test[dependent_col]
        data_test = pd.concat([data_test, test[independent_columns]], axis=1)
        data_test = data_test.dropna()

        # Perform linear regression
        X = sm.add_constant(data[independent_columns])
        model = sm.OLS(data[dependent_col], X).fit()
        X_test = sm.add_constant(data_test[independent_columns])
        Y_pred = model.predict(X_test)
        cor, pval = pearsonr(data_test[dependent_col],Y_pred)

        results.append({
            'Dependent Variable': dependent_col,
            'cor': cor, 
            'P_all': pval,
            'P3' : model.pvalues['3'],
            'P5' : model.pvalues['5'],
            'P6' : model.pvalues['6'],
            'P7' : model.pvalues['7'],
            'P8' : model.pvalues['8'],
            'P9' : model.pvalues['9'],
            'P11' : model.pvalues['11'],
            'P12' : model.pvalues['12'],
            'P13' : model.pvalues['13'],
            'P14' : model.pvalues['14'],
            'P16' : model.pvalues['16'],
            'P17' : model.pvalues['17'],
            'P21' : model.pvalues['21'],
            'P22' : model.pvalues['22'],
            'P23' : model.pvalues['23'],
            'P24' : model.pvalues['24'],
            'P26' : model.pvalues['26'],
            'P27' : model.pvalues['27'],
            'P28' : model.pvalues['28'],
            'P29' : model.pvalues['29'],
            'b3' : model.params['3'],
            'b5' : model.params['5'],
            'b6' : model.params['6'],
            'b7' : model.params['7'],
            'b8' : model.params['8'],
            'b9' : model.params['9'],
            'b11' : model.params['11'],
            'b12' : model.params['12'],
            'b13' : model.params['13'],
            'b14' : model.params['14'],
            'b16' : model.params['16'],
            'b17' : model.params['17'],
            'b21' : model.params['21'],
            'b22' : model.params['22'],
            'b23' : model.params['23'],
            'b24' : model.params['24'],
            'b26' : model.params['26'],
            'b27' : model.params['27'],
            'b28' : model.params['28'],
            'b29' : model.params['29'],
        })

# Create a DataFrame from the results list
results_df = pd.DataFrame(results)
results_df = results_df[results_df['P_all']<(0.05/results_df.shape[0])]
results_df.to_csv('ukb_results_df_std.csv')


# Generate predictions and correlations for ECG parameters
independent_columns = ['12336.2.0', '12338.2.0', '22334.2.0', '22330.2.0', '22338.2.0', '12340.2.0', '22331.2.0', '22332.2.0', '22335.2.0', '22336.2.0','22337.2.0', 'age_ecg','age_ecg2', 'reported_sex']

# Extract and scale the non-binary independent columns in the training set
scaler = StandardScaler()
train[independent_columns[:-1]] = scaler.fit_transform(train[independent_columns[:-1]])

# Apply the scaler to the non-binary independent columns in the test set
test[independent_columns[:-1]] = scaler.transform(test[independent_columns[:-1]])

# List to store results
results = []

# Iterate over each combination
for dependent_col in dependent_columns:
    if train[dependent_col].dropna().shape[0] / train.shape[0] > 0.05:
        # Extract the data for the current combination
        data = train[dependent_col]
        data = pd.concat([data, train[independent_columns]], axis=1)
        data = data.dropna()
        data_test = test[dependent_col]
        data_test = pd.concat([data_test, test[independent_columns]], axis=1)
        data_test = data_test.dropna()

        # Perform linear regression
        X = sm.add_constant(data[independent_columns])
        model = sm.OLS(data[dependent_col], X).fit()
        X_test = sm.add_constant(data_test[independent_columns])
        Y_pred = model.predict(X_test)
        cor, pval = pearsonr(data_test[dependent_col],Y_pred)

        results.append({
            'Dependent Variable': dependent_col,
            'cor': cor,  # Use rsquared for R2 value
            'P_all': pval,
            'pVentricular rate' : model.pvalues['12336.2.0'],
            'pP duration' : model.pvalues['12338.2.0'],
            'pPP interval' : model.pvalues['22334.2.0'],
            'pPQ interval' : model.pvalues['22330.2.0'],
            'pQRS num' : model.pvalues['22338.2.0'],
            'pQRS duration' : model.pvalues['12340.2.0'],
            'pQT interval' : model.pvalues['22331.2.0'],
            'pQTC interval' : model.pvalues['22332.2.0'],
            'pP axis' : model.pvalues['22335.2.0'],
            'pR axis' : model.pvalues['22336.2.0'],
            'pT axis' : model.pvalues['22337.2.0'],
            'bVentricular rate' : model.params['12336.2.0'],
            'bP duration' : model.params['12338.2.0'],
            'bPP interval' : model.params['22334.2.0'],
            'bPQ interval' : model.params['22330.2.0'],
            'bQRS num' : model.params['22338.2.0'],
            'bQRS duration' : model.params['12340.2.0'],
            'bQT interval' : model.params['22331.2.0'],
            'bQTC interval' : model.params['22332.2.0'],
            'bP axis' : model.params['22335.2.0'],
            'bR axis' : model.params['22336.2.0'],
            'bT axis' : model.params['22337.2.0'],


        })


# Create a DataFrame from the results list
results_ecg = pd.DataFrame(results)

results_ecg = results_ecg[results_ecg['P_all']<(0.05/results_ecg.shape[0])]
results_ecg.to_csv('ukb_results_ecg_std.csv')
