# Supplementary material for: Unsupervised feature extraction using deep learning empowers discovery of genetic determinants of the electrocardiogram
Source: Genome Med. 2025 Oct 9;17:118. doi: 10.1186/s13073-025-01510-z (PMC12512816; doi:10.1186/s13073-025-01510-z)
Supplement: Supplementary file 10 — Additional file 10: This file contains the code used to generate this paper. [file 13073_2025_1510_MOESM10_ESM.zip › code_rebuttal/python_scripts/phenotype_associations_UKB_plots.py]

import seaborn as sns
import matplotlib.pyplot as plt
import pandas as pd


all_lf =pd.read_csv('all_lf_ukb.csv')#Load latent factors

results_df = pd.read_csv('ukb_results_df_std.csv') #Load prediction and correlation results for latent factors
results_ecg = pd.read_csv('ukb_results_ecg_std.csv')#Load prediction and correlation results for ECG params

results_ecg['ecg_cor'] = results_ecg['cor']
results_df['lf_cor'] = results_df['cor']
results_all = pd.merge(results_df, results_ecg, on='Dependent Variable', how='outer') #combine results for LF and ECG params in one data frame

results_all = pd.merge(results_all, all_lf[['phenotype','label_code','Description']], 
left_on='Dependent Variable', right_on='phenotype')#combine results with label categories and descriptions

results_all = results_all.drop_duplicates(subset=['Dependent Variable', 'lf_cor', 'ecg_cor'])

df = results_all
df = df[df['label_code'] != 'ECG parameters']
df['corr_abs'] = abs(df['lf_cor'])
df['corr_abs_ecg'] = abs(df['ecg_cor'])
df['corr_abs_ecg'] = df['corr_abs_ecg'].fillna(0)
df['corr_abs'] = df['corr_abs'].fillna(0)
df['delta'] = df['corr_abs']- df['corr_abs_ecg']
df1 = df[df['delta']>0]#dataset with correlation LF > ECG
df2 = df[df['delta']<0]#dataset with correlation LF < ECG

nan_points = df1[df1['corr_abs_ecg'] == 0]#correlations significant for LF and non-significant for ECG params
nan_points2 = df2[df2['corr_abs'] == 0]#correlations non significant for LF and significant for ECG params

cat = df['label_code'].unique()

# plot code for delta correlation Manhattan plot

fig = plt.figure(figsize=(20, 8))  # Set the figure size

# Prepare the category labels for the x-axis
df = df.sort_values(by=['label_code'])
df = df.reset_index(drop=True)
df['ind'] = range(len(df))
for i in range(1,df.shape[0]):
    if df['label_code'].iloc[i] != df['label_code'].iloc[i-1]:
        df['ind'].iloc[i:] = df['ind'].iloc[i:]+20

# Create a custom color palette with alternating light and dark colors
colors0 = sns.color_palette(['#fec44f', '#fe9929'], n_colors=len(df['label_code'].unique()))
colors1 = sns.color_palette(['#9ecae1', '#6baed6'], n_colors=len(df['label_code'].unique()))
colors2 = sns.color_palette(['#de2d26', '#a50f15'], n_colors=len(df['label_code'].unique()))
colors3 = sns.color_palette(['#756bb1', '#54278f'], n_colors=len(df['label_code'].unique()))


sns.set_palette(colors0)
ax = sns.scatterplot(x=df1['ind'], y=df1['delta'], hue=df['label_code'], legend=False)


sns.set_palette(colors1)
ax = sns.scatterplot(x=df2['ind'], y=df2['delta'], hue=df['label_code'], legend=False)

sns.set_palette(colors2)
ax =sns.scatterplot(x=nan_points.ind, y=nan_points['delta'],
            hue=df.label_code, marker='o', legend=False)

sns.set_palette(colors3)
ax =sns.scatterplot(x=nan_points2.ind, y=nan_points2['delta'],
            hue=df.label_code, marker='o', legend=False, )

# Get unique phecode_category values and their corresponding x-axis positions
unique_categories = df['label_code'].unique()
category_positions = df.groupby('label_code')['ind'].median()

plt.xticks(category_positions, unique_categories, rotation=45, ha='right', fontsize = 16)  # Set x-axis ticks and labels

category_positions2 = df.groupby('label_code')['ind'].last()+10
for position in category_positions2:
    plt.axvline(x=position, color='gray', linestyle='dotted', linewidth=0.5)
     # Set x-axis vertical lines separating the categories


plt.ylim(-0.3, 0.3)
plt.yticks(fontsize=18)
plt.xlabel('Phenotypes', fontsize=18, fontweight='bold')
plt.ylabel('Delta correlation LF & ECG parameters', fontsize=14, fontweight='bold')

ax.set(facecolor="white")
ax.grid(False)
fig = plt.gcf()
fig.set_size_inches(16, 8)
plt.tight_layout()


plt.show()


# plot code for heat map
# prepare LF data
feature_mapping = {}
n = 1
for i in [24, 5, 21, 14, 23, 6, 7, 9, 29, 8, 3, 22, 26, 13, 17, 27, 12, 16, 28, 11]:
    feature_mapping['b'+str(i)] = 'LF' + str(n)
    n = n+1
results_all2 = results_all.rename(columns=feature_mapping) # Change old LF labels to new ones

for lf in ['LF1', 'LF2', 'LF3', 'LF4', 'LF5', 'LF6', 'LF7', 'LF8', 'LF9', 'LF10', 'LF12', 'LF13', 'LF14', 'LF15', 'LF16', 'LF17', 'LF18', 'LF19', 'LF20']:
    results_all2[lf] = abs(results_all2[lf])

heatmap_data1 = results_all2.groupby('label_code')['LF1', 'LF2', 'LF3', 'LF4', 'LF5', 'LF6', 'LF7', 'LF8', 'LF9', 'LF10', 'LF12', 'LF13', 'LF14', 'LF15', 'LF16', 'LF17', 'LF18', 'LF19', 'LF20'].mean()

heatmap_data1 = heatmap_data1.div(heatmap_data1.sum(axis=1), axis=0)

# prepare ECG data
results_all2['Heart rate'] = abs(results_all2['bVentricular rate'])
results_all2['QRS duration'] = abs(results_all2['bQRS duration'])
results_all2['QT interval'] = abs(results_all2['bQT interval'])
results_all2['QTc interval'] = abs(results_all2['bQTC interval'])
results_all2['PR interval'] = abs(results_all2['bPQ interval'])
results_all2['P duration'] = abs(results_all2['bP duration'])
results_all2['PP interval'] = abs(results_all2['bPP interval'])
results_all2['QRS number'] = abs(results_all2['bQRS num'])
results_all2['P axis'] = abs(results_all2['bP axis'])
results_all2['T axis'] = abs(results_all2['bT axis'])
results_all2['R axis'] = abs(results_all2['bR axis'])

heatmap_data2 = results_all2.groupby('label_code')['Heart rate', 'QRS duration', 'QT interval', 'QTc interval', 'PR interval', 'P duration', 'PP interval','QRS number','P axis', 'T axis','R axis' ].mean()

heatmap_data2 = heatmap_data2.div(heatmap_data2.sum(axis=1), axis=0)


# Create a heatmap

#heatmap_data = heatmap_data1.fillna(0) -> settings for latent factors
heatmap_data = heatmap_data2.fillna(0) 


#plt.figure(figsize=(12, 8))-> settings for latent factors

plt.figure(figsize=(6, 8))
heatmap = sns.heatmap(heatmap_data, cmap='Reds', annot=False, fmt=".2f", linewidths=.5)
heatmap.set_yticklabels(heatmap.get_yticklabels(), fontsize=16)
heatmap.set_xticklabels(heatmap.get_xticklabels(), fontsize=16, rotation=90)

# Set labels and title
plt.xlabel('')
plt.ylabel('', fontsize=0)
plt.title('Mean Normalized Absolute Beta Coefficient', fontsize=18, fontweight='bold')


# Show the plot
plt.show()
