# Supplementary material for: Unsupervised feature extraction using deep learning empowers discovery of genetic determinants of the electrocardiogram
Source: Genome Med. 2025 Oct 9;17:118. doi: 10.1186/s13073-025-01510-z (PMC12512816; doi:10.1186/s13073-025-01510-z)
Supplement: Supplementary file 10 — Additional file 10: This file contains the code used to generate this paper. [file 13073_2025_1510_MOESM10_ESM.zip › code_rebuttal/python_scripts/V2G.py]

import pyspark
from pyspark.sql import SparkSession
from pyspark.sql.functions import col, explode
import pandas as pd

## Set up Spark
sc = pyspark.SparkContext()
spark = SparkSession.builder \
           .getOrCreate()


# path to evidence dataset (downloaded directly from OpenTargets)
evidencePath = "V2G/"

# path to rs id of selected SNPs (convert to parquet format)
csv = pd.read_csv('selected_snps.txt', sep='\t')
csv.to_parquet('results.parquet/')
selPath = 'results.parquet/'


# read evidence dataset and selected SNPs
data = spark.read.parquet(evidencePath)
sel = spark.read.parquet(selPath)

# Browse the schema
data.printSchema()
sel.printSchema()

# Join the datasets
SNPs_details = (sel.join(data, "rs_id", "inner")
                       .select("rs_id", "chr_id","position","cadd","most_severe_consequence","gene_id_prot_coding", "gene_id_prot_coding_distance","chr_id_b37", "position_b37" )
                       )

SNPs_details.printSchema()

# Save the annotated SNPs
SNPs_details.write.parquet ("SNPs1.parquet")
df = SNPs_details.toPandas()
df.to_csv("SNPs1.csv", index=False)

# Link the SNPs to the scores
# Load scoring dataset
dataPath = "V2G_data/"
data = spark.read.parquet(dataPath)
data.printSchema()

# Load in selected SNP data or use from previous code
mydata = SNPs_details

# Join with scores
SNPs_details = (mydata.join(data, ["chr_id", "position"], "inner")
                       .select("rs_id", "chr_id","position","gene_id", "overall_score")
                       )
# Save scores
SNPs_details.write.parquet ("scores.parquet")

df = SNPs_details.toPandas()
df.to_csv('scores.csv')
