# Supplementary material for: Unsupervised feature extraction using deep learning empowers discovery of genetic determinants of the electrocardiogram
Source: Genome Med. 2025 Oct 9;17:118. doi: 10.1186/s13073-025-01510-z (PMC12512816; doi:10.1186/s13073-025-01510-z)
Supplement: Supplementary file 10 — Additional file 10: This file contains the code used to generate this paper. [file 13073_2025_1510_MOESM10_ESM.zip › code_rebuttal/R_scripts/Manhattan_plots_LFall.R]

library(topr)
library(tidyverse)
library(data.table)
library(dplyr)

results_log <- fread("geno_assoc_tfLFall_ukb.fastGWA",  head=TRUE)#read in the dataset with merged latent factor sumstats (minimum p-value for each SNP)

reg  <- fread('LF_final_GP3.csv', head=TRUE, sep=',')#read in the dataset with the latent factor significant loci and prioritised genes

# Assign prioritised genes to the significant loci in the sumstats file
results_log$Gene <- NA
for (i in seq_len(nrow(reg))) {
  results_log$Gene[
    results_log$CHR == reg$CHR[i] &
      results_log$POS >= reg$START[i] &
      results_log$POS <= reg$END[i]
  ] <- reg[i,10]
}


sig <- results_log %>% filter(!is.na(Gene))

#Specify all genes in significant loci
all_genes <- unique(unlist(strsplit(as.character(sig$Gene), ",|-")))
all_genes <- trimws(all_genes)
all_genes <- all_genes[nzchar(all_genes)]

#Specify novel loci genes
new_genes <- c('TNNI3K',
'FAM174A',
'LRP11-RAET1E',
'FAM150A',
'NRP1',
'AKIP1',
'DLG2',
'ATAD5',
'TRIOBP')

#Extract significant and novel regions
new <- sig[sig$Gene %in% new_genes, ]
sig <- sig[!(sig$SNP %in% new$SNP), ]

nov_genes <- reg$`Selected gene`[reg$Overlap == ""]
nov <- sig[sig$Gene %in% nov_genes, ]   
sig <- sig[!(sig$SNP %in% nov$SNP), ]

#Extract regions which overlap with ECG parameter GWAS findings
ov_genes <- reg$`Selected gene`[!reg$Overlap == ""]
ov <- sig[sig$Gene %in% of_genes, ]

non_empty_index <- sapply(list(results_log, ov, nov, new), function(df) !is.data.frame(df) || nrow(df) > 0)

#Manhattan plot code with separate colours for non-significant regions, significant regions, novel regions and regions overlapping with ECG parameter GWAS findings
M1 <- manhattan(list(results_log, ov, nov, new)[non_empty_index], color=c("darkgrey","#4575b4", "#fc8d59","#d73027")[non_empty_index],
                axis_text_size = 7,
                axis_title_size = 7,
                size = 0.05,
                sign_thresh_label_size = 1.5,
                annotate = c(5e-200, 5e-08, 5e-08, 5e-08)[non_empty_index], 
                annotate_with = 'ID',
                highlight_genes = all_genes,
                highlight_genes_color = "green",
                highlight_genes_ypos = -30,
                gene_label_fontface = 'bold.italic',
                gene_label_angle = 90,
                gene_label_size = 0.8,
                build = 37,
                legend_labels = c("Non-significant", "Known, also identified by ECG parameters", "Known, identified by LF only", "Novel")[non_empty_index], 
                legend_nrow = 2,
                legend_text_size = 8,
                label_color = "black",
                label_size = 1,
                angle = 90,
                max.overlaps=100)
name <-"Manhattan_Plot_LFall_redo.png"
png(name,height = 16,width = 22,units = "cm", res=300) 
print(M1) 
dev.off()
